# Supplementary material for: Nuclear AGO2 supports influenza A virus replication through type-I interferon regulation
Source: Nucleic Acids Res. 2025 Apr 12;53(7):gkaf268. doi: 10.1093/nar/gkaf268 (PMC11992678; doi:10.1093/nar/gkaf268)
Supplement: gkaf268_Supplemental_Files [file gkaf268_supplemental_files.zip]

Archive with 6 entries (6 files):
- 250301_Huang_SI.docx
- Huang_Suppl Table 1_string.xlsx
- Huang_Suppl Table 2_Docking.xlsx
- Huang_Suppl Table 3 RNAseq.xlsx
- Huang_Suppl Table 4_CLIP.xls
- Huang_Suppl Table 5_miRNA.xlsx
