# Supplementary material for: Nuclear AGO2 supports influenza A virus replication through type-I interferon regulation
Source: Nucleic Acids Res. 2025 Apr 12;53(7):gkaf268. doi: 10.1093/nar/gkaf268 (PMC11992678; doi:10.1093/nar/gkaf268)
Supplement: gkaf268_Supplemental_Files [file gkaf268_supplemental_files.zip › Huang_Suppl Table 1_string.xlsx]

## Sheet: Sheet1
Symbol	Name
AGO1	argonaute RISC catalytic component 1
AGO3	argonaute RISC catalytic component 3
ATP1A3	ATPase, Na+/K+ transporting, alpha 3 polypeptide
ATP5C1	ATP synthase, H+ transporting, mitochondrial F1 complex, gamma polypeptide 1
C1QBP	complement component 1, q subcomponent binding protein
CLNS1A	chloride channel, nucleotide-sensitive, 1A
CMSS1	cms1 ribosomal small subunit homolog (yeast)
COPA	coatomer protein complex, subunit alpha
CRK	v-crk avian sarcoma virus CT10 oncogene homolog
DCP1A	decapping mRNA 1A
DCP2	decapping mRNA 2
DDB1	damage-specific DNA binding protein 1, 127kDa
DDOST	dolichyl-diphosphooligosaccharide--protein glycosyltransferase subunit (non-catalytic)
DDX20	DEAD (Asp-Glu-Ala-Asp) box polypeptide 20
DDX39A	DEAD (Asp-Glu-Ala-Asp) box polypeptide 39A
DDX47	DEAD (Asp-Glu-Ala-Asp) box polypeptide 47
DDX5	DEAD (Asp-Glu-Ala-Asp) box helicase 5
DHCR7	7-dehydrocholesterol reductase
DHX15	DEAH (Asp-Glu-Ala-His) box helicase 15
DHX30	DEAH (Asp-Glu-Ala-His) box helicase 30
DHX36	DEAH (Asp-Glu-Ala-His) box polypeptide 36
DHX9	DEAH (Asp-Glu-Ala-His) box helicase 9
DICER1	dicer 1, ribonuclease type III
EBNA1BP2	EBNA1 binding protein 2
EEF1A1	eukaryotic translation elongation factor 1 alpha 1
EIF4B	eukaryotic translation initiation factor 4B
ELAVL1	ELAV like RNA binding protein 1
EMD	emerin
EPRS	glutamyl-prolyl-tRNA synthetase
FBL	fibrillarin
FXR1	fragile X mental retardation, autosomal homolog 1
GABARAPL1	GABA(A) receptor-associated protein like 1
GABARAPL2	GABA(A) receptor-associated protein-like 2
GCN1L1	GCN1 general control of amino-acid synthesis 1-like 1 (yeast)
GEMIN4	gem (nuclear organelle) associated protein 4
GIGYF2	GRB10 interacting GYF protein 2
GNL3	guanine nucleotide binding protein-like 3 (nucleolar)
HERC5	HECT and RLD domain containing E3 ubiquitin protein ligase 5
HIST1H2AB	histone cluster 1, H2ab
HNRNPA1	heterogeneous nuclear ribonucleoprotein A1
HNRNPC	heterogeneous nuclear ribonucleoprotein C (C1/C2)
HNRNPF	heterogeneous nuclear ribonucleoprotein F
HNRNPU	heterogeneous nuclear ribonucleoprotein U (scaffold attachment factor A)
HRNR	hornerin
HSP90AA1	heat shock protein 90kDa alpha (cytosolic), class A member 1
HSP90AB1	heat shock protein 90kDa alpha (cytosolic), class B member 1
HSPA9	heat shock 70kDa protein 9 (mortalin)
HSPD1	heat shock 60kDa protein 1 (chaperonin)
HTT	huntingtin
IGF2BP1	insulin-like growth factor 2 mRNA binding protein 1
ILF2	interleukin enhancer binding factor 2
ILF3	interleukin enhancer binding factor 3, 90kDa
IPO4	importin 4
IPO8	importin 8
IPO9	importin 9
LRRC4	leucine rich repeat containing 4
MAP1LC3A	microtubule-associated protein 1 light chain 3 alpha
MAPKAPK2	mitogen-activated protein kinase-activated protein kinase 2
MATR3	matrin 3
MRPS22	mitochondrial ribosomal protein S22
MRPS27	mitochondrial ribosomal protein S27
MYBBP1A	MYB binding protein (P160) 1a
MYCBP	MYC binding protein
NDUFA4	NDUFA4, mitochondrial complex associated
NPM1	nucleophosmin (nucleolar phosphoprotein B23, numatrin)
OTOP2	otopetrin 2
OXA1L	oxidase (cytochrome c) assembly 1-like
PABPC1	poly(A) binding protein, cytoplasmic 1
PHB	prohibitin
PHB2	prohibitin 2
PIWIL4	piwi-like RNA-mediated gene silencing 4
PRKRA	protein kinase, interferon-inducible double stranded RNA dependent activator
PRMT5	protein arginine methyltransferase 5
PSMD3	proteasome (prosome, macropain) 26S subunit, non-ATPase, 3
PTCD3	pentatricopeptide repeat domain 3
RBM10	RNA binding motif protein 10
RBM4	RNA binding motif protein 4
RNF149	ring finger protein 149
RPL10A	ribosomal protein L10a
RPL11	ribosomal protein L11
RPL12	ribosomal protein L12
RPL13A	ribosomal protein L13a
RPL15	ribosomal protein L15
RPL17	ribosomal protein L17
RPL18	ribosomal protein L18
RPL18A	ribosomal protein L18a
RPL21	ribosomal protein L21
RPL23	ribosomal protein L23
RPL23A	ribosomal protein L23a
RPL24	ribosomal protein L24
RPL26	ribosomal protein L26
RPL27	ribosomal protein L27
RPL27A	ribosomal protein L27a
RPL28	ribosomal protein L28
RPL29	ribosomal protein L29
RPL3	ribosomal protein L3
RPL31	ribosomal protein L31
RPL35	ribosomal protein L35
RPL35A	ribosomal protein L35a
RPL37A	ribosomal protein L37a
RPL38	ribosomal protein L38
RPL4	ribosomal protein L4
RPL6	ribosomal protein L6
RPL7	ribosomal protein L7
RPL7A	ribosomal protein L7a
RPL8	ribosomal protein L8
RPLP0	ribosomal protein, large, P0
RPS13	ribosomal protein S13
RPS15A	ribosomal protein S15a
RPS18	ribosomal protein S18
RPS2	ribosomal protein S2
RPS20	ribosomal protein S20
RPS26	ribosomal protein S26
RPS27	ribosomal protein S27
RPS27A	ribosomal protein S27a
RPS27L	ribosomal protein S27-like
RPS3	ribosomal protein S3
RPS3A	ribosomal protein S3A
RPS4X	ribosomal protein S4, X-linked
RPS5	ribosomal protein S5
RPS6	ribosomal protein S6
RPS9	ribosomal protein S9
RUVBL1	RuvB-like AAA ATPase 1
RUVBL2	RuvB-like AAA ATPase 2
SART3	squamous cell carcinoma antigen recognized by T cells 3
SF3B1	splicing factor 3b, subunit 1, 155kDa
SF3B2	splicing factor 3b, subunit 2, 145kDa
SF3B3	splicing factor 3b, subunit 3, 130kDa
SLC25A13	solute carrier family 25 (aspartate/glutamate carrier), member 13
SLC25A3	solute carrier family 25 (mitochondrial carrier; phosphate carrier), member 3
SLC25A5	solute carrier family 25 (mitochondrial carrier; adenine nucleotide translocator), member 5
SLC25A6	solute carrier family 25 (mitochondrial carrier; adenine nucleotide translocator), member 6
SLC4A5	solute carrier family 4 (sodium bicarbonate cotransporter), member 5
SLC7A9	solute carrier family 7 (amino acid transporter light chain, bo,+ system), member 9
SSR4	signal sequence receptor, delta
STOML2	stomatin (EPB72)-like 2
SYNE1	spectrin repeat containing, nuclear envelope 1
TAB1	TGF-beta activated kinase 1/MAP3K7 binding protein 1
TARBP2	TAR (HIV-1) RNA binding protein 2
TMEM33	transmembrane protein 33
TNRC6A	trinucleotide repeat containing 6A
TNRC6B	trinucleotide repeat containing 6B
TP53	tumor protein p53
TP63	tumor protein p63
TP73	tumor protein p73
UPF1	UPF1 regulator of nonsense transcripts homolog (yeast)
WDR77	WD repeat domain 77
XRCC6	X-ray repair complementing defective repair in Chinese hamster cells 6
YBX1	Y box binding protein 1
ZBP1	Z-DNA binding protein 1
