# Supplementary material for: Nuclear AGO2 supports influenza A virus replication through type-I interferon regulation
Source: Nucleic Acids Res. 2025 Apr 12;53(7):gkaf268. doi: 10.1093/nar/gkaf268 (PMC11992678; doi:10.1093/nar/gkaf268)
Supplement: gkaf268_Supplemental_Files [file gkaf268_supplemental_files.zip › Huang_Suppl Table 2_Docking.xlsx]

## Sheet: Docking
	Docking models of the PIWI domain of AGO2 with the T6B regions of TNRC6B or the N-terminal region of p53 were generated using the HDOCK server.
	(A-B) Summaries of the top 10 models with the lowest docking scores and highest confidence scores are depicted for the PIWI domain of AGO2 with the T6B regions of TNRC6B (A) and the N-terminal region of p53 (B).
	(C) Docking models of the PIWI domain of AGO2 with the T6B regions of TNRC6B. The PIWI domain is shown in green, and T6B is shown in yellow (model 1) or light green (model 2) in sphere representation.
	(D) Docking models of the PIWI domain of AGO2 with the N-terminal region of p53. The PIWI domain is shown in green, and the N-terminal region of p53 is shown in yellow (model 1) or purple (model 4) in sphere representation. The lower panels show binding site residues on both T6B and N-terminal of p53 ligand with the PIWI domain, with distance restraints between the binding site residues of the re…
	(A) Summary of the top 10 models in T6B interacts with PIWI
	Rank	1	2	3	4	5	6	7	8	9	10
	Docking Score	-308.41	-258.64	-256.63	-247.54	-243.54	-242.21	-240.94	-235.77	-231.17	-228.16
	Confidence Score	0.9596	0.8978	0.894	0.8755	0.8666	0.8634	0.8604	0.8475	0.8353	0.8268
	Ligand rmsd (Å)	121.59	129.85	117.77	126.24	123.9	155.26	117.77	121.04	116.96	124.31
	(B) Summary of the top 10 models in N-terminal of p53 interacts with PIWI
	Rank	1	2	3	4	5	6	7	8	9	10
	Docking Score	-268.89	-268.84	-257.82	-257.48	-253.19	-252.77	-250.09	-246.75	-246.53	-244.38
	Confidence Score	0.9151	0.915	0.8963	0.8956	0.8873	0.8865	0.881	0.8738	0.8733	0.8685
	Ligand rmsd (Å)	106.35	74.71	69.67	63.1	94.96	97.62	89.83	72.52	65.7	109.18
	(C) T6B interacts with PIWI														(D) N-terminal of p53 interacts with PIWI
	Model 1						Model 2								Model 1						Model 4
	Model1						Model2								Model1						Model4
	Ligand interface residue (s)						Ligand interface residue (s)								Ligand interface residue (s)						Ligand interface residue (s)
	ASP	1A	4.281				ARG	12A	2.305						PHE	19A	3.17				PHE	19A	2.596
	GLN	3A	2.612				THR	13A	3.123						SER	20A	2.04				SER	20A	1.963
	ALA	4A	2.84				ASP	14A	2.715						ASP	21A	3.5				ASP	21A	3.508
	VAL	5A	3.187				LEU	15A	2.678						LEU	22A	3.87				LEU	22A	4.044
	LEU	6A	2.168				ASP	16A	4.276						TRP	23A	2.64				TRP	23A	2.102
	GLN	7A	2.049				PRO	17A	4.281						LYS	24A	1.95				LYS	24A	2.125
	THR	8A	3.861				ARG	18A	3.188						LEU	26A	4.42				LEU	26A	2.331
	LEU	9A	4.08				LEU	20A	4.667						PRO	27A	3.02				PRO	27A	3.126
	ARG	12A	2.152				SER	21A	3.915						GLU	28A	1.55				GLU	28A	2.926
	THR	13A	3.237				ASN	22A	2.197						ASN	29A	4.35				ASN	30A	4.517
	ASP	14A	3.643				THR	23A	2.635						ASN	30A	2.3				VAL	31A	2.299
	LEU	15A	2.979				TRP	25A	3						MET	44A	3				LEU	32A	3.379
	ASP	16A	2.84				GLY	26A	2.102						LEU	45A	3.78				ILE	50A	3.546
	PRO	17A	2.743				GLN	27A	2.099						PRO	47A	4.06				TRP	53A	2.931
	ARG	18A	3.259				THR	28A	1.508						ASP	48A	3.47				ASP	57A	2.997
	VAL	19A	2.574				GLN	29A	3.442						ASP	49A	3.42				PRO	58A	2.651
	LEU	20A	4.996				GLN	32A	4.103						ILE	50A	2.59				GLY	59A	3.138
	ASN	22A	2.958				ASP	33A	3.427						TRP	53A	2.89				PRO	60A	3.172
	THR	23A	2.544				THR	24A	3.433						PRO	92A	3.92				PRO	92A	2.849
	GLY	24A	4.626				TRP	36A	3.324						LEU	93A	2.49				LEU	93A	2.931
	TRP	25A	3.691				ASP	37A	3.682						SER	95A	3				SER	95A	4.783
	GLY	26A	4.178				ILE	38A	4.747						SER	96A	2.65				SER	96A	3.771
	TRP	36A	3.944				LYS	47A	4.372												SER	96A	2.768
	ASP	37A	4.859
	GLU	40A	2.653
	VAL	41A	3.338
	PRO	42A	4.251
	ARG	43A	2108
