# Supplementary material for: Nuclear AGO2 supports influenza A virus replication through type-I interferon regulation
Source: Nucleic Acids Res. 2025 Apr 12;53(7):gkaf268. doi: 10.1093/nar/gkaf268 (PMC11992678; doi:10.1093/nar/gkaf268)
Supplement: gkaf268_Supplemental_Files [file gkaf268_supplemental_files.zip › Huang_Suppl Table 3 RNAseq.xlsx]

## Sheet: Huang_Suppl Table 2
	baseMean	log2FoldChange	lfcSE	stat	pvalue	padj	GeneName
A1BG	19.4625584033797	-0.330585673732223	0.566643554432379	-0.583410278201045	0.55961714033797	0.716498808681537	A1BG
A1BG-AS1	90.310555715562	0.325785203709825	0.230203518565988	1.41520514429687	0.157008356668848	0.310764110552484	A1BG-AS1
A2M-AS1	27.2682509601414	0.250883642380542	0.411531782843337	0.609633697419789	0.542104484255885	0.701973831449225	A2M-AS1
A2MP1	12.5147120493295	4.48550887578325	0.850123912773417	5.27630008800702	1.31818165770421e-07	2.35326593978612e-06	A2MP1
A4GALT	34.9171974490952	-0.430406985825496	0.377633572919957	-1.13974767258504	0.254391439777849	0.432494032294843	A4GALT
AAAS	2008.95753262294	-0.296847875622189	0.0995030184787941	-2.98330523194583	0.00285153460815049	0.0145856089441353	AAAS
AACS	512.712185861139	-0.326875457233653	0.130332984506627	-2.50800254801986	0.0121415791618627	0.0465051626496688	AACS
AADAT	271.18437864375	0.413399510717333	0.146913668657899	2.81389413588173	0.00489453441839107	0.0225939766560862	AADAT
AAED1	475.24590252519	0.0154746144539114	0.124940383370897	0.123855986642634	0.901429302105103	0.942466673500389	AAED1
AAGAB	1159.93171789757	0.0494452683517879	0.108477607729976	0.455810829409769	0.648526016040763	0.782700685064609	AAGAB
AAK1	80.6251677859916	-0.22531951521142	0.247862574936515	-0.909050167291821	0.363323645309055	0.546079178684555	AAK1
AAMDC	263.479950741193	0.383264795651206	0.178509294969352	2.14702991077865	0.0317909004478118	0.096501187905713	AAMDC
AAMP	2080.61905988811	-0.0388217459750318	0.104310060665893	-0.372176429840056	0.709761493885573	0.823187877622967	AAMP
AAR2	913.88431831644	-0.0411358325122245	0.134089421967145	-0.306779102398575	0.75901151563945	0.856329195937562	AAR2
AARD	47.7561670988141	0.361533531017505	0.313153546226175	1.15449285302485	0.248298166997004	0.425457658450086	AARD
AARS	1350.23475948722	-0.336048881318544	0.0973496926855218	-3.45197680699533	0.000556495558960697	0.00380788605729163	AARS
AARS2	643.6333231471	-0.192345395688886	0.114884546224865	-1.67424951405045	0.0940815720651266	0.216277227450472	AARS2
AARSD1	332.049011317974	0.401093193347758	0.148233422764724	2.7058215742908	0.00681356438168137	0.0294921926622054	AARSD1
AASDH	192.371955977327	0.373056985658529	0.171490962217986	2.17537403040708	0.0296020989643669	0.0919488837588745	AASDH
AASDHPPT	1323.35049536332	-0.101539899972188	0.0964046137253478	-1.05326805479943	0.292218155549264	0.473512773608716	AASDHPPT
AASS	742.100296374844	-0.114518496067356	0.113370120660924	-1.0101294362195	0.312433280919082	0.495207263403521	AASS
AATF	1561.02194819099	0.171692562538113	0.100019143532241	1.71659700807944	0.0860528295370769	0.20294464354333	AATF
AATK	57.8083675678504	-0.896335058551895	0.312377508060254	-2.86939691694769	0.00411255360243594	0.0196100137580109	AATK
ABAT	193.556469416476	-0.252278642860425	0.168274448856105	-1.49920944371153	0.133819305882531	0.278502556834357	ABAT
ABCA11P	224.850555850817	0.484056468707026	0.156867870825817	3.08575915615323	0.00203033205537602	0.0110226164689969	ABCA11P
ABCA2	293.297100707973	-0.413722413868368	0.162172699114986	-2.55112245233721	0.0107376591912631	0.0424406253734347	ABCA2
ABCA3	252.412321808632	-0.277080248893664	0.154296373020978	-1.7957664426499	0.0725316697894089	0.178310861658271	ABCA3
ABCA5	78.5596691436723	-0.151497296578218	0.270806866681997	-0.559429302640683	0.57586876774866	0.72952175374151	ABCA5
ABCA7	83.2265711403218	0.0428288471524595	0.251515493408496	0.170283136724701	0.864787472523929	0.921088904943696	ABCA7
ABCB1	268.962498714213	0.0608546603425223	0.147258578974082	0.413250357069063	0.679423197037564	0.802389153345599	ABCB1
ABCB10	566.356643158194	-0.26112434017288	0.119057975182303	-2.19325366295742	0.0282891081398203	0.0888331945198091	ABCB10
ABCB4	20.2989872969194	0.107118284593986	0.467393335616651	0.229182310553617	0.818727220845162	0.893104512244796	ABCB4
ABCB6	170.652682045277	0.230750468218753	0.180793026590415	1.27632394108604	0.20184103045218	0.370504680898818	ABCB6
ABCB7	707.612149319508	-0.0832723843099102	0.109900333694464	-0.757708202610354	0.448625687397519	0.625063317088739	ABCB7
ABCB8	305.706699246252	-0.445472374357768	0.173857712584583	-2.56228134912935	0.0103987041603914	0.0412906985619648	ABCB8
ABCB9	192.136314387087	-0.344906751017628	0.187587120152306	-1.83864836102602	0.0659669232406453	0.166634479197609	ABCB9
ABCC1	316.187495088436	-0.365049171146751	0.144961817793125	-2.51824360858742	0.0117941716287321	0.0454197065932252	ABCC1
ABCC10	210.2926400885	-0.228439967234986	0.17357243548482	-1.31610740263517	0.188137996712725	0.3522012473536	ABCC10
ABCC2	23.0129882507984	2.50172861205148	0.484931372253691	5.15893331550161	2.4836074213911e-07	4.11576827283634e-06	ABCC2
ABCC4	599.701297467349	-0.416936963504491	0.115726186283587	-3.602788417159	0.000314821779583731	0.00233486782517324	ABCC4
ABCC5	427.559461899768	0.184804502652593	0.127593372055741	1.44838638304706	0.147509020899373	0.297827370921014	ABCC5
ABCC6	50.4552921222093	0.261124436841716	0.329796497601684	0.791774438905936	0.428492209133249	0.606899927979907	ABCC6
ABCC6P1	10.5257263412525	0.832156780074724	0.660463155481196	1.2599594287261	0.207683998392427	0.377735949132548	ABCC6P1
ABCC6P2	17.4367359266838	0.225783768504104	0.528143920892725	0.427504245665577	0.669012093405588	0.795657274657983	ABCC6P2
ABCC8	10.7026370030149	0.17561351374618	0.65858379486358	0.266653256754605	0.789736146763176	0.875611467020088	ABCC8
ABCD1	89.2776697202851	-0.109291060232362	0.252757084584232	-0.432395635565027	0.665453889647711	0.793214886712921	ABCD1
ABCD2	10.9744340393081	-0.56647410605114	0.648724870158108	-0.873211637335683	0.382547732921757	0.56385809067355	ABCD2
ABCD3	1392.04491397043	-0.200473749842017	0.115183388507777	-1.74047449410191	0.0817757349101832	0.195468129818861	ABCD3
ABCD4	281.134954999683	-0.00425190988434506	0.183819426553427	-0.0231309060422362	0.981545852820362	0.989344016016772	ABCD4
ABCE1	2361.98990419404	-0.172947740923152	0.100338353132782	-1.72364540101911	0.0847718771394171	0.200534787462005	ABCE1
ABCF1	1658.24953940405	-0.0414763837366426	0.0912107287533775	-0.454731414862276	0.649302477338202	0.783311051040306	ABCF1
ABCF2	1956.23308477133	-0.27957927390391	0.087263722699903	-3.20384307767128	0.00135606366357619	0.00791732550870398	ABCF2
ABCF3	503.548237745563	0.599507413505672	0.125930491041798	4.76062158216066	1.92997624876625e-06	2.67671795505412e-05	ABCF3
ABCG1	22.0773192353379	-0.405411912300285	0.465429723862375	-0.871048606298645	0.383727613964233	0.564683020435291	ABCG1
ABCG2	52.4322003031254	0.00257096378700946	0.308122668434928	0.00834396183853777	0.993342558923585	0.995336060530799	ABCG2
ABCG4	16.1056173676153	1.48319232638209	0.541567692645297	2.73870163697803	0.00616823231258973	0.0272387731053535	ABCG4
ABHD1	17.1175625340309	0.278244038688957	0.550987380420225	0.504991672362346	0.613564685020791	0.756412122242278	ABHD1
ABHD10	608.484182406514	-0.312039462650397	0.133795800099137	-2.33220670917314	0.0196898194006877	0.0675740631228037	ABHD10
ABHD11	245.373196435804	-0.233540961315259	0.175684349974618	-1.32932137295667	0.183741965870584	0.346401723233239	ABHD11
ABHD12	715.141963236622	-0.336794662412211	0.144389120907811	-2.33254874255551	0.0196718418448403	0.0675423176740102	ABHD12
ABHD13	228.061566683487	0.314165084294383	0.167634316541966	1.87410961415966	0.0609153184723681	0.156958098770653	ABHD13
ABHD14A	144.476796294552	-0.169115808990122	0.214265558906482	-0.789281347189979	0.429947586126037	0.607904333430054	ABHD14A
ABHD14B	221.378580964676	0.053085539398882	0.183948735693036	0.288588770120542	0.772896090180104	0.864808219028531	ABHD14B
ABHD15	252.713968275956	-0.210771036791983	0.155028091983485	-1.3595667346176	0.173967070940849	0.333621896174261	ABHD15
ABHD16A	400.170337047631	-0.189754187996441	0.146831492320253	-1.29232622374067	0.196244194125769	0.363463878985121	ABHD16A
ABHD17A	1450.87555706703	-0.476844725206877	0.139693855253416	-3.41349821251509	0.000641345792551185	0.00427419198272694	ABHD17A
ABHD17B	410.882451073292	0.082267011709139	0.135302529714913	0.608022716814523	0.543172407374459	0.702746207390315	ABHD17B
ABHD17C	288.615439472671	-0.126885160001914	0.146386740358311	-0.866780418030603	0.386062333313057	0.567040500571218	ABHD17C
ABHD2	252.331589175506	-0.373908489915455	0.15322877072807	-2.44019767396698	0.014679227075162	0.0541480163654331	ABHD2
ABHD3	317.786579323209	-0.0714272949684043	0.145413758702496	-0.491200389878777	0.623284723224907	0.763394353601392	ABHD3
ABHD4	208.49618559363	0.156134019633828	0.174128609710337	0.896659198586361	0.369900798806469	0.552140046123693	ABHD4
ABHD5	175.792242481419	0.519215328951266	0.181550430262599	2.85989588788228	0.00423780108496843	0.0200527927829842	ABHD5
ABHD6	176.507552087076	-0.22930957958122	0.176069324542443	-1.30238234387015	0.192785715204963	0.358656000672138	ABHD6
ABHD8	439.906910830522	-0.316955022136227	0.158275728944304	-2.00254975447158	0.0452256376024811	0.125560971984072	ABHD8
ABI1	907.470339186243	0.106848579184616	0.115233636261316	0.927234292444909	0.353804901607479	0.537224764541644	ABI1
ABI2	657.573029101273	-0.351065098120327	0.126907764847031	-2.76630116796625	0.00566961473383761	0.025443402971974	ABI2
ABL1	787.506911738049	-0.265030188724457	0.116650685094701	-2.27199856142547	0.0230865972192596	0.0760771453608049	ABL1
ABL2	211.682790814773	-0.165284676465945	0.165551582554182	-0.998387776884282	0.318091358399077	0.501375178767981	ABL2
ABLIM1	753.409301690687	-0.167777885621365	0.114083957133717	-1.47065275290823	0.141385049720446	0.28931224214345	ABLIM1
ABLIM2	9.542841923536	-0.774680769149963	0.731166801785261	-1.05951305127429	0.289366188597856	0.470268054483386	ABLIM2
ABLIM3	6.00736678836457	-0.275663137829958	0.857544550484482	-0.321456346115451	0.747864588883528	0.848204594910181	ABLIM3
ABR	756.824969583703	-0.464536359658429	0.111241508959999	-4.17592645048954	2.96775705206924e-05	0.000300424745924968	ABR
ABRACL	1339.33802910681	0.254382677647307	0.10968706075112	2.31916760195173	0.0203859504105097	0.0693328368389078	ABRACL
ABT1	1201.03758783928	0.153089915021981	0.107611669211386	1.42261444454746	0.154847954346797	0.308103437122988	ABT1
ABTB1	56.0137725856422	0.215803671166973	0.30017829317379	0.718918309799411	0.472191254225072	0.643984160093019	ABTB1
ABTB2	163.594284832219	-0.337233066591191	0.188681875232414	-1.78731034009384	0.0738873437295081	0.180953845924893	ABTB2
AC002116.7	171.843798754442	0.433731986447264	0.213577096070268	2.030798219602	0.0422754677264528	0.119252722702759	AC002116.7
AC002454.1	13.8208745786479	-0.243091155887775	0.627678298677793	-0.387286220345433	0.698544325701088	0.816128402264602	AC002454.1
AC003102.3	44.1224722727753	1.57779009500123	0.328742257095509	4.79947454562508	1.59082452192548e-06	2.26312334102597e-05	AC003102.3
AC003665.1	37.802078620878	-0.351083016180143	0.358634827244529	-0.978942895417024	0.327608195824867	0.512297398967195	AC003665.1
AC004019.13	21.3658014435629	3.06887599821926	0.510014788108788	6.01722944073665	1.77427516919865e-09	4.41514968952679e-08	AC004019.13
AC004893.11	73.3859482540704	0.532697166162492	0.267541187318119	1.99108470550776	0.0464715756156324	0.128371945642276	AC004893.11
AC005592.2	8.61333767289999	0.0485989806942176	0.866713478196929	0.0560727182820794	0.955283877391563	0.975219432242041	AC005592.2
AC006272.1	13.5637034042552	2.83895766195542	0.642534825425921	4.4183716580242	9.94473052100028e-06	0.000115385711397333	AC006272.1
AC007038.7	52.050996774401	1.1937348252577	0.299412548034543	3.98692317036754	6.69356889668402e-05	0.000610867095417897	AC007038.7
AC007040.7	79.2000511468534	-0.377556895539783	0.273509338871311	-1.38041683365491	0.167458340085602	0.32459864594176	AC007040.7
AC007246.3	15.3471311939108	-0.758124596983127	0.563852567259105	-1.34454401913674	0.178772531960622	0.339931357455345	AC007246.3
AC007773.2	89.1533007086566	0.403787143321759	0.254533029186136	1.58638407209021	0.112652211348284	0.246240774925679	AC007773.2
AC008697.1	12.6195992441403	0.396966949122686	0.616747077485328	0.643646258919045	0.519804846051945	0.684012869507811	AC008697.1
AC009299.3	75.8207698382053	0.438949394340333	0.275286483014976	1.59451851588533	0.110819946961881	0.243413230189568	AC009299.3
AC009948.5	169.907617588319	-0.337604152703006	0.180581062191908	-1.86954350918717	0.0615472362586994	0.158270164946362	AC009948.5
AC010890.1	24.297611135807	-1.17178858998527	0.476316496284765	-2.46010499137683	0.0138896376178071	0.0517036582608027	AC010890.1
AC011747.7	13.2275383639247	0.0597546292582911	0.651439698246792	0.0917270307890472	0.926914920459292	0.958079445204449	AC011747.7
AC012309.5	583.809054427102	0.869017647485941	0.119966437509866	7.24383973988122	4.36156764595151e-13	1.88045526529352e-11	AC012309.5
AC016629.8	39.1786834210444	0.702935586982202	0.355291594497006	1.97847513949032	0.0478751304470734	0.131082835496162	AC016629.8
AC022007.5	11.6277888010221	1.69985540906348	0.614132157833166	2.76789838698735	0.00564190432674791	0.0253610752812016	AC022007.5
AC068831.10	21.0665129415961	2.60634683352673	0.511547494447691	5.0950241410932	3.4869681917334e-07	5.59868191614623e-06	AC068831.10
AC072062.1	13.3475948261504	-0.0572271484203299	0.597863075255036	-0.0957194896104228	0.923743361502938	0.95611206027434	AC072062.1
AC074138.3	137.822500004794	0.671425209587143	0.21645428357515	3.10192618273611	0.00192265895208173	0.0105855422421999	AC074138.3
AC074289.1	9.86278073339489	0.359551298778859	0.66669334822328	0.53930536390839	0.589676168307692	0.74046793226241	AC074289.1
AC079145.4	15.4497348337696	2.75546882579502	0.574319759035203	4.79779562246634	1.60421340937923e-06	2.28007485311034e-05	AC079145.4
AC091729.9	80.2087233493561	0.563266518415632	0.250151286109603	2.25170346783202	0.0243410173758938	0.0789501816731106	AC091729.9
AC092295.7	33.0619090200988	1.6201658357277	0.42650265277805	3.79872393565352	0.000145442983174764	0.0012006221299088	AC092295.7
AC093391.2	9.89912065430449	0.189288932880532	0.870589935112299	0.217426052434336	0.827876329884142	0.898777022683211	AC093391.2
AC097662.2	6.4624953250903	-0.495076762780957	0.841075599285157	-0.588623380825374	0.556113945953755	0.713725676241478	AC097662.2
AC104653.1	10.2474230742128	1.16107078472578	0.746796047816012	1.55473611318821	0.120008930053269	0.257556602795966	AC104653.1
AC159540.1	13.7946251886202	0.716039554456352	0.594945589944608	1.20353788070438	0.228768241642503	0.402372141379849	AC159540.1
ACAA1	538.79747511784	-0.177002519125141	0.123523084287045	-1.43295093501567	0.151871859567045	0.303940088231021	ACAA1
ACAA2	2037.5465857174	0.15986368015881	0.0856392277834321	1.86671090219402	0.0619419704547677	0.158889263954076	ACAA2
ACACA	954.009968716297	-0.436840551338026	0.101319828089475	-4.31150111064396	1.62149959884787e-05	0.000176246985891624	ACACA
ACACB	90.5896821909386	0.20029485199183	0.228864331765273	0.875168491511624	0.38148223454732	0.563048560852125	ACACB
ACAD10	120.476008270722	-0.0781331037500617	0.207892662086964	-0.375833870064051	0.70704040601646	0.822021438017183	ACAD10
ACAD11	253.961523072419	-0.129424741451677	0.155639899287413	-0.83156531226401	0.405654348395583	0.586376041853803	ACAD11
ACAD8	232.195935291007	0.152051585239625	0.164124197338834	0.926442216961557	0.354216213077882	0.537622709281815	ACAD8
ACAD9	611.876451556556	-0.18004099770914	0.118598303217074	-1.51807397597928	0.128995750813522	0.271497991717664	ACAD9
ACADL	57.6813400697752	-0.13399273869808	0.296234679271294	-0.452319556331783	0.651038789464909	0.78421198165644	ACADL
ACADM	1085.02039602613	0.155314761971185	0.109198799534788	1.42231199090889	0.154935699432126	0.308238400489775	ACADM
ACADS	160.864816675994	-0.197136222514625	0.21750161282325	-0.906366715886497	0.364741783801571	0.547413296778892	ACADS
ACADSB	609.815078088288	0.0286018387198589	0.122266111370655	0.23393104106461	0.815038514426433	0.891153300811834	ACADSB
ACADVL	1064.12104146481	0.133884001404824	0.101342493234217	1.32110427849253	0.186466596671703	0.349981547301926	ACADVL
ACAP2	277.260492013939	-0.276588614219585	0.151492778598105	-1.82575444703768	0.0678872577568053	0.170135844488315	ACAP2
ACAP3	540.548131977966	-0.139894717448875	0.167700919890375	-0.834191711889972	0.404172960825115	0.58498121260998	ACAP3
ACAT1	1865.143355084	0.128610027367165	0.0928481352386303	1.38516543209643	0.166001888064992	0.322583455551782	ACAT1
ACAT2	3947.58867483934	-0.0837308780169782	0.0955170159590508	-0.876606928893953	0.380700174410379	0.562532181148263	ACAT2
ACBD3	1087.43152183835	0.326647305502061	0.0977230026918008	3.34258359346819	0.000830023509101671	0.00528252626392914	ACBD3
ACBD4	90.7622856605618	-0.0504595667739435	0.234865947867	-0.214844115258963	0.829888856902898	0.899894714994068	ACBD4
ACBD5	549.589351436686	0.136848920700904	0.131183093706244	1.04319022241804	0.296860201003945	0.478724962610863	ACBD5
ACBD6	620.269707766591	-0.219084500064933	0.119283681876919	-1.83666782092617	0.0662589484904237	0.167080688438882	ACBD6
ACBD7	671.353041204404	-0.254167843044819	0.132341941606685	-1.92053887043758	0.0547898682028468	0.145137357529294	ACBD7
ACCS	13.6694418268563	-0.323014862918039	0.623769292554577	-0.51784348279661	0.604567477198628	0.750159965695075	ACCS
ACD	318.793298358164	-0.177324731326258	0.161494302093896	-1.09802469206101	0.272193707306514	0.451458872877221	ACD
ACE	47.0302871464011	0.18235594404047	0.316517372426671	0.576132496748553	0.564525627700894	0.719984151743115	ACE
ACER2	46.4921336224213	0.218925302679072	0.314052908204604	0.697096880683696	0.485742166190718	0.655476656346986	ACER2
ACER3	215.654511326854	-0.142399039318634	0.171407581663449	-0.830762781533364	0.40610765192798	0.586793711402285	ACER3
ACHE	64.5173619499493	0.680173990797381	0.293363166611149	2.31853916309455	0.0204200370994399	0.0694030158597127	ACHE
ACIN1	2612.78650629335	0.204329002374289	0.0834349186226705	2.44896268549569	0.0143268289546269	0.0530757919003627	ACIN1
ACLY	6758.99681818766	-0.288122737423701	0.0770193910424851	-3.74091165255731	0.000183353969332075	0.00146210154537423	ACLY
ACN9	371.8253167203	-0.0515597545868778	0.130063142502714	-0.396420950584073	0.691794513063791	0.811304400151641	ACN9
ACO1	446.604652993082	-0.382642294597541	0.124437208046713	-3.07498296212094	0.00210514579201424	0.011372930739545	ACO1
ACO2	1111.1847929769	-0.151480827230591	0.105655573474506	-1.43372301383743	0.151651322038487	0.303769025338251	ACO2
ACOT1	143.983795375428	-0.162775944685137	0.2285084580108	-0.712341005239484	0.476253637783259	0.647877124337177	ACOT1
ACOT11	9.55105622454588	-1.1693727556396	0.733817564317994	-1.59354696930212	0.111037540263864	0.243709450964844	ACOT11
ACOT13	191.174682585517	-0.118129562908372	0.169594121649856	-0.69654279145513	0.486088968684243	0.655665684976688	ACOT13
ACOT2	500.345715718036	-0.375505669218396	0.159669161521677	-2.35177328946777	0.0186841588054881	0.0652367210243491	ACOT2
ACOT7	2532.79081905407	-0.196367701448118	0.106037517508473	-1.85187003677663	0.064044487505213	0.162887679762482	ACOT7
ACOT8	556.398200596984	-0.193466747040145	0.14280462648607	-1.35476526076707	0.175492357967281	0.335466310561638	ACOT8
ACOT9	612.813646593007	0.00980941097632376	0.115461637861677	0.0849581831506275	0.932294635474629	0.961475564976122	ACOT9
ACOX1	534.017049136362	0.0343684927206315	0.119929807054163	0.2865717336234	0.77444026032777	0.865534432042258	ACOX1
ACOX3	90.7986861909854	-0.199376324444238	0.250255979168958	-0.796689554057094	0.425631352147118	0.604451974358482	ACOX3
ACOXL	28.5766548938533	-0.383354173712103	0.408644409618745	-0.938111875970023	0.348186919301667	0.531797625513243	ACOXL
ACP1	3087.69695386245	0.0464546019545222	0.0861758987396206	0.539067217562583	0.589840474727943	0.740614169533471	ACP1
ACP2	469.144316308077	-0.171988951755039	0.132426225564216	-1.2987529548793	0.19402872442939	0.360352363417099	ACP2
ACP6	416.937022109302	-0.289297361175662	0.131703938150103	-2.19657335413882	0.028050930975352	0.0882485848637632	ACP6
ACPL2	130.402497963732	-0.10681240969879	0.197936666992101	-0.539629222427253	0.589452759588741	0.74030751484214	ACPL2
ACPP	11.4461868454803	-0.0270992659803084	0.615672046818481	-0.0440157485147252	0.964891850534011	0.980381423148552	ACPP
ACRBP	31.9726791572394	4.71192661468782	0.540912208443485	8.71107462751995	3.01007404639802e-18	2.25072106715693e-16	ACRBP
ACRC	76.7002620463283	3.06747671839846	0.277958612491017	11.0357318699653	2.56950944896399e-28	4.51941673307553e-26	ACRC
ACSF2	169.658413892814	-0.0822553831889479	0.185217433298029	-0.444101733429124	0.656969033281738	0.788022415400219	ACSF2
ACSF3	353.057017322907	-0.219084459753226	0.163431196628953	-1.34053023089971	0.180073022736131	0.341622890855142	ACSF3
ACSL1	432.394317687382	-0.183052936188561	0.126673031009933	-1.44508215149764	0.148434811742957	0.299209480105897	ACSL1
ACSL3	1252.28147957873	-0.0354534307787041	0.111796885009827	-0.317123601212929	0.751149817255374	0.850754634273585	ACSL3
ACSL4	795.071935717523	-0.225510252904441	0.135140978031756	-1.6687037210242	0.095176111351484	0.218080807031572	ACSL4
ACSL6	14.6557786710872	-0.566533730579732	0.568711039279034	-0.996171502663176	0.319166823062793	0.502654667131413	ACSL6
ACSM1	14.6056580929953	8.17442369582443	1.28919898895293	6.34069974136698	2.28723922057847e-10	6.46019865987474e-09	ACSM1
ACSM3	57.4551428018541	0.381011265984591	0.281211664595288	1.35489140015914	0.175452160004104	0.335430895818123	ACSM3
ACSS1	446.931218679085	-0.424752479017631	0.129443285596533	-3.28137899976951	0.00103300836184851	0.00634480294630605	ACSS1
ACSS2	181.967529642956	-0.0869958020606443	0.172485023472621	-0.504367279600093	0.614003306823953	0.756832299356626	ACSS2
ACSS3	119.990128698214	-0.323857878498615	0.238952221434429	-1.35532482834643	0.175314087936505	0.335313681117061	ACSS3
ACTA1	62.5820996954564	4.15128954478282	0.361064756491433	11.4973546161693	1.36020573073297e-30	2.96524849299787e-28	ACTA1
ACTA2	262.264534260006	0.865163998931822	0.165552515922405	5.22591876125474	1.7329243844554e-07	3.0002464902238e-06	ACTA2
ACTB	44456.9347077851	0.146835730457421	0.0790061828529662	1.8585346760859	0.0630931238434764	0.160776320521786	ACTB
ACTG1	36648.9179029396	-0.1074003838038	0.0975510755980516	-1.10096565461083	0.270911605419734	0.449959204709372	ACTG1
ACTG1P4	18.978710610742	3.88782380542244	0.613895557431802	6.33303785693928	2.40380552232081e-10	6.74023584682637e-09	ACTG1P4
ACTL6A	1250.92541900002	0.0861743619613065	0.0992859651288321	0.867941021165357	0.38542662081298	0.566429285695338	ACTL6A
ACTL8	140.21752633745	-0.539586844915055	0.200327338330907	-2.69352575345332	0.00707006832238992	0.0304396432528376	ACTL8
ACTN1	813.273000842789	-0.196343235068165	0.108914037298499	-1.80273580833342	0.0714297156622729	0.176358133517413	ACTN1
ACTN2	39.7614118867014	0.90394231239763	0.336405079948576	2.68706498883967	0.0072082926399555	0.0308715975321614	ACTN2
ACTN4	6064.0990194581	-0.320916689144127	0.0866263375709847	-3.70460876152309	0.000211717253459929	0.00166090200154728	ACTN4
ACTR10	526.612533940152	0.100425537365616	0.120385740359709	0.83419794624801	0.404169448269901	0.58498121260998	ACTR10
ACTR1A	2429.11020804321	-0.240505600853019	0.0943696822564107	-2.54854732052127	0.0108172610302875	0.0426354892352406	ACTR1A
ACTR1B	380.842418045159	-0.30584941176588	0.160173287055483	-1.90949076084038	0.0561988124693033	0.147853669315719	ACTR1B
ACTR2	3036.36699976619	0.146758820807156	0.109137703076704	1.34471238325413	0.178718134082499	0.339911437617217	ACTR2
ACTR3	804.365793755109	-0.0527875397999734	0.119290780857433	-0.442511478427331	0.658119126008533	0.78891394183229	ACTR3
ACTR3B	503.442460089306	-0.232585464901656	0.127641032988806	-1.82218413197936	0.068427051452311	0.171047753723424	ACTR3B
ACTR3C	74.7213750677452	0.00785116918422834	0.271636916840557	0.0289031744121759	0.976941813866124	0.986566542377496	ACTR3C
ACTR5	246.542357761157	-0.222224350350192	0.159185920985088	-1.39600505481266	0.162712972978148	0.318189689924924	ACTR5
ACTR6	719.086734456862	0.169862872937844	0.123214925086731	1.37859007598534	0.168021178056684	0.325404378623793	ACTR6
ACTR8	543.607334660649	0.00394208795912698	0.116461078207648	0.0338489735780937	0.972997583031547	0.984381762870925	ACTR8
ACTRT3	85.4491019190104	0.75766858378426	0.239317744215069	3.16595238798241	0.00154576092603692	0.00883177837327405	ACTRT3
ACVR1	111.900682596688	-0.364960881526699	0.221418202080403	-1.64828762088029	0.0992936637832199	0.224622526751926	ACVR1
ACVR1B	557.128793253955	-0.0401925763277	0.118644190130069	-0.33876565117632	0.734786279182138	0.839957313824308	ACVR1B
ACVR1C	22.3821564774838	-0.487836287003434	0.462781151989778	-1.05414035317975	0.291818663477051	0.473108753880569	ACVR1C
ACVR2A	349.986146706638	0.288510163086892	0.142827387156768	2.01999188552138	0.0433842292339602	0.12163125839242	ACVR2A
ACVR2B	301.184691257429	-0.237971722825798	0.146492273758761	-1.62446603305293	0.104276384028301	0.232362492368275	ACVR2B
ACVR2B-AS1	45.7158973696926	1.45724492709392	0.318363300026037	4.57730186543091	4.71011550208747e-06	5.95614115533577e-05	ACVR2B-AS1
ACVRL1	9.44646077007959	-0.501988987507989	0.694140580951664	-0.723180579386043	0.469568948657581	0.641935010362308	ACVRL1
ACY1	282.868951226867	-0.398541905590406	0.172002232728243	-2.3170740243825	0.0204996997249683	0.0695973573904495	ACY1
ACYP1	243.595482984657	0.108524856077716	0.203164394670398	0.534172615500764	0.593222113537974	0.742738802590596	ACYP1
ACYP2	101.339274334003	0.0557650310489787	0.232609367327633	0.239736824400683	0.810534285515419	0.888550865585923	ACYP2
AD000090.2	491.237780610808	0.181815266547901	0.134641069060053	1.35037004546367	0.176897314275642	0.337194166300294	AD000090.2
ADA	231.970756890522	-0.238506950310863	0.171067167370446	-1.39422984537048	0.163248208090332	0.318793308708321	ADA
ADAL	223.449135019295	-0.0326252853786184	0.161711520168732	-0.201749914567477	0.840112238669032	0.906402985509499	ADAL
ADAM10	483.52919779131	-0.179579022388939	0.129323072122232	-1.38860776690494	0.164952054283893	0.321269396779425	ADAM10
ADAM11	213.894431360383	-0.544106446668528	0.172914671702802	-3.14667599521985	0.00165137844057284	0.00935579630424102	ADAM11
ADAM15	971.015494087585	-0.371806789396746	0.136880871362279	-2.71628011786026	0.00660200330586692	0.0288009603067103	ADAM15
ADAM17	359.518142443766	0.0482221359081826	0.135845125831201	0.354978771694043	0.722605494671911	0.832516927783519	ADAM17
ADAM19	36.6712238172994	-0.569388174267471	0.362997524336939	-1.56857316122894	0.1167474302309	0.252235630062494	ADAM19
ADAM1A	123.042202643206	0.747466365010061	0.213841862741301	3.49541645133498	0.000473322610867035	0.00332701515485921	ADAM1A
ADAM21	14.7206516513252	-0.809115853373271	0.582252675692242	-1.38963011618849	0.164641225741953	0.320785107255029	ADAM21
ADAM22	146.658218618881	-0.302928392363705	0.201315652057408	-1.5047433682768	0.132390068593041	0.276387035565564	ADAM22
ADAM23	134.58223795432	-0.303939976277896	0.199154336988717	-1.52615293683067	0.126971781078584	0.268920255546569	ADAM23
ADAM8	56.8884196407646	1.36262628900816	0.292838302056778	4.65316961421241	3.26871153759412e-06	4.29483167902223e-05	ADAM8
ADAM9	896.945129736436	0.00740607653571962	0.115293608795351	0.0642366616250652	0.948781785906831	0.971567613778758	ADAM9
ADAMTS1	2325.07326535902	-0.28733541588213	0.0843930875234665	-3.40472690731019	0.000662302512892797	0.00437707869109937	ADAMTS1
ADAMTS10	29.21580093789	0.315254080934071	0.448906357416883	0.70227136623353	0.482509946651382	0.653041437577686	ADAMTS10
ADAMTS13	35.4372839163674	-0.264619789217888	0.367197218223907	-0.720647586868509	0.471126367658751	0.643268694303294	ADAMTS13
ADAMTS15	74.6455328795816	-0.558225508888336	0.26842715250608	-2.07961640123457	0.0375607314138259	0.109305706658762	ADAMTS15
ADAMTS17	36.1523908451595	-0.607299434733376	0.365865978211244	-1.65989589330641	0.0969353977716776	0.220967023079533	ADAMTS17
ADAMTS19	100.719712522691	-0.374052766413804	0.223169397831767	-1.67609345209498	0.0937198891295222	0.215734152877267	ADAMTS19
ADAMTS2	74.4857778516642	-0.717427552338816	0.269541655677789	-2.66165743671335	0.00777569682858066	0.0327044118241227	ADAMTS2
ADAMTS20	49.583410603596	-0.137957324182929	0.310056925435181	-0.444941921517473	0.656361726191606	0.787711908115799	ADAMTS20
ADAMTS3	50.4987391779801	-0.121036340590532	0.310668907755017	-0.389599144198806	0.696832985065214	0.814881076792666	ADAMTS3
ADAMTS7	9.53074402279092	-0.0564930345040679	0.681831525548047	-0.0828548290703624	0.933966971664759	0.962516064960835	ADAMTS7
ADAMTS8	60.6043056872777	-0.524257176825817	0.290991921049326	-1.80162107228039	0.0716050435965537	0.176713843808394	ADAMTS8
ADAMTS9	25.9120722067018	-0.196219595070852	0.424531659220629	-0.462202502002039	0.643936109190292	0.779451247207894	ADAMTS9
ADAMTSL4-AS1	44.9227325928502	2.47385858343724	0.406839954867335	6.08066772656076	1.19683081960954e-09	3.09257886910125e-08	ADAMTSL4-AS1
ADAMTSL5	26.0319523476228	-0.147854691049357	0.443316832207585	-0.333519235696703	0.738742371843813	0.842563189028978	ADAMTSL5
ADAP1	120.413786361356	-0.596679714898722	0.254594069405125	-2.34365127315377	0.019096016664481	0.0661226277254668	ADAP1
ADAP2	115.863291102257	-0.358346359387434	0.214877532404292	-1.66767718978271	0.095379825891216	0.218353637796811	ADAP2
ADAR	2259.97190975074	-0.123750949073737	0.0865398444510928	-1.42998811540127	0.152720430090462	0.30508606310534	ADAR
ADARB1	301.692533597992	-0.169686625751009	0.147364170302771	-1.15147817412044	0.249535569342935	0.42728420955006	ADARB1
ADAT1	255.776045643303	0.312280996520609	0.150662214476085	2.07272273015858	0.0381980911326995	0.110717238680135	ADAT1
ADAT2	198.289396128673	-0.0570986301079359	0.170672036475022	-0.334551759545521	0.737963240082051	0.842000982418184	ADAT2
ADAT3	254.413017179933	-0.134547251461893	0.214991907602215	-0.625824725044239	0.531429912499728	0.693664377270264	ADAT3
ADC	21.0329780260225	-0.52505784332664	0.483481342376463	-1.08599401322462	0.277481640939819	0.456851487976441	ADC
ADCK1	109.391289240315	-0.437126585921408	0.227406792621473	-1.92222308261926	0.0545776935600141	0.144649578924983	ADCK1
ADCK2	679.157743595175	-0.608211183354153	0.141887019048365	-4.28658793054798	1.81438403724836e-05	0.000194211868108784	ADCK2
ADCK3	870.761180724976	-0.215241535035303	0.112443017599063	-1.91422766509868	0.0555910723252712	0.146607363682152	ADCK3
ADCK4	521.978430407228	-0.4474140066541	0.15573467286766	-2.87292481767565	0.00406690886502374	0.0194462821788191	ADCK4
ADCK5	33.5549797810656	-0.55341544772243	0.414123365591189	-1.33635407635691	0.181433569131592	0.343346226069053	ADCK5
ADCY1	225.093170228848	-0.571565557310292	0.161593805107305	-3.53705116932391	0.000404621265623379	0.00290716664961273	ADCY1
ADCY10P1	19.4368639910016	1.86734443362586	0.481144852322482	3.88104418994031	0.000104008938467676	0.00089735248026906	ADCY10P1
ADCY3	585.770116318433	-0.531336091129329	0.124952467553429	-4.25230570898596	2.11580758189046e-05	0.000222778705799323	ADCY3
ADCY5	13.2818695276402	-0.413492707111657	0.59652870607614	-0.693164809840482	0.488206129334375	0.657286830895119	ADCY5
ADCY6	335.505084778613	-0.196848775585655	0.143283248662276	-1.37384360993681	0.169490239082094	0.327430094921699	ADCY6
ADCY7	35.1975651857267	-0.183110517413132	0.367740170998162	-0.497934497925838	0.618530211008923	0.760232717064728	ADCY7
ADCY9	290.533705419277	-0.453520917872065	0.145474145869005	-3.11753621348254	0.00182369540244664	0.010135424574172	ADCY9
ADCYAP1R1	18.5272595641559	-0.556750126532395	0.501426070343192	-1.11033342592526	0.266855374398929	0.445805448995858	ADCYAP1R1
ADD1	1165.79990072013	-0.117326208791291	0.0970244091277953	-1.20924424942136	0.226569022341641	0.399901776957169	ADD1
ADD2	403.702164923957	-0.374750899917851	0.133780398361982	-2.80123922866378	0.00509067655340721	0.0233314613434094	ADD2
ADD3	1265.92767472527	-0.120172762695752	0.112220017800999	-1.07086743569099	0.284229039863118	0.464354768735629	ADD3
ADD3-AS1	9.70045848365137	0.229353282529008	0.691917594075744	0.331474852630935	0.740285833025218	0.843255813056318	ADD3-AS1
ADH5	998.259120566847	-0.219235082843655	0.106076316101277	-2.0667675019402	0.0387560670943899	0.111936257974802	ADH5
ADI1	1744.49567219161	0.0381465375789209	0.0885779451044876	0.430655029690774	0.666719221908557	0.794172384471677	ADI1
ADIPOR1	2619.98693304023	0.360130996620113	0.0883513493119644	4.07612333512313	4.57927367153532e-05	0.000441607463476783	ADIPOR1
ADIPOR2	1509.52879929665	-0.0849087457404848	0.0916423725557857	-0.92652277950135	0.354174364512674	0.537622709281815	ADIPOR2
ADK	1311.0536945377	-0.124247419113645	0.0919630183444372	-1.35105851624281	0.176676688706953	0.336956748457804	ADK
ADM	654.150768172421	1.09386491285794	0.108541993812046	10.0778037554027	6.92568125001092e-24	8.37466362403664e-22	ADM
ADM5	199.035510851189	1.85834268532683	0.21546281206198	8.62488829298423	6.41552453791611e-18	4.55502242192044e-16	ADM5
ADNP	1300.40916436878	0.218472225052498	0.111060083693568	1.96715343430946	0.0491655245572346	0.133808818473738	ADNP
ADNP2	612.716074266597	-0.310208281447653	0.112911300439922	-2.74736257787332	0.00600766791205707	0.0266513854808883	ADNP2
ADO	777.006100840053	0.0738181088822377	0.113024394230179	0.653116607127341	0.513681106693647	0.679451818423626	ADO
ADORA1	28.2853876146898	-0.39052062483549	0.414439870908522	-0.942285364531658	0.346046559145859	0.529835655599922	ADORA1
ADORA2B	194.624982523206	-0.41908613204028	0.179362301198894	-2.33653409461756	0.0194634227963986	0.0670020640735041	ADORA2B
ADPGK	777.287537413774	-0.364617123257385	0.116277844005889	-3.13574031557482	0.00171420918894477	0.00963310129889824	ADPGK
ADPGK-AS1	17.1509362973759	3.3368096016856	0.601636856901569	5.54621872547864	2.91913619203466e-08	5.77779923021899e-07	ADPGK-AS1
ADPRHL1	152.965243712386	0.366694553184243	0.19325168417532	1.8974973219461	0.057762331904397	0.150893733876162	ADPRHL1
ADPRHL2	765.174135035677	-0.411951498905331	0.139586023649565	-2.95123743863889	0.00316503509489937	0.0158333591463647	ADPRHL2
ADPRM	147.538016818026	0.579525384280043	0.185053346382981	3.1316666010496	0.00173817136491194	0.00974408416736943	ADPRM
ADRA2A	15.461647931396	1.28585995856579	0.533237223689634	2.41142197401098	0.0158904515223582	0.0576795317594108	ADRA2A
ADRA2C	216.468576174736	-0.205952472109178	0.200957995473174	-1.02485333626186	0.305432395480592	0.487520121403382	ADRA2C
ADRB1	25.4482094806934	0.551207207783434	0.416682180431137	1.32284804503304	0.185885916000162	0.349422177295422	ADRB1
ADRB2	44.3911892822091	1.86389386195207	0.330429220596079	5.64082637301171	1.69235952144129e-08	3.51130572022364e-07	ADRB2
ADRBK1	664.153794576844	-0.385267405840631	0.152661160643228	-2.5236766458301	0.0116134697031547	0.0449361841792069	ADRBK1
ADRBK2	179.068273516476	-0.197342997476876	0.182118926456257	-1.08359411795828	0.278544799982282	0.45791995901495	ADRBK2
ADRM1	3247.60035615174	-0.315930002169975	0.109091003944681	-2.89602250182041	0.00377925300040207	0.0183083812019478	ADRM1
ADSL	2782.12142047143	-0.238050296631709	0.100785695819325	-2.36194526114552	0.0181793262483853	0.0638049006060107	ADSL
ADSS	943.056115604282	-0.0803469282558522	0.113046595906666	-0.710741686748256	0.477244322092415	0.648475780646686	ADSS
ADSSL1	45.4755016649862	0.522488987276531	0.319884847967088	1.63336585210904	0.102392074462603	0.229518396601327	ADSSL1
AEBP2	444.24544719904	0.165029381585076	0.157262325823048	1.04938917011038	0.29399904057947	0.475597528228369	AEBP2
AEN	797.69094561605	-0.303125482116028	0.12751501952554	-2.37717473003495	0.0174458218966773	0.0619184662501195	AEN
AES	2180.775574236	-0.058754265808346	0.124317653839452	-0.472614017348036	0.636488580073024	0.773400081831549	AES
AFAP1	96.5162606148413	-0.39615328480901	0.232015554777822	-1.70744278412008	0.0877397838731874	0.205669600907041	AFAP1
AFAP1L1	108.737810919854	-0.21893120409836	0.215302919640949	-1.0168519984005	0.309223841326125	0.491796816280904	AFAP1L1
AFAP1L2	21.2389808983106	-0.316404929499651	0.472060965941023	-0.670262852318065	0.502690243355004	0.669891946883909	AFAP1L2
AFF1	423.767721928924	0.0289850300333099	0.137006661743509	0.21155927503418	0.832450883922559	0.901089221718537	AFF1
AFF2	42.8923363177413	-0.2879079586363	0.340274781573934	-0.846104308125886	0.397494557630789	0.578072043879484	AFF2
AFF3	140.979344582742	-0.523861442540593	0.197830715926063	-2.64802884672561	0.00809626163839368	0.0336865423760907	AFF3
AFF4	907.220906489201	0.00492647400695282	0.124387484496775	0.0396058657097495	0.968407350949877	0.982242692279568	AFF4
AFG3L1P	342.593581706399	0.234997108430126	0.137123238831035	1.7137657368179	0.0865717584085232	0.203857854350696	AFG3L1P
AFG3L2	978.097074296937	-0.281815490112191	0.102516936825107	-2.74896518409408	0.00597837359731209	0.026544253166723	AFG3L2
AFMID	515.595599407265	0.240120053055387	0.127859823369947	1.87799456253454	0.0603819089375553	0.15599919655074	AFMID
AFTPH	360.946480119444	0.294731637565271	0.141516407932633	2.08266759926224	0.0372815327694825	0.108814551047718	AFTPH
AGA	298.824748877511	0.106703326021626	0.151501826537523	0.704303891644493	0.481243543294216	0.651678701934197	AGA
AGAP1	318.19572523098	-0.41523563201684	0.153655680940504	-2.70237735093974	0.00688455789641722	0.0297402141001244	AGAP1
AGAP1-IT1	21.6063383617449	0.301801592177938	0.472421638703727	0.638839476121477	0.522927364515934	0.686502947241529	AGAP1-IT1
AGAP11	9.89592769639195	0.751964656118516	0.660769849100696	1.13801296645411	0.255115068028496	0.433455918047457	AGAP11
AGAP2	42.4530783692558	0.78425577690071	0.328898797483223	2.38448964514902	0.0171028293175629	0.0610933746081786	AGAP2
AGAP2-AS1	152.383182547458	-0.597852714678552	0.206075210595983	-2.90113843848332	0.00371809576785399	0.0180516581853338	AGAP2-AS1
AGAP3	2179.20163792281	-0.423419165946932	0.119961090823077	-3.5296375103108	0.000416129389687473	0.00297370114477453	AGAP3
AGAP4	106.870318271854	0.163253229788805	0.219044322629629	0.745297699702726	0.45609177141779	0.631270509257957	AGAP4
AGAP5	143.660785490455	1.22824802888533	0.189711862596273	6.47428163993714	9.5264066565918e-11	2.88385266440125e-09	AGAP5
AGAP6	394.360264537201	0.759317888904379	0.128488052082649	5.90963810717554	3.4286012280612e-09	8.02842508440715e-08	AGAP6
AGAP7	23.998569644959	0.655811633245901	0.428160223402069	1.53169677471429	0.125597278681389	0.266592797508302	AGAP7
AGAP9	438.249028220678	0.618107036602487	0.138696918293311	4.4565304277009	8.32967828422129e-06	9.94287774049028e-05	AGAP9
AGBL2	31.984576487742	8.33596075706744	1.23018837127169	6.77616611547891	1.23406782421541e-11	4.30200490612752e-10	AGBL2
AGBL3	16.9461469113076	2.0472852932839	0.528367055818195	3.87474061968835	0.000106738329709007	0.000916812356956717	AGBL3
AGBL5	1329.93826907484	0.0208634776732399	0.0954994315245287	0.218467035250165	0.827065240050085	0.898337949859314	AGBL5
AGER	208.844333793884	3.05617034823173	0.187334828638067	16.3139463731877	7.8549825501116e-60	5.06580916294281e-57	AGER
AGFG1	508.791438876132	-0.284961343536678	0.124157583157224	-2.29515859032005	0.0217240373546477	0.0729064722843098	AGFG1
AGFG2	229.682116738381	-0.271789852114085	0.166173176272219	-1.63558197665337	0.10192710499163	0.22887389105766	AGFG2
AGGF1	689.566996728257	0.202847961608377	0.117260003077006	1.72989899612372	0.0836483226863918	0.198666370805581	AGGF1
AGK	1568.41510361961	-0.0758725996438241	0.0905984937677217	-0.837459835020524	0.402334144606044	0.583345010801481	AGK
AGL	441.602035230167	-0.250483121262118	0.145207780847334	-1.72499792917755	0.0845278457101547	0.200110430697732	AGL
AGO1	897.466597899151	-0.341135947000005	0.101904877541444	-3.34759194290055	0.000815169424367086	0.00521156230910936	AGO1
AGO2	725.87231714771	-0.259408611950801	0.106843347909747	-2.42793413933387	0.0151851005367745	0.055616418861381	AGO2
AGO3	362.321689969485	0.207127069443718	0.131831308318718	1.57115234677762	0.116147265919932	0.251497459558342	AGO3
AGO4	167.649924887956	-0.159314974917949	0.18216551633309	-0.874561652089198	0.381812460924237	0.563310768295238	AGO4
AGPAT1	1820.08851909374	0.128175638748115	0.123929825982426	1.03425981382634	0.301014718214954	0.482608846957847	AGPAT1
AGPAT2	1216.11364964949	-0.710179200482272	0.13510625158907	-5.25644958785699	1.46863009698867e-07	2.59195628747898e-06	AGPAT2
AGPAT3	919.327543701655	-0.568160428285017	0.134761469732181	-4.21604505660376	2.48624106600242e-05	0.000257404944612611	AGPAT3
AGPAT4	178.883130016937	-0.224679365626147	0.197106934378288	-1.13988564803581	0.25433394504078	0.432448731334856	AGPAT4
AGPAT4-IT1	24.032057932532	-0.20231683174675	0.44789193245533	-0.451709033109069	0.651478609884079	0.784441163835416	AGPAT4-IT1
AGPAT5	696.164245664584	-0.0806420226596174	0.11210027469155	-0.719373996910431	0.471910514088047	0.64388495566421	AGPAT5
AGPAT6	781.204472984703	0.21543088717977	0.1032863483719	2.08576341961549	0.0370000584980147	0.108197034844563	AGPAT6
AGPAT9	274.320208096425	0.1392333022522	0.150622617750815	0.924385091238709	0.355285854138423	0.538759131023269	AGPAT9
AGPS	602.542500660882	-0.228966556183458	0.133645620677275	-1.7132365057914	0.0866690381424594	0.204024432053565	AGPS
AGRN	840.204070696432	-0.549296059218378	0.150764202279477	-3.64341170459104	0.000269047972824864	0.00203336158368323	AGRN
AGTPBP1	821.655151384452	-0.115069081010293	0.11147354047875	-1.03225465447765	0.301952837598013	0.48361196402546	AGTPBP1
AGTR1	28.0110516259729	0.436512187534939	0.410022658221238	1.06460503775235	0.287054699139869	0.467681278065904	AGTR1
AGTRAP	1047.13275168698	-0.432176825253595	0.140023572556663	-3.08645763968568	0.00202556805418447	0.0110030108812398	AGTRAP
AHCTF1	417.649746260186	0.0376919107973546	0.142157425579629	0.265142046879863	0.79090003735296	0.87602338472514	AHCTF1
AHCY	5792.32952327401	-0.0714310362727445	0.0786202903323222	-0.908557269005377	0.363583871022686	0.54631114995526	AHCY
AHCYL1	1228.10163836704	0.0107186127743225	0.099931200196604	0.107259922358931	0.914582778389523	0.951273208378022	AHCYL1
AHCYL2	323.449649099013	-0.197976367368472	0.139424892850632	-1.41994993376518	0.155622257267054	0.30881042281788	AHCYL2
AHDC1	201.424522957297	-0.184397212390771	0.183163127974191	-1.00673762470771	0.314060876318798	0.496936643187729	AHDC1
AHI1	297.052505834653	0.149138936490264	0.156381514892425	0.953686480098728	0.340242365773853	0.524321649608804	AHI1
AHNAK	360.757318154038	0.743784419174969	0.132465243981445	5.61494016709131	1.96630272917741e-08	4.04175745580451e-07	AHNAK
AHNAK2	45.7178172531216	0.677933220221501	0.314977611984797	2.15232192519837	0.0313720081476722	0.0956722503489919	AHNAK2
AHR	377.815579376063	0.416186142464424	0.1474984047866	2.82163148182219	0.00477800469921855	0.0221352758858141	AHR
AHRR	69.8435712353028	0.281061800511648	0.262347901328134	1.07133237616453	0.284020007198884	0.464160244052828	AHRR
AHSA1	3133.5372145776	0.657852472357513	0.0924692977401309	7.11427996572759	1.12498586352423e-12	4.58224505148105e-11	AHSA1
AHSA2	194.544428917101	0.786519590451247	0.166709391973323	4.71790809828582	2.38282082295439e-06	3.24346224462172e-05	AHSA2
AIDA	889.12143479572	0.0269917914687348	0.117977173245359	0.228788253915861	0.81903349669352	0.893375649177048	AIDA
AIF1L	1697.30257702503	-0.117895846550904	0.0952061791691976	-1.23832137346235	0.215596921742164	0.387573653278191	AIF1L
AIFM1	1368.49848586824	0.0516643134565447	0.0998520734711736	0.517408519027496	0.604871014055144	0.750297817874201	AIFM1
AIFM2	239.731674068183	-0.231042978465081	0.164371838959063	-1.40561169071438	0.159839462635244	0.314723030762735	AIFM2
AIG1	805.215326909866	-0.072105543246817	0.106997660302465	-0.673898317430367	0.50037596191611	0.66834943459388	AIG1
AIM1	30.9703621511662	-0.60854846114212	0.395888619481339	-1.53717088897223	0.124251467110345	0.264461524743389	AIM1
AIMP1	590.343318226397	0.0829085423692207	0.131843811337783	0.628839090192936	0.529454405645813	0.692077974038164	AIMP1
AIMP2	1747.47323655021	-0.634180117777069	0.121827625384804	-5.20555264681513	1.93420099036127e-07	3.32639588097908e-06	AIMP2
AIP	909.275746090655	-0.0920736403462466	0.121752630031676	-0.756235329966112	0.449508113839866	0.6256732541379	AIP
AJUBA	113.829706330694	0.723762733556684	0.217646657729544	3.32540247163391	0.000882909833158404	0.00557100627705902	AJUBA
AK1	1176.54353403927	0.101397646898769	0.0982825679487341	1.03169513185349	0.30221495867462	0.483935000060168	AK1
AK2	3284.60777771335	-0.189733906616435	0.0832490542626017	-2.27911185654958	0.0226604168894226	0.0751527603630777	AK2
AK3	608.159357816367	0.170756989517253	0.118896389464835	1.43618313630756	0.150950236317867	0.302885458485436	AK3
AK4	712.292238402203	-0.301803220327013	0.115399740930895	-2.61528507683342	0.00891530099907718	0.0363900392573092	AK4
AK5	20.6244193387661	-0.167713677335931	0.472491079478164	-0.354956283029005	0.722622342455	0.832516927783519	AK5
AK6	978.43018141475	0.133266435513414	0.125728803840681	1.05995151025444	0.28916665978395	0.470237608755618	AK6
AK7	9.79364291775511	0.991024672973096	0.660037677161812	1.50146682115867	0.133234862066016	0.277776023041191	AK7
AK8	18.274429918971	0.411434792636044	0.517312270632911	0.795331593686478	0.426420640190228	0.60503348298677	AK8
AK9	65.3206999086439	0.119367228314434	0.27182202189644	0.439137445456538	0.660561947983571	0.790592299205436	AK9
AKAP1	1026.52898925548	-0.155639677508499	0.0993674588678838	-1.56630429399864	0.117277396226829	0.253027535377594	AKAP1
AKAP10	577.008927249498	0.0115289676751606	0.121323410641663	0.0950267356826307	0.924293591003981	0.95637023855777	AKAP10
AKAP11	533.536590526415	-0.262973830415416	0.125134718723989	-2.10152572441116	0.0355948422677353	0.10498036749619	AKAP11
AKAP12	757.08669993908	-0.158215617599955	0.116074566015833	-1.36305155410509	0.172866263407523	0.332128106383024	AKAP12
AKAP13	227.121295046765	-0.139045854108756	0.160730847370364	-0.865085056064935	0.386992106257829	0.568017554181654	AKAP13
AKAP14	25.1381427655315	3.908133164498	1.17072226387276	3.33822400504273	0.000843157464014204	0.0053441405520114	AKAP14
AKAP17A	659.337284926464	1.0004132860568	0.113704896554615	8.79833073482704	1.38866260813647e-18	1.05880393343528e-16	AKAP17A
AKAP2	231.734933504189	-0.172389856519673	0.174898823711639	-0.985654750908431	0.324302561011425	0.508659918459977	AKAP2
AKAP3	29.8323206476098	-0.383106394710719	0.403022425800995	-0.950583317911669	0.341815940345853	0.525750484415494	AKAP3
AKAP5	101.890231456443	0.842376739873222	0.228540994275045	3.68588901323951	0.000227905663347727	0.00176906913605622	AKAP5
AKAP6	12.6422390604138	-0.591377394456371	0.607115136820843	-0.97407782904758	0.330017896926442	0.514921069418092	AKAP6
AKAP7	91.959242440102	-0.193078162558137	0.257165982179013	-0.750792001812027	0.452777843661815	0.628790033234675	AKAP7
AKAP8	552.071476990326	0.377892779715608	0.128358393194992	2.94404417435753	0.00323953757480332	0.0161278747451933	AKAP8
AKAP8L	1127.3073680844	0.448658872429438	0.102805370489029	4.36415792575077	1.27613365355016e-05	0.000142923275612514	AKAP8L
AKAP9	261.423224124337	0.000573747821519769	0.178807226690465	0.00320875074312847	0.997439791715946	0.998510581340023	AKAP9
AKIP1	337.456550608759	-0.170183213385898	0.145192067119058	-1.17212473630772	0.241146979968264	0.417362513244861	AKIP1
AKIRIN1	2075.91543232765	-0.0774951289739784	0.0886390375337957	-0.874277644817968	0.38196707058555	0.563485161887451	AKIRIN1
AKIRIN2	1614.17378812218	0.449555263227075	0.101644468943898	4.42282071910086	9.74205784455883e-06	0.000113544857920242	AKIRIN2
AKNA	46.2322468422247	-0.138668346148587	0.319585461476497	-0.433900670912668	0.664360572538934	0.792888653077155	AKNA
AKR1A1	1486.88860280116	-0.20902980634084	0.13467258041213	-1.55213337192441	0.120630314394441	0.258424360719329	AKR1A1
AKR1B1	3867.86817741736	0.0746116993219039	0.119331275864238	0.625248483949747	0.531807985294975	0.69380681021541	AKR1B1
AKR7A2	1082.70594946535	-0.150648292813858	0.115168670390443	-1.30806661484528	0.190850715824566	0.355773501087876	AKR7A2
AKR7A3	31.1486727639059	0.860744316176502	0.378488981371493	2.27415950936672	0.0229563977603894	0.075825677450983	AKR7A3
AKR7L	31.2319118454796	0.960181157054826	0.376229774801627	2.55211368521031	0.0107071575350797	0.0423308772229792	AKR7L
AKT1	1953.75466240342	-0.291280271136669	0.109676820574165	-2.65580520671369	0.00791193018226817	0.0331150068272274	AKT1
AKT1S1	1661.5239180607	0.224398764400313	0.0945729893453521	2.37275744325768	0.0176558542115151	0.0624132005084053	AKT1S1
AKT2	2158.53794322322	-0.356051286860256	0.112311769940118	-3.17020457473062	0.00152331647346946	0.00872286066458018	AKT2
AKT3	544.055843336026	0.00493287993985914	0.151467345919035	0.032567283132405	0.974019660261515	0.984889781500835	AKT3
AKTIP	300.006090833334	-0.228320909056128	0.147665423616163	-1.54620427358552	0.12205524174146	0.260971271125061	AKTIP
ALAD	205.938578302847	-0.043282000488694	0.164986199527934	-0.262337096148251	0.793061564611271	0.877412930454128	ALAD
ALAS1	593.381247397185	0.3071472880853	0.114440174674734	2.68391138827151	0.00727663897440192	0.0310954770971267	ALAS1
ALCAM	693.519599351925	-0.184460021740428	0.131991763073946	-1.39751161318367	0.162259776880064	0.317664663110248	ALCAM
ALDH16A1	214.252598680237	-0.449173371011638	0.211039613884351	-2.12838415852003	0.0333052454959478	0.099844778188317	ALDH16A1
ALDH18A1	2021.02786862114	-0.0769534705487085	0.0889716462177132	-0.864921284702361	0.38708199428284	0.568053011046724	ALDH18A1
ALDH1A2	2602.84647718556	-0.141852303644491	0.0930388998631135	-1.52465585742303	0.127344957359656	0.269430133198339	ALDH1A2
ALDH1A3	18.7519726216259	-0.0346190663479026	0.499334663110398	-0.0693303888263184	0.944726637142076	0.969480871205033	ALDH1A3
ALDH1B1	972.820632581056	-0.3936727612113	0.103283562837734	-3.81157224242729	0.000138085685646353	0.00115031767622941	ALDH1B1
ALDH1L1	6.5734277942268	-0.792001019969961	0.84944629687083	-0.93237326819543	0.35114365475999	0.534520209320922	ALDH1L1
ALDH1L2	72.1791533306424	-0.0747533314550593	0.262833375753997	-0.284413390196783	0.776093598639105	0.866650265913637	ALDH1L2
ALDH2	1260.46705458706	-0.0225453805432332	0.110969947500435	-0.203166542393335	0.839004862753093	0.905776471067334	ALDH2
ALDH3A1	18.4324344490374	0.967808591420129	0.498075090030732	1.94309775933668	0.0520043477109353	0.139598212603166	ALDH3A1
ALDH3A2	1045.94300904927	-0.323371344291963	0.0978952087281923	-3.3032397447541	0.000955746388679473	0.00593383177054989	ALDH3A2
ALDH4A1	311.699253350677	-0.490883846540005	0.173390080862376	-2.83109532043897	0.00463888940529555	0.0216202138558159	ALDH4A1
ALDH5A1	538.416224161898	-0.421491254401986	0.118312425561267	-3.56252737108935	0.000367301598918694	0.00267491424012472	ALDH5A1
ALDH6A1	400.364338805363	-0.101228821067976	0.128104450882919	-0.790205339239106	0.429407858386346	0.607474164345477	ALDH6A1
ALDH7A1	610.332316014753	0.163749191946408	0.117815532454628	1.38987779060006	0.164565990809434	0.320691068750446	ALDH7A1
ALDH8A1	21.2671004020109	3.87426344542888	0.569690248893775	6.80064904209248	1.04148860120077e-11	3.65595315384434e-10	ALDH8A1
ALDH9A1	1587.25297433667	-0.0677789478778855	0.0907784326918269	-0.746641530020466	0.455279972604755	0.630995028646605	ALDH9A1
ALDOA	19417.5359679173	0.0455740771183185	0.104178504759228	0.437461424731014	0.661776745881061	0.791273957260214	ALDOA
ALDOC	337.235112887174	1.23223862040356	0.143066231816241	8.61306406662256	7.11333151614661e-18	5.00455205485988e-16	ALDOC
ALG1	434.926358008936	-0.289866564104756	0.160660041730885	-1.80422313465037	0.0711963340063327	0.17601834107735	ALG1
ALG10	390.058014478612	-0.204582948830744	0.139128223066017	-1.47046332025435	0.141436312849017	0.289343904572059	ALG10
ALG10B	335.463954887627	0.00688111449644077	0.160263513206952	0.0429362514195917	0.965752350930675	0.980769955232923	ALG10B
ALG11	305.887848068573	-0.0099064804322411	0.144447785325413	-0.0685817398302351	0.945322554143685	0.969693319175291	ALG11
ALG12	553.437074762681	-0.389571706487072	0.136210017379447	-2.86008117451319	0.0042353258249693	0.0200472089048547	ALG12
ALG13	787.515536917035	-0.0844282722086531	0.117176904872927	-0.720519732964542	0.471205054542358	0.643319382041689	ALG13
ALG14	587.001894159421	-0.108582804900338	0.139017533653605	-0.781072732673399	0.434759718141047	0.611968981210179	ALG14
ALG1L	33.0700783581845	-0.741128711453235	0.410823718141818	-1.80400663039955	0.0712302675352301	0.176029693949895	ALG1L
ALG1L9P	11.9398617837214	1.12234934607473	0.610943048238742	1.83707687534918	0.0661985474178273	0.167039527640503	ALG1L9P
ALG2	460.452577249341	0.833083405198531	0.119602430343892	6.96543876912175	3.27381790625414e-12	1.24501605781331e-10	ALG2
ALG3	1190.70033383728	-0.0114403831237445	0.140891850854385	-0.0811997504069162	0.935283098008712	0.963545779484747	ALG3
ALG5	1023.45011644008	0.135517920338655	0.0998713050788309	1.35692549758599	0.174804884251445	0.334730916546315	ALG5
ALG6	521.400990391527	-0.339800726873501	0.120837687865632	-2.81204260752945	0.00492279818967943	0.0227132615784115	ALG6
ALG8	1554.65590831522	-0.0548219558344419	0.092773294524748	-0.590923887259579	0.554571419970861	0.712395753864137	ALG8
ALG9	329.044661078301	0.00651133245962784	0.141077379108551	0.0461543338894731	0.963187239934409	0.97925723198271	ALG9
ALKBH1	446.302656622544	0.169662720294155	0.130939864101539	1.29573007775988	0.195068495118837	0.361632550898235	ALKBH1
ALKBH2	342.709639914288	0.0144888392430909	0.140988245297202	0.102766292413588	0.918148458339984	0.952801948800638	ALKBH2
ALKBH3	417.199022775091	-0.172178345275295	0.134538213085275	-1.27977279708749	0.2006250536251	0.368972740020116	ALKBH3
ALKBH4	493.080488063903	-0.137633306796789	0.143582085796599	-0.958568793824063	0.337776019622188	0.522391809723444	ALKBH4
ALKBH5	3216.43293213006	-0.169874478344139	0.0962966520500339	-1.76407460412928	0.0777194195258071	0.188135936099537	ALKBH5
ALKBH6	634.744046627176	-0.196279846156539	0.344085317757109	-0.570439469594263	0.568379665783343	0.723295580023939	ALKBH6
ALKBH7	230.911837236625	-0.264728542085861	0.215447494796933	-1.22873808458704	0.219170022171772	0.391617345365806	ALKBH7
ALKBH8	256.497286551875	0.0686345338065048	0.152066717544707	0.45134487621413	0.651741005973119	0.784460685783201	ALKBH8
ALMS1	254.625573602495	-0.191715891978817	0.164526531154245	-1.16525821479261	0.243914487568591	0.42106158173438	ALMS1
ALMS1-IT1	21.7124550811828	0.278120446126778	0.496082119880514	0.560633884957929	0.575047146867133	0.728779148383648	ALMS1-IT1
ALOX12B	18.3528502148226	0.192384309243512	0.49870862141971	0.38576495568863	0.699670751432639	0.816891975857422	ALOX12B
ALOX12P2	48.1555704388149	0.489162127947313	0.308836581104006	1.58388661796052	0.113219523198727	0.246957691667123	ALOX12P2
ALOX5	10.3873484574008	-0.542057527448602	0.663413554850169	-0.81707333756698	0.413886518771269	0.593709088383919	ALOX5
ALOXE3	10.7774362322403	0.519668420159583	0.627595975163908	0.828030198925131	0.40765339763721	0.588196675904465	ALOXE3
ALPK1	40.5720451001662	-0.250003042132314	0.35756466578834	-0.699182738263916	0.484437836792256	0.654362261500954	ALPK1
ALPL	19.7363018264161	-0.321659868902011	0.496114780151837	-0.648357762700733	0.5167535820222	0.681809900480744	ALPL
ALPP	72.4517737647308	-0.387137267899443	0.268804649792564	-1.4402178987536	0.149805760839678	0.301168147327774	ALPP
ALS2	322.947364880505	-0.0577000623523994	0.142589637287357	-0.404658174675893	0.685728790279818	0.806880813132965	ALS2
ALS2CL	7.49208633519394	0.382314065731941	0.755794226692569	0.50584412030373	0.612966082898215	0.756216246700029	ALS2CL
ALX1	253.268421815184	-0.309536022318096	0.16592620174251	-1.86550417635934	0.0621107673473481	0.159137635656722	ALX1
ALX4	51.5666217733159	-0.694881090507415	0.322224326008191	-2.15651344240767	0.0310435952717829	0.0951888093598117	ALX4
ALYREF	4588.91739948944	-0.0546162125565801	0.120360844180344	-0.453770600634417	0.649993945914185	0.783757469730956	ALYREF
AMACR	109.974038966697	-0.312444536943864	0.21824024406629	-1.43165408506856	0.152242842836672	0.304254484332015	AMACR
AMBN	162.435839277576	0.448549358057631	0.196013785268808	2.28835618598203	0.022116786967073	0.0738562305666357	AMBN
AMBRA1	403.666531036154	-0.136209236797516	0.135206507880597	-1.00741627701682	0.3137347725668	0.496625928290904	AMBRA1
AMD1	3213.55740074194	0.0920732590860988	0.0888516720195892	1.03625803536707	0.300081778137495	0.481935692628205	AMD1
AMDHD1	12.8138528058075	1.8085470850868	0.608113943866709	2.97402666609994	0.00293919531339843	0.0149254806629859	AMDHD1
AMDHD2	214.650632750737	-0.280535154572677	0.177166659374464	-1.58345343059007	0.113318153018422	0.247033573580159	AMDHD2
AMER1	89.742021497278	-0.211192708533406	0.236548930853047	-0.892807706937412	0.371960158410994	0.553990244543696	AMER1
AMFR	826.73141452097	-0.254673556207347	0.10587263564134	-2.40547101396525	0.0161516332165799	0.0584100418051926	AMFR
AMH	352.476266083284	0.621465154191654	0.210969692625628	2.94575560336272	0.003221668422663	0.0160647499503795	AMH
AMHR2	23.5612880761658	0.883237518473579	0.44082276533233	2.00361140107571	0.0451117036096732	0.125349256088065	AMHR2
AMIGO1	56.714969018775	-0.338403122545807	0.296873859697735	-1.13988858059229	0.254332723134833	0.432448731334856	AMIGO1
AMIGO2	66.7209926891584	-0.0503462574498603	0.266347282588572	-0.18902485867532	0.850073333589196	0.912619821178527	AMIGO2
AMIGO3	195.077456624213	0.234240041429551	0.201283735841571	1.1637305937819	0.244533207045545	0.421714203749408	AMIGO3
AMMECR1	389.672099141311	-0.115504192608495	0.138453930107313	-0.834242787611521	0.404144184335951	0.58498121260998	AMMECR1
AMMECR1L	430.423129906718	0.22871636294235	0.134936623954683	1.69499099828644	0.0900771284330452	0.209309982568184	AMMECR1L
AMN1	120.311468029772	0.119493647725277	0.204202672902265	0.585171810079436	0.55843219770075	0.715692105325181	AMN1
AMOT	46.134578925715	-0.300442121961038	0.320889078550363	-0.936280297597864	0.349128889606317	0.532574743802001	AMOT
AMOTL1	933.180724659702	-0.2950140407125	0.102197804329021	-2.88669646720312	0.00389309604229377	0.0187600686620868	AMOTL1
AMOTL2	195.028805534481	0.906437476044223	0.174620905159548	5.19088751267224	2.092940462228e-07	3.56553270889373e-06	AMOTL2
AMPD1	25.4791163390672	4.90871636473074	0.627936744236586	7.81721472709566	5.40049371203672e-15	2.82394735388191e-13	AMPD1
AMPD2	429.612136341233	-0.279678952255944	0.145825839817954	-1.91789707918082	0.0551240626773977	0.145676241487747	AMPD2
AMPD3	25.0414847076412	0.11559051429189	0.422410395529595	0.273645051152137	0.784357409113854	0.872272163979324	AMPD3
AMPH	113.15353346714	-0.440756814259515	0.214550407555622	-2.05432755537996	0.0399439994848875	0.114427766801238	AMPH
AMY2B	56.34100811327	3.44341614034373	0.336521743182485	10.2323734204493	1.4199596141177e-24	1.89466680235463e-22	AMY2B
AMZ2	1853.01594945777	0.142333496207774	0.0960596035149616	1.48172062968806	0.138414645571265	0.285308547629783	AMZ2
AMZ2P1	44.1276920363022	0.620474067576326	0.326562412816187	1.90001679074307	0.0574309161905765	0.150258292954027	AMZ2P1
ANAPC1	838.21058629704	-0.254574054842843	0.107121588852538	-2.37649625598147	0.0174779387684885	0.0620182338969887	ANAPC1
ANAPC10	432.037434961392	-0.353348188232337	0.166059141920225	-2.12784544196962	0.0333499003020328	0.0999592867689512	ANAPC10
ANAPC11	1147.16399575273	-0.213916537859809	0.318313249591875	-0.672031522828792	0.501563628489397	0.669126171501369	ANAPC11
ANAPC13	843.436663353626	-0.042825359249663	0.103345021946475	-0.41439208626656	0.678586983646779	0.80212175225821	ANAPC13
ANAPC15	1143.13079216671	0.229347093854466	0.127306874063358	1.80152953673439	0.0716194561448545	0.176713843808394	ANAPC15
ANAPC16	908.566219784074	0.140502340913726	0.100032346131463	1.40456908537441	0.160149454850876	0.314991820757427	ANAPC16
ANAPC2	686.647041371957	-0.458821674399546	0.141902315380497	-3.2333628466122	0.00122342065450574	0.0072915305700577	ANAPC2
ANAPC4	291.986532080292	-0.169947350963009	0.156207482338234	-1.08795909401462	0.276613166373658	0.456149434171263	ANAPC4
ANAPC5	2451.69770308599	-0.132694819871843	0.0995912622020917	-1.33239419742042	0.182730687860011	0.345041550164359	ANAPC5
ANAPC7	1914.39511482161	-0.325098082487657	0.0879096690196717	-3.69809244094537	0.000217225785373698	0.00169573387680112	ANAPC7
ANG	30.8632262589545	0.955837587675255	0.416118781538084	2.29703063183601	0.0216170223693914	0.0725788009183167	ANG
ANGEL1	385.443655423025	-0.437680033932478	0.144758898036469	-3.02351040156588	0.00249860439317554	0.013078592762114	ANGEL1
ANGEL2	416.180478866217	-0.169984546625788	0.138620968374735	-1.22625421405417	0.220103025437048	0.39259948980342	ANGEL2
ANGPT1	6.97529791823029	-0.908809982789802	0.83490246447045	-1.08852233819459	0.276364580595919	0.455885215652098	ANGPT1
ANGPTL2	16.6428488493644	0.473563250361884	0.512536083410626	0.923960801375386	0.355506724888795	0.538925471333888	ANGPTL2
ANK1	30.1303072597008	-0.104168437842087	0.388256806834293	-0.268297776132862	0.788470117881187	0.874897159980287	ANK1
ANK2	289.978527555697	-0.49648918039095	0.147371427023417	-3.36896500508243	0.000754510077159552	0.00488019514177833	ANK2
ANK3	172.28768422374	-0.130893596800371	0.182445599844184	-0.717439044362593	0.473103235277646	0.644716664520814	ANK3
ANKAR	34.805531809945	1.7304048719305	0.3604179931334	4.80110567423873	1.57791969714534e-06	2.24889880961469e-05	ANKAR
ANKEF1	102.735384916703	0.30464193035019	0.231585399328971	1.31546259493432	0.188354480511594	0.352436006934048	ANKEF1
ANKFY1	667.61092251498	-0.343374181390257	0.111033566148165	-3.09252592078375	0.00198460900807505	0.0108481684138359	ANKFY1
ANKH	211.765675178948	-0.597139412526845	0.165984890798202	-3.59755282336406	0.000321225272476525	0.00237436712864931	ANKH
ANKHD1	801.571271142884	0.00836579565862063	0.125948702921711	0.0664222454424222	0.947041660007443	0.970684776742944	ANKHD1
ANKHD1-EIF4EBP3	442.244679041104	0.353195533345187	0.135412157998865	2.60830001208716	0.00909931647740918	0.03697537947948	ANKHD1-EIF4EBP3
ANKIB1	335.779075451989	-0.162350476861181	0.142663539451759	-1.13799557676108	0.255122329332752	0.433455918047457	ANKIB1
ANKLE1	29.2803999105991	1.80557601331846	0.398961885235095	4.52568548560596	6.02000539750391e-06	7.43636420930291e-05	ANKLE1
ANKLE2	1572.23177444876	-0.0494299895932265	0.0936923594862051	-0.527577593992649	0.597792547708386	0.745629913334794	ANKLE2
ANKMY1	72.4362591721319	0.315484553706156	0.267518018412447	1.17930207310282	0.238277913061598	0.413784981304546	ANKMY1
ANKMY2	288.995445700508	-0.185427386921424	0.146849647728698	-1.26270229305553	0.206696189657034	0.376780546874523	ANKMY2
ANKRA2	209.276225549733	0.630065688657472	0.172958108216687	3.64288032029181	0.000269604209080159	0.00203557753567936	ANKRA2
ANKRD10	849.676474093859	0.327247715263609	0.109610870911469	2.98554069083096	0.00283077473617955	0.0144842087162272	ANKRD10
ANKRD11	539.408574016605	0.0057619372278748	0.116584353053732	0.0494229034767572	0.96058227612775	0.977893479999035	ANKRD11
ANKRD12	129.938040167938	-3.36686352131734e-05	0.215482337870814	-0.000156247772071967	0.999875332315511	0.999920540453557	ANKRD12
ANKRD13A	615.651499196865	0.170316248993726	0.113477785981116	1.50087744064789	0.133387264068945	0.278018862544996	ANKRD13A
ANKRD13B	544.70830204331	-0.452785293781125	0.132357350102942	-3.42093048424562	0.000624072818041984	0.00418152282827068	ANKRD13B
ANKRD13C	635.250349501555	0.0329114869205235	0.114304166865257	0.287929021514324	0.773401071227169	0.865082864836034	ANKRD13C
ANKRD13D	161.426737968584	0.352828114089224	0.187728245625207	1.87946205385434	0.0601814301420532	0.155689148543991	ANKRD13D
ANKRD16	190.426707311103	-0.0872727327273343	0.186057808355455	-0.469062456978982	0.639024993288124	0.77562961465759	ANKRD16
ANKRD17	1102.81433601077	-0.114296797508466	0.111357686453235	-1.02639342778071	0.304706174671687	0.486757657048463	ANKRD17
ANKRD18A	258.817402175829	0.401958479667183	0.173889862335501	2.31156937079891	0.02080142617332	0.0704363321615941	ANKRD18A
ANKRD18B	291.676444237003	0.0065470806109708	0.183607078883669	0.0356581056175887	0.971554976164935	0.983927728307183	ANKRD18B
ANKRD18DP	14.3185482316377	0.25088345300002	0.570524613188866	0.439741681954338	0.660124209902121	0.790387144626499	ANKRD18DP
ANKRD19P	98.8907118332312	0.644548937438192	0.235781978653775	2.73366497778295	0.00626337371592649	0.0275959289425307	ANKRD19P
ANKRD20A1	9.72299989828899	0.697266118711036	0.783940294220028	0.889437784805758	0.373767845747352	0.555873374384971	ANKRD20A1
ANKRD20A2	12.9046998599001	0.224396430282242	0.647731603193635	0.346434277987762	0.72901636802854	0.836326367057941	ANKRD20A2
ANKRD20A3	13.1068136507827	0.663954593455143	0.608501511284953	1.09113055784051	0.275215438434135	0.454377019315578	ANKRD20A3
ANKRD20A4	29.0854184557611	0.252647562768465	0.411288472990811	0.614283111148875	0.539028260868936	0.699990884641169	ANKRD20A4
ANKRD20A5P	15.5639702213614	0.875094880619316	0.52861136888424	1.65545981817684	0.0978312607080618	0.222386878137668	ANKRD20A5P
ANKRD20A8P	13.6764591849741	0.90855453831909	0.557196840437751	1.63058092290204	0.10297877723936	0.230399756303963	ANKRD20A8P
ANKRD23	35.1568582763708	-0.247836381153563	0.389338312085246	-0.636557907250852	0.52441285055161	0.687811380462488	ANKRD23
ANKRD26	351.35321181429	-0.128025912933471	0.168673647369507	-0.759015500820999	0.447843284267024	0.624366632488291	ANKRD26
ANKRD26P1	14.3921670612986	6.29075024404785	1.14582781711053	5.49013573427764	4.01624977442608e-08	7.78016445664167e-07	ANKRD26P1
ANKRD27	611.925299154495	-0.294430477877725	0.111662654080733	-2.63678559587925	0.00836957131469065	0.0345827750157889	ANKRD27
ANKRD28	524.992579094701	-0.248787513601708	0.126070172319126	-1.97340504121739	0.0484494337260711	0.132210919466172	ANKRD28
ANKRD29	20.2549223204516	0.44562301745992	0.467173769166729	0.953869944913115	0.340149478642957	0.524321649608804	ANKRD29
ANKRD31	15.0165250563191	0.181793645611182	0.544011203725321	0.334172613295979	0.738249308675566	0.842236515049783	ANKRD31
ANKRD32	501.037361800473	-0.170167307035618	0.137824497545225	-1.23466662361515	0.216954602456838	0.389117021324304	ANKRD32
ANKRD33B	117.490811381386	-0.071005041748736	0.206779067191087	-0.343386024094593	0.731308072228113	0.837690841110366	ANKRD33B
ANKRD34A	56.5838983634838	0.922710882627947	0.284676125071334	3.24126542890358	0.00119000325325455	0.0071273646976269	ANKRD34A
ANKRD34B	22.9999020807358	0.427820113244545	0.436688413044356	0.97969192784854	0.327238211872629	0.511977463192616	ANKRD34B
ANKRD35	16.3290854828109	7.36830766155635	1.27685870707626	5.77065232098249	7.8965249499554e-09	1.73119565404263e-07	ANKRD35
ANKRD36	214.319807321146	0.52897165387879	0.180646550643828	2.92821342003776	0.00340915947942689	0.0168154781461343	ANKRD36
ANKRD36B	145.928215936693	0.727205501808369	0.189132765349131	3.84494722776341	0.000120578385056582	0.00102263684597577	ANKRD36B
ANKRD36C	146.908486968628	0.454590944398668	0.205226338159487	2.21507116715883	0.0267551801103821	0.0849295893659751	ANKRD36C
ANKRD37	40.2052299427761	1.28531668327259	0.379668457111893	3.38536599287149	0.000710834079242094	0.00463644748356895	ANKRD37
ANKRD39	372.507250805735	-0.357580069156629	0.18266772816741	-1.95754374756835	0.0502835736059229	0.13611637493366	ANKRD39
ANKRD40	1115.42615966719	0.187322616408191	0.0967601646104343	1.93594768221375	0.0528741089708694	0.141198319297984	ANKRD40
ANKRD42	146.699607982542	0.569650371448525	0.187005226723493	3.04617352910041	0.00231774027701774	0.0122688043801917	ANKRD42
ANKRD44	43.9743424360275	-0.548900046551364	0.336216648712741	-1.63257842421818	0.102557692057841	0.229721521135495	ANKRD44
ANKRD46	562.957446523587	-0.132410933795809	0.127983955727726	-1.03459010188356	0.30086037846741	0.48260638425937	ANKRD46
ANKRD49	406.685140075708	0.330875693901023	0.153283560036637	2.15858565538235	0.030882326613632	0.0948217915742503	ANKRD49
ANKRD50	185.774739065319	-0.284738771494502	0.177265610401027	-1.60628319757193	0.108211700437285	0.238959115455627	ANKRD50
ANKRD52	1227.86123592813	-0.323681504067206	0.101333337442871	-3.19422523954357	0.00140206678514029	0.00813083165994807	ANKRD52
ANKRD54	792.570229172442	-0.146073563412442	0.110893973546703	-1.31723626397898	0.187759441826833	0.35162488143856	ANKRD54
ANKRD6	224.032346586382	-0.401897244236622	0.16851258031505	-2.38496878681247	0.0170805704988346	0.0610279478718747	ANKRD6
ANKRD63	11.630178359955	-0.505861597578011	0.65661864475362	-0.770403950024634	0.441060311036495	0.617971530209366	ANKRD63
ANKRD7	43.2818211320681	0.976413615133047	0.368465767014045	2.64994390943197	0.00805051351385775	0.0335503091457971	ANKRD7
ANKRD9	283.136844980241	-0.651816056556005	0.239609672802083	-2.7203244716018	0.00652178863966507	0.0285233807755682	ANKRD9
ANKS1A	455.977747020783	-0.509971738299437	0.129635950506692	-3.93387587552814	8.35869601706899e-05	0.000741409151588504	ANKS1A
ANKS1B	34.1244141603154	-0.473143474937761	0.372732733576918	-1.26939072508404	0.204301742527056	0.373603777272421	ANKS1B
ANKS3	225.228332501225	-0.495376799649674	0.176436233007294	-2.80768179645501	0.00498995058940559	0.0229659397034849	ANKS3
ANKS6	285.406570613664	-0.386565173429422	0.156668871215374	-2.46740255693811	0.0136097257895742	0.0508328512960977	ANKS6
ANKZF1	235.688367731231	0.14781990451349	0.167256923538308	0.883789450304182	0.376809882370082	0.558967161138982	ANKZF1
ANLN	1396.68638959062	-0.131910193910474	0.110922916445878	-1.18920596516083	0.234358627751584	0.409075110171928	ANLN
ANO10	219.362189556065	-0.360434852239095	0.161442611662358	-2.23258809138265	0.0255761201341779	0.0819431147664678	ANO10
ANO2	8.41426407053597	-0.56065159491103	0.754373280849762	-0.743201819501726	0.457359501953533	0.631921845809147	ANO2
ANO5	178.163401114883	-0.350517897189267	0.187566510373046	-1.86876589265392	0.061655392036725	0.158442994843837	ANO5
ANO6	457.875236856224	-0.141905829652926	0.14696893092639	-0.965549853009406	0.334269478640357	0.519147400200226	ANO6
ANO7	14.8453665632544	0.287219824973161	0.559051005323699	0.513763184822208	0.607417570175812	0.752309286323215	ANO7
ANO8	58.097997034855	0.0900038007218512	0.295645607595518	0.304431381388856	0.760799262753625	0.857471127131771	ANO8
ANP32A	3580.61832659357	0.106823580001872	0.081958315524735	1.30338915969585	0.192441935514444	0.3582651284451	ANP32A
ANP32A-IT1	67.7056829724873	0.448498239072745	0.273666631690592	1.63884882969516	0.1012447468295	0.227692557185314	ANP32A-IT1
ANP32B	3141.66952601185	0.193780179204517	0.0948730455061467	2.04252090960823	0.041099887469223	0.116878983208694	ANP32B
ANP32E	2416.53423115903	0.214188113550488	0.117728888148362	1.81933352908734	0.0688605610186647	0.171895137152582	ANP32E
ANTXR1	524.289639792867	-0.0990460934776716	0.131135108973555	-0.755298060549486	0.450070162120509	0.626230310077422	ANTXR1
ANTXR2	152.240886069126	-0.0697508373917423	0.187193131717767	-0.372614298140524	0.709435529650099	0.823052591127826	ANTXR2
ANXA1	106.424636526788	0.956555095894711	0.216728451903952	4.41361107640187	1.0166052076958e-05	0.000117513184501236	ANXA1
ANXA11	1430.35458542022	-0.256753269280507	0.109392761892707	-2.34707730967	0.0189213283446953	0.0657235906910221	ANXA11
ANXA2	4061.94778985871	0.201137765937968	0.0884297615790474	2.27454832339643	0.0229330391198132	0.0757970487927545	ANXA2
ANXA2R	38.4652326690011	0.347183373015107	0.375866470703718	0.923688064979807	0.355648747829666	0.53899386909755	ANXA2R
ANXA3	95.9651036083256	0.417793752909994	0.236804653370465	1.76429705651258	0.0776819792918352	0.188074718516976	ANXA3
ANXA4	167.731379487932	0.14305030243332	0.187845610089518	0.761531250930747	0.446339820315935	0.623037378085683	ANXA4
ANXA5	5172.56287852038	0.429874833261711	0.0970968883734884	4.42727712970754	9.54300920109262e-06	0.000111560948953559	ANXA5
ANXA6	1189.41615928302	-0.293790339802045	0.103232949148428	-2.84589699534431	0.00442865177343885	0.0207843153878977	ANXA6
ANXA7	1512.62826460711	-0.176677272798392	0.0916241318961098	-1.92828318415853	0.0538199122689809	0.143180577878874	ANXA7
ANXA9	13.8617533805689	0.535813107362342	0.592694702890001	0.904028844445037	0.365980106709551	0.548503071711082	ANXA9
AOC2	220.007123189017	1.65845236017545	0.191718135522575	8.65047198406622	5.12868706779448e-18	3.70943076800575e-16	AOC2
AOC3	132.070316291009	2.56939011498415	0.211878032726126	12.1267414178107	7.62225234815769e-34	1.99961392957262e-31	AOC3
AOC4P	23.6310270211253	4.39614169542793	0.615888957426287	7.13788036369215	9.47810663738947e-13	3.89130330327624e-11	AOC4P
AP000330.8	6.93173130399261	-0.332732716922627	0.867505301101876	-0.383551220378713	0.701311100106558	0.817632811648788	AP000330.8
AP001258.4	25.1014053753176	-0.671088342265282	0.443997512196443	-1.51146869932993	0.130669077578851	0.273939588617833	AP001258.4
AP1AR	492.815798884107	-0.0860513403531395	0.148461923357107	-0.57961892455181	0.56217162818899	0.718176273883328	AP1AR
AP1B1	1853.32542124295	-0.368079846524115	0.10856362619479	-3.39045276420382	0.000697772780570388	0.00457438674191803	AP1B1
AP1G1	1017.30295764924	0.0658309638297237	0.102055627240023	0.645049818516102	0.51889490186926	0.683353636614686	AP1G1
AP1G2	328.332444141221	-0.0526499486786478	0.147027335349989	-0.358096326464179	0.720271228078692	0.830912876813147	AP1G2
AP1M1	833.17244940431	-0.454748827678887	0.141929600433878	-3.2040450074454	0.00135511290971098	0.00791488211943645	AP1M1
AP1S1	1488.06065967359	-0.119978847787565	0.100371421497029	-1.1953486958548	0.231950821472364	0.406537743715236	AP1S1
AP1S2	1274.97321857939	0.165802817195018	0.094390453212615	1.75656341877654	0.0789922528248803	0.190423679868375	AP1S2
AP1S3	241.663654640883	-0.520256036327049	0.160432922104922	-3.24282590818114	0.00118350503622481	0.00709736185613624	AP1S3
AP2A1	589.90753228036	-0.440087341057978	0.147617070481685	-2.98127675628531	0.00287049249614239	0.0146631956618125	AP2A1
AP2A2	560.763193742817	-0.324624600467114	0.118252621092311	-2.74517890147826	0.0060477918701459	0.026806335213665	AP2A2
AP2B1	2456.28708345597	-0.134209766907795	0.087360629753093	-1.5362728873076	0.124471466227711	0.264784133352461	AP2B1
AP2M1	5325.48047338942	0.0213071987291784	0.0844141172848371	0.252412741073651	0.800722052965598	0.88235625343881	AP2M1
AP2S1	2552.91509448117	-0.415339828636348	0.140055223417719	-2.96554329428746	0.00302148814066065	0.0152532920551681	AP2S1
AP3B1	862.546945415524	-0.0811853357422857	0.113101170410923	-0.717811632252083	0.472873440064107	0.644604305448894	AP3B1
AP3B2	23.4918877905697	0.866796183216759	0.435711366243452	1.989381619052	0.0466590969141773	0.128668645452164	AP3B2
AP3D1	1621.71366513327	-0.374933482148282	0.100018452812521	-3.74864309140106	0.000177793888966191	0.00142363880673497	AP3D1
AP3M1	1467.87325587442	-0.211167493976827	0.10449529846403	-2.02083248797568	0.0432971085021877	0.121426462293325	AP3M1
AP3M2	371.508435571247	-0.0525686299529067	0.131039900940483	-0.401165061753084	0.688298601983188	0.808613720037631	AP3M2
AP3S1	3190.16316784316	-0.00747492803422954	0.0874419936130603	-0.0854844191602818	0.931876281835915	0.961251655465264	AP3S1
AP3S2	299.225088348066	-0.457589023194324	0.150257046091178	-3.04537481002156	0.00232390502966919	0.0122888288518004	AP3S2
AP4B1	172.431638497986	0.143903048893316	0.179291032527581	0.802622679252954	0.422192855843663	0.601605744281997	AP4B1
AP4E1	233.879152152883	-0.314047236495131	0.159347399354873	-1.97083377429797	0.0487428921535537	0.132801000660571	AP4E1
AP4M1	140.917124453542	0.0549586386342345	0.200116962953222	0.274632583980805	0.783598530144078	0.871866727738483	AP4M1
AP4S1	108.562083887371	-0.164603746376322	0.217627458610182	-0.756355596979898	0.449436022666202	0.6256732541379	AP4S1
AP5B1	200.992993595936	-0.154110308300288	0.17136986856007	-0.899284743550279	0.368501011583998	0.550758850646691	AP5B1
AP5M1	510.808867818261	-0.130239361098774	0.124231459219696	-1.04836055148039	0.2944725214256	0.476015215313361	AP5M1
AP5S1	465.815062279288	-0.447722533800559	0.147264483705007	-3.04026145704905	0.00236372852905209	0.0124526174855916	AP5S1
AP5Z1	106.414072171184	-0.172490267588258	0.296499294594526	-0.581756080816802	0.560730990823583	0.717272254212184	AP5Z1
APAF1	381.806957246431	0.0381515680831087	0.140418470746947	0.271699071213095	0.785853415502039	0.873057648947786	APAF1
APBA1	14.1500636017912	-0.202602215630387	0.558508258669084	-0.362755988807014	0.716787171356814	0.828684780270449	APBA1
APBA2	370.880119443411	-0.226824816070438	0.131512562568362	-1.72473877506974	0.0845745598141774	0.20015979156022	APBA2
APBA3	139.687093507047	0.12125855934874	0.219753852144785	0.55179264511299	0.581090426926101	0.733136422233631	APBA3
APBB1	659.827509753641	-0.050659291584859	0.126858644139515	-0.399336536571726	0.689645249131472	0.809519882152049	APBB1
APBB2	215.022756233403	-0.298584571138806	0.164069851519945	-1.81986250595533	0.0687799460050971	0.171761213983042	APBB2
APBB3	74.6778211799133	0.160360940476941	0.258978752967143	0.619205006741563	0.535781313953563	0.697265068635969	APBB3
APC	508.58535294827	-0.0544845112059224	0.132050351603953	-0.412604060073487	0.679896726122774	0.802541378321887	APC
APC2	25.0957251335126	2.01809284136771	0.433022096195708	4.66048467063818	3.15465656396309e-06	4.16975015346035e-05	APC2
APCDD1	27.4898562235815	0.479674862990836	0.40237432427412	1.19211101219285	0.233217719615261	0.407926756040797	APCDD1
APEH	1115.8735863695	-0.422646850077572	0.111357748400668	-3.79539687311994	0.000147407460171016	0.00121554217822429	APEH
APEX1	3796.65950736466	-0.000849257000873207	0.084560838748058	-0.0100431477909473	0.991986862143249	0.994505865375511	APEX1
APEX2	504.713800856067	-0.411201590521345	0.123825092582405	-3.32082602924518	0.000897514636272552	0.00564016708900794	APEX2
APH1A	2028.81348018867	-0.307592851744815	0.116753656494826	-2.634545769095	0.00842499443877458	0.0347646131493876	APH1A
APH1B	156.037772025616	-0.286178668224091	0.186106023344762	-1.53771846327588	0.124117467248999	0.264285342974275	APH1B
API5	2365.10553819599	0.0399369377749459	0.10515813732632	0.379779813434847	0.704108868184068	0.819649111199908	API5
APIP	1209.30745879786	0.150168506749927	0.132362569748586	1.13452395972036	0.25657482925244	0.435254845152265	APIP
APITD1	339.354027542937	0.0833080462181557	0.145530826598303	0.572442610032749	0.567022155603087	0.722156580632319	APITD1
APITD1-CORT	61.0818893192848	0.183104516219842	0.315008274414346	0.581268909714401	0.561059231021384	0.717276022104212	APITD1-CORT
APLF	29.7556285813772	0.252476216583646	0.384736979936572	0.656230697203241	0.511675700520925	0.677883804901384	APLF
APLN	27.9737443422998	-0.385827929517577	0.40914417860808	-0.943012145083365	0.345674690799201	0.529580606175396	APLN
APLP1	386.107166137694	-0.222971551117797	0.146344272691133	-1.5236096843256	0.127606242544256	0.269757838646675	APLP1
APLP2	3949.10382424361	-0.0112550294294958	0.0849057861749239	-0.132559039101388	0.894542128516202	0.939081562700453	APLP2
APMAP	1539.00794736682	-0.345812875791244	0.0966971333820427	-3.57624744081053	0.000348561744920155	0.00255689037340008	APMAP
APOA1BP	4057.65320635886	-0.0573761097732317	0.0934797443003631	-0.613781201506869	0.53935992108651	0.700235938481547	APOA1BP
APOBEC3B	62.0066729091077	0.00623642668239173	0.282512443819031	0.0220748742890298	0.982388229004289	0.989806340875431	APOBEC3B
APOBEC3C	864.049481997537	-0.395315486273968	0.114496523514	-3.45264182825281	0.000555125562655972	0.00380019171109648	APOBEC3C
APOBEC3D	27.3266061512476	0.821255227956042	0.423618485275575	1.93866711794173	0.0525418850508924	0.140602229740268	APOBEC3D
APOBEC3F	137.357528633535	0.100682511715906	0.193790294251131	0.519543623714369	0.603381700266527	0.749165326424123	APOBEC3F
APOC1	534.182964957688	0.029152537026469	0.134361428033379	0.216971026976781	0.828230924214391	0.898948682705402	APOC1
APOE	291.276417848564	1.12924469682144	0.176549353615865	6.39619842097211	1.5929298127022e-10	4.61711004513196e-09	APOE
APOL2	262.675881146037	-0.343395733915422	0.150310817395377	-2.28457099672444	0.0223379951938851	0.074386292945558	APOL2
APOLD1	139.282060513655	0.60361783578334	0.190753840706931	3.1643810344596	0.00155413183154519	0.00886978336602377	APOLD1
APOM	71.8463167727573	0.0731671904427213	0.305663713057759	0.239371529288776	0.810817504697529	0.888735453417488	APOM
APOO	805.682843586753	0.0289276178094766	0.130874042978548	0.221034035100592	0.825065932129798	0.896993459358907	APOO
APOOL	452.228075191009	-0.470878761579251	0.130361963475799	-3.61208706147379	0.000303742548273365	0.00226025344335344	APOOL
APOPT1	839.074873249114	-0.0345509941337295	0.109899672461588	-0.314386688875763	0.753227364754932	0.852163814902188	APOPT1
APP	3292.49838864902	-0.0855433030580772	0.0827001156141006	-1.03437948572217	0.300958790845492	0.48260638425937	APP
APPBP2	617.088160877104	0.21499059676784	0.121452159563676	1.77016693272648	0.0766993361165095	0.18621997245668	APPBP2
APPL1	561.433971181306	-0.353417062444002	0.126808443570669	-2.78701522148284	0.00531959802333217	0.0241953388789701	APPL1
APPL2	294.278026814873	-0.19434778226498	0.142914470013877	-1.35988876595987	0.173865126522089	0.333586636148004	APPL2
APRT	8484.2580789834	-0.288949947545462	0.263792821053424	-1.09536698683299	0.273355891173499	0.452514615240155	APRT
APTX	649.072078231915	-0.287183891972729	0.11076287748053	-2.59278106984184	0.0095203353074726	0.0383239921688065	APTX
AQP11	21.379014058081	-1.01088440454755	0.529555187011764	-1.90893117344745	0.0562709709728219	0.147979439379884	AQP11
AQP3	64.038732244159	0.651359897715281	0.272805818415696	2.38763198489686	0.0169573126817059	0.0607234310096252	AQP3
AQP4	7.0266509620067	0.0664912000007016	0.783181607998321	0.084898827196213	0.93234182418443	0.961475564976122	AQP4
AQR	581.494167187822	-0.132772344815922	0.126558543987383	-1.0490982325868	0.294132909487633	0.47575707667664	AQR
AR	33.4110322868823	-0.515228005822155	0.375693891178262	-1.37140373564841	0.170249133597159	0.328404298332108	AR
ARAF	1276.44377716882	-0.0129219411267565	0.112034652545842	-0.115338788786524	0.908176594495245	0.946455516401657	ARAF
ARAP1	334.642602370099	-0.474908447736326	0.152084420505225	-3.12266336130076	0.00179222612735177	0.00998922434251014	ARAP1
ARAP2	251.145327303858	0.0283113263439622	0.162061888319066	0.174694535757989	0.861319661584935	0.91903389783618	ARAP2
ARAP3	45.1354509463664	0.0582216450640283	0.32300558934769	0.180249651969203	0.856956580088391	0.915966072979158	ARAP3
ARC	137.635004235123	0.939412356097327	0.231752280486731	4.0535193618132	5.04528220771148e-05	0.000476745287002188	ARC
ARCN1	2509.94981720836	0.206481596045176	0.0919474113882251	2.24564882173092	0.0247265106895821	0.0798427461087667	ARCN1
AREL1	406.432863268383	-0.460815039280947	0.135931318613581	-3.39005789085979	0.000698778655951197	0.00457516752826253	AREL1
ARF1	8532.40747958673	0.141742540351345	0.0919426293287822	1.54164114498489	0.123160821279844	0.262853583653212	ARF1
ARF3	2762.30623525534	-0.306006532681189	0.0930488756019729	-3.28866448628747	0.00100663944628651	0.00620747623490938	ARF3
ARF4	2655.81781165838	0.362658265360555	0.0830577418729807	4.36633909353284	1.2634628447368e-05	0.000141709260223451	ARF4
ARF5	4649.79965816465	0.0752533458681107	0.0980796709243082	0.767267519955145	0.442922475532458	0.619907231783289	ARF5
ARF6	1693.74895912968	0.251324282474161	0.104570778070547	2.40338923656674	0.0162438871317979	0.0587167198214414	ARF6
ARFGAP1	905.307278700517	-0.581949114538337	0.139274127729752	-4.17844379300334	2.93510510554241e-05	0.000297898733269413	ARFGAP1
ARFGAP2	488.201488732319	-0.276452342790625	0.128099719167528	-2.15810264524533	0.0309198521468982	0.0948805455054897	ARFGAP2
ARFGAP3	446.312817218706	-0.238205649349647	0.124820723666657	-1.90838221692891	0.0563418335683453	0.148132987934576	ARFGAP3
ARFGEF1	343.00065443933	-0.310965218860197	0.148456233509213	-2.09465922386411	0.0362012964549999	0.10636364209007	ARFGEF1
ARFGEF2	422.469709889533	-0.28622371994432	0.130345963355146	-2.19587713019132	0.0281007390662985	0.0883492259330019	ARFGEF2
ARFIP1	440.181117373567	-0.341802636389158	0.127513042029622	-2.68053079864376	0.00735055000045905	0.0313178730950952	ARFIP1
ARFIP2	487.470063753603	-0.277467374294602	0.123514507534641	-2.24643549841125	0.0246761267030153	0.0797363442816849	ARFIP2
ARFRP1	248.908032293664	-0.401528328291996	0.186542768322665	-2.15247330090796	0.0313600959153543	0.0956722503489919	ARFRP1
ARG2	628.069508583269	0.110249883458398	0.112283409479943	0.981889345621379	0.326154365213633	0.510901453777615	ARG2
ARGLU1	1999.87384365624	0.281362642206333	0.096462326251722	2.91681377735082	0.00353626834169784	0.0173319700420517	ARGLU1
ARHGAP1	410.136359870282	-0.274640976101505	0.140540283368932	-1.95417975201136	0.0506799630163654	0.136921708425084	ARHGAP1
ARHGAP10	414.154753718499	0.00483376996077587	0.14130206422484	0.0342087710274662	0.972710672367453	0.984176632055213	ARHGAP10
ARHGAP11A	705.149594643691	-0.290793096558091	0.122408005619094	-2.37560521542171	0.0175201966212106	0.0621089694012824	ARHGAP11A
ARHGAP11B	119.632026992947	0.274579999278398	0.210161931400084	1.30651634884189	0.191377022996515	0.356625759925363	ARHGAP11B
ARHGAP12	368.568437296187	-0.0626163074945009	0.142792676573142	-0.43851203715218	0.661015146284828	0.790786244720711	ARHGAP12
ARHGAP17	832.892793584019	0.159556736641637	0.110998251480729	1.43747072150356	0.150584286318224	0.302386017040553	ARHGAP17
ARHGAP18	158.616812467476	-0.504788031103171	0.201402903613696	-2.50635925324785	0.0121981610943729	0.0466641466679939	ARHGAP18
ARHGAP19	427.034926458738	-0.35146395987052	0.13319137163223	-2.6387892516115	0.00832026870302074	0.0344334542741591	ARHGAP19
ARHGAP19-SLIT1	59.7388639842714	0.487575777890199	0.305404428252974	1.5964921683661	0.110378952901826	0.242573538692951	ARHGAP19-SLIT1
ARHGAP20	75.9524383574149	-0.0467988980546349	0.253675322749829	-0.184483447374135	0.853634211377357	0.914832570658198	ARHGAP20
ARHGAP21	756.40247807101	0.108807823792162	0.118430994731995	0.918744489467396	0.358229233526608	0.541577659359722	ARHGAP21
ARHGAP22	189.608299427042	-0.898063184609918	0.203083038689305	-4.42214766140001	9.77246299853943e-06	0.000113813530693298	ARHGAP22
ARHGAP23	106.852396434895	0.260527842796268	0.224812222501184	1.15886867670149	0.246509718482946	0.423674886180613	ARHGAP23
ARHGAP24	23.2395277196552	-0.373334918970573	0.453317474636488	-0.823561719675482	0.410188634418864	0.590265868681218	ARHGAP24
ARHGAP26	147.100932653213	-0.165623275849048	0.195322829875572	-0.84794632534536	0.396467863611782	0.577066916774795	ARHGAP26
ARHGAP27	165.460872535727	-0.387853380153638	0.194431244495798	-1.99480994507558	0.0460636122879198	0.127362020541698	ARHGAP27
ARHGAP28	97.2411911167331	-0.126972464250936	0.228587840399119	-0.555464647766211	0.578576884422906	0.731528347953838	ARHGAP28
ARHGAP29	169.783418610461	-0.238312718271328	0.189009775334453	-1.26084864049827	0.207363385349385	0.377350152594137	ARHGAP29
ARHGAP31	31.9752368551012	-0.462973702520682	0.385517471961037	-1.20091496804449	0.229784187430867	0.403776140423416	ARHGAP31
ARHGAP32	110.239665997176	-0.198138966120023	0.216749121378204	-0.914139650763758	0.360643470090881	0.543793436928072	ARHGAP32
ARHGAP33	136.031110886872	0.154538007204888	0.226663007752848	0.68179633164224	0.495367744197201	0.663893146132503	ARHGAP33
ARHGAP35	533.556021547103	-0.214045525143393	0.116851143440045	-1.83177946609669	0.0669842836988486	0.168451654619202	ARHGAP35
ARHGAP39	184.038646563666	-0.744657685811424	0.194295636338865	-3.83260118365546	0.000126795420389339	0.00106601820575024	ARHGAP39
ARHGAP4	40.7373805317666	2.59907611590074	0.402368877191142	6.45943626168202	1.05093738271491e-10	3.1281555403195e-09	ARHGAP4
ARHGAP40	8.6268955524264	-0.35524958933677	0.72867617863556	-0.487527381507067	0.625884643444093	0.765679495463833	ARHGAP40
ARHGAP42	78.9620535955633	-0.321892388537918	0.26407228547688	-1.21895558996894	0.222861048719755	0.395879000906123	ARHGAP42
ARHGAP44	222.339176971348	-0.421544821913337	0.160940775902526	-2.61925431606373	0.00881222239110359	0.0360072804037754	ARHGAP44
ARHGAP5	963.843821049829	0.102130718833214	0.134216042870709	0.76094270587009	0.446691289228479	0.623434425128801	ARHGAP5
ARHGAP5-AS1	259.220773369677	0.745428659991548	0.149886135504057	4.9732996149692	6.58228088549511e-07	9.99809063255087e-06	ARHGAP5-AS1
ARHGAP8	426.473514961818	-0.345108260802961	0.145042611754774	-2.37935773927211	0.0173428357976317	0.061651909158416	ARHGAP8
ARHGDIA	7916.58747105278	-0.310167505017108	0.103278176212797	-3.00322407299322	0.00267135666485614	0.0137962157019164	ARHGDIA
ARHGDIG	202.291245256517	-0.264403896837642	0.181901054133322	-1.45355890375352	0.146068637673272	0.295574633796171	ARHGDIG
ARHGEF1	380.542951591808	-0.334115656867115	0.161329072969751	-2.07101950514376	0.0383569733064155	0.111094542072736	ARHGEF1
ARHGEF10	378.220801983772	-0.322676040708197	0.133323784642752	-2.42024363149324	0.0155101116255606	0.0565925289345654	ARHGEF10
ARHGEF10L	67.2247894062053	-0.669917194016731	0.284232254197922	-2.35693586537945	0.0184264289677212	0.0644966683768405	ARHGEF10L
ARHGEF11	355.725874594681	-0.278320048701261	0.134629008559424	-2.06731113657733	0.0387048455459097	0.111830054015231	ARHGEF11
ARHGEF12	864.367969728154	-0.234809151159521	0.115574556503986	-2.03166819983794	0.0421872573093403	0.119068995009841	ARHGEF12
ARHGEF16	130.852314977856	-0.560812318445637	0.206853056577088	-2.71116283087961	0.00670476916232617	0.0291016312659799	ARHGEF16
ARHGEF17	112.728197778576	-0.200047172999444	0.220619935196528	-0.906750211948175	0.364538903963448	0.547321093757517	ARHGEF17
ARHGEF18	297.487174612401	-0.568612910913462	0.157246555386231	-3.61605956656301	0.000299121572920446	0.00223338336018459	ARHGEF18
ARHGEF19	16.4188538088294	-0.192811461922162	0.529794431040496	-0.363936369703789	0.715905525164325	0.828059806290424	ARHGEF19
ARHGEF2	640.785374529528	0.00419081107691028	0.110918504160092	0.0377827947522763	0.969860862375696	0.983013970337528	ARHGEF2
ARHGEF25	375.09632132006	-0.113699529015468	0.134013550760702	-0.848418151523292	0.396205137328927	0.576792994316887	ARHGEF25
ARHGEF26	415.73077624264	-0.289173077102201	0.133991990832119	-2.1581370297312	0.0309171794888476	0.0948805455054897	ARHGEF26
ARHGEF28	60.7984866320413	-0.357352173126603	0.27995938615836	-1.27644290848839	0.201798996366626	0.370504680898818	ARHGEF28
ARHGEF3	156.07793779961	0.156270564601419	0.181751376228398	0.859804023739779	0.389897080873692	0.570885159186738	ARHGEF3
ARHGEF34P	135.99324911161	-0.0471786371475865	0.205158232687937	-0.229962193227454	0.818121147867416	0.892632111003233	ARHGEF34P
ARHGEF35	80.2165713620952	0.0631066967000845	0.27421940252442	0.230132135505855	0.817989094434186	0.892585574885227	ARHGEF35
ARHGEF37	24.2319520012308	0.0540768757282391	0.427790888895095	0.12640960135432	0.899407702339292	0.941706654974918	ARHGEF37
ARHGEF39	234.08785793839	-0.0335089870052171	0.160417690395887	-0.208885858676321	0.834537343793592	0.902653319862839	ARHGEF39
ARHGEF4	92.2133251910307	-0.426595989771165	0.242129960149123	-1.76184718945327	0.078095119308854	0.188868165103507	ARHGEF4
ARHGEF40	60.116183798666	-0.375545623791368	0.286637854351027	-1.31017455681712	0.190136790901474	0.354741712822204	ARHGEF40
ARHGEF5	300.712943999987	0.0423345673921265	0.142579256364422	0.296919541254462	0.766527936823632	0.860017526058541	ARHGEF5
ARHGEF6	126.538221350347	0.109615010356266	0.202850821026055	0.540372525000461	0.588940151623435	0.739903869060676	ARHGEF6
ARHGEF7	704.48138139326	-0.195567934584926	0.107797829389571	-1.81421032030397	0.0696453518987417	0.17333506298259	ARHGEF7
ARHGEF9	95.9887413753566	-0.25267511109265	0.232296227155006	-1.08772800224623	0.276715201971673	0.456220483182526	ARHGEF9
ARID1A	1018.85424462069	-0.0232988033328103	0.100723363973935	-0.231314785503387	0.817070260967316	0.892273580093797	ARID1A
ARID1B	436.708341271318	-0.363621059808929	0.127712821715398	-2.84717740102275	0.00441087745972696	0.0207381594454811	ARID1B
ARID2	531.948368573103	-0.0727024346150843	0.13335901547466	-0.545163252415424	0.585641242835948	0.73719544214499	ARID2
ARID3A	189.777553481746	-0.207922745942716	0.172520178940317	-1.20520826734504	0.228122911619844	0.401693563828435	ARID3A
ARID3B	472.953913318044	-0.261803458726575	0.127374690824975	-2.055380523642	0.0398422651754386	0.114199737108415	ARID3B
ARID3C	26.8355525108233	3.0257222514172	0.466223901035915	6.48984799941459	8.59230176841609e-11	2.6282934144574e-09	ARID3C
ARID4A	154.610363892606	0.82515583170568	0.201287732147054	4.0993846117897	4.14250136725664e-05	0.000404783056580797	ARID4A
ARID4B	405.860435577388	0.477481071389411	0.141022853545225	3.38584179362309	0.000709602803202015	0.00463036770150118	ARID4B
ARID5A	202.232726737635	-0.1656571943163	0.183277759669849	-0.903858682115661	0.366070340533369	0.548503071711082	ARID5A
ARID5B	318.524777579227	0.154670782424636	0.142731780253126	1.08364641813012	0.278521601383917	0.45791995901495	ARID5B
ARIH1	770.158741821592	-0.113776746507741	0.111605300110291	-1.01945648096733	0.307986303657215	0.490332442707918	ARIH1
ARIH2	1227.4579325468	0.0335385722343759	0.0953191464605901	0.351855566061353	0.724946584044297	0.833758599185438	ARIH2
ARIH2OS	33.2167850534784	2.16694930132686	0.427657752761227	5.0670174627624	4.040972243891e-07	6.38878124524463e-06	ARIH2OS
ARL1	1204.47153895397	-0.115460588991803	0.119515174648237	-0.966074720901613	0.334006792862522	0.518947715310793	ARL1
ARL10	124.782340485173	-0.462147016213524	0.216528009801746	-2.1343521174774	0.0328139680163487	0.0988219603148593	ARL10
ARL13B	232.607607284787	0.109083547669909	0.178642980098759	0.610623197226135	0.541449061910495	0.701553458600994	ARL13B
ARL14EP	502.387946715691	-0.0190670183203143	0.132245741112309	-0.14417869460251	0.885359364396656	0.934123533887623	ARL14EP
ARL15	223.346543397512	-0.500967711152529	0.173924128124666	-2.88038075311462	0.00397195173070284	0.0190806545275663	ARL15
ARL16	848.204604599049	-0.0162031636682556	0.105991731617252	-0.152871959170995	0.878499249297618	0.929356255937976	ARL16
ARL17A	761.431267493637	0.250872868007662	0.109546273710797	2.29010864093806	0.0220150195907459	0.0736594192013759	ARL17A
ARL17B	760.310702644248	-0.393250682485706	0.145248757138356	-2.70742889807393	0.00678065936686644	0.029398052011305	ARL17B
ARL2	2546.55948703823	-0.244965264826228	0.127312271599435	-1.92412924338485	0.0543383853729926	0.144188158546748	ARL2
ARL2BP	1186.82048637674	0.169516444666691	0.0964093800796558	1.75829825403537	0.0786967746212689	0.189937420487759	ARL2BP
ARL3	341.405942462406	0.269739838277083	0.135473484997617	1.99108953520926	0.0464710447363632	0.128371945642276	ARL3
ARL4A	217.477091167615	0.33042980746409	0.171761332329965	1.92377296439056	0.0543830476331097	0.144257208443063	ARL4A
ARL4C	186.080463222434	0.36730774914626	0.169442685969454	2.16774036037457	0.0301784467953157	0.0931781367440448	ARL4C
ARL4D	294.639705236387	1.47060523954409	0.159907959255548	9.1965731186271	3.69547141559816e-20	3.1256014519469e-18	ARL4D
ARL5A	974.499796402089	-0.366641534777804	0.124333212556036	-2.94886239356649	0.00318945955023386	0.0159195275454755	ARL5A
ARL5B	1455.64351096837	0.285492683200983	0.125231654684889	2.27971660934566	0.0226245015724321	0.0750658167927339	ARL5B
ARL6	268.126418457122	-0.342822951155822	0.166328840480251	-2.06111549966902	0.0392920224536457	0.113104319051056	ARL6
ARL6IP1	3758.97358926876	0.268061223812101	0.0790362811424347	3.39162242880603	0.000694801141793657	0.00456263558450667	ARL6IP1
ARL6IP4	1402.0260317138	0.299197693835904	0.112749273728287	2.65365517614719	0.00796251497314383	0.0332821514324386	ARL6IP4
ARL6IP5	1431.05818801914	0.196996901764262	0.0970885745343258	2.02904309502055	0.0424539010921949	0.119668818267163	ARL6IP5
ARL6IP6	322.814074726283	0.177936638694003	0.172011105176897	1.0344485520921	0.300926516573133	0.48260638425937	ARL6IP6
ARL8A	418.882519506328	-0.0293111419548832	0.12723434064782	-0.230371311751561	0.817803251583674	0.892478453756407	ARL8A
ARL8B	1197.12061390888	-0.102968454225689	0.108826585197167	-0.946170037763616	0.344061865686914	0.528102447841966	ARL8B
ARL9	10.7551576202892	3.36363753667584	0.793436382919643	4.23932858271323	2.24189308303036e-05	0.000234301290608669	ARL9
ARMC1	747.00010301531	-0.305879576946379	0.118514142465837	-2.58095422691475	0.00985276445787132	0.0395317418264347	ARMC1
ARMC10	661.136821510243	-0.166012840037284	0.111663387529262	-1.48672580789992	0.137087243582081	0.283271624992751	ARMC10
ARMC2	28.1328188813573	0.108727478061931	0.398067881730519	0.273138032612078	0.78474711204776	0.872517477212502	ARMC2
ARMC3	15.1868903357018	-0.274902142796398	0.550579414081685	-0.499296079303852	0.617570816786025	0.759355028774555	ARMC3
ARMC4	144.56163666898	-0.114430777051638	0.193155246850904	-0.592429037871108	0.553563326358111	0.711277865297264	ARMC4
ARMC5	224.316764905008	-0.217657128077318	0.189273450551553	-1.149961219828	0.250159844118312	0.428041016749632	ARMC5
ARMC6	484.733956242189	-0.60029950941069	0.161512751067995	-3.71673137533254	0.0002018168198765	0.00158967976491016	ARMC6
ARMC7	363.321709760317	-0.326296722308971	0.158917081653428	-2.05325141208274	0.0400482005226498	0.114620201126031	ARMC7
ARMC8	332.820879594684	-0.157565408594337	0.140926710940802	-1.1180663164737	0.263538671110681	0.442557399528168	ARMC8
ARMC9	188.317783583377	-0.0947612980831934	0.171999407666262	-0.55093967687995	0.581675027368747	0.733694570419156	ARMC9
ARMCX2	357.458166278557	0.0522948660587146	0.137723475147089	0.37970916724882	0.704161314486315	0.819649111199908	ARMCX2
ARMCX3	222.430278935808	0.15026807561633	0.165178691256201	0.909730392422447	0.362964711813815	0.545827034587319	ARMCX3
ARMCX4	32.2925113490724	0.0939281325887339	0.381216632118886	0.246390437024378	0.805380008253403	0.885035112654365	ARMCX4
ARMCX5	151.611258437468	-0.208314292021569	0.200370303609584	-1.03964653578338	0.298504148203229	0.480175348772561	ARMCX5
ARMCX5-GPRASP2	21.0150696422911	1.21462292708736	0.599048904953353	2.02758558949697	0.0426025609845894	0.119956783503634	ARMCX5-GPRASP2
ARMCX6	374.589273799124	-0.042089781806993	0.145275005851417	-0.289724867401082	0.772026730452829	0.864209859980392	ARMCX6
ARNT	443.379302650421	-0.285453995229103	0.123553572623074	-2.31036617694528	0.020867889992563	0.0705838296175786	ARNT
ARNT2	76.8663932348227	-0.613327058232978	0.259151732694961	-2.36667164774432	0.0179488490482692	0.0631535088813618	ARNT2
ARNTL	123.610112210053	-0.000640351169236624	0.20396241741088	-0.00313955471486025	0.99749500188043	0.998510581340023	ARNTL
ARNTL2	594.399994973405	-0.287894751387671	0.136731223353446	-2.10555237002065	0.035243253699082	0.10415775424053	ARNTL2
ARPC1A	3530.40092413497	-0.0109289704060365	0.0868536831615895	-0.12583197405346	0.899864931293634	0.941788451319417	ARPC1A
ARPC1B	777.793691956138	-0.317136593735283	0.131117875091598	-2.41871364612744	0.0155754960537119	0.0567641930584774	ARPC1B
ARPC2	3498.21064401299	0.249214177938162	0.0861931140457689	2.89134672412263	0.00383594657178736	0.0185424050712445	ARPC2
ARPC3	6969.50536086031	0.424700589681095	0.100596150663415	4.2218373852306	2.42318908534871e-05	0.000251550105050485	ARPC3
ARPC4	1922.79179411402	-0.365156197241857	0.119501530390976	-3.05566126263962	0.00224564804013648	0.0119690565995979	ARPC4
ARPC4-TTLL3	53.7288925165015	0.261182149425089	0.302813990832464	0.86251678367659	0.388403201278565	0.569290222480078	ARPC4-TTLL3
ARPC5	1092.22661024956	-0.122638374257761	0.102710940679582	-1.19401471202901	0.232472213178244	0.407082805246393	ARPC5
ARPC5L	1364.14782714498	0.553435604673855	0.101452554561136	5.45511748883907	4.89404755589868e-08	9.34032898522809e-07	ARPC5L
ARPP19	1995.20381048685	0.220543539310199	0.103437417184228	2.13214468529699	0.0329949541116747	0.0991642523767962	ARPP19
ARRB1	128.109012338079	-0.54736369840538	0.210554596320087	-2.59962835279678	0.00933247707169593	0.037724753229488	ARRB1
ARRB2	1550.57786123526	0.0496642321681358	0.120861944262915	0.410917038204346	0.68113336849267	0.803366781797572	ARRB2
ARRDC1	602.835263654243	-0.995246208474176	0.1680999668486	-5.92056159874527	3.20844091314193e-09	7.54476688401702e-08	ARRDC1
ARRDC2	107.98355739548	0.0305634998514825	0.223104093763633	0.136992106849742	0.89103703411214	0.936827409859533	ARRDC2
ARRDC3	919.653945148807	3.78912700790735	0.116686579852478	32.4726889133075	2.59155220462555e-231	4.01120450231942e-227	ARRDC3
ARRDC3-AS1	40.2288569981479	0.588629216815229	0.335121439147754	1.75646541239548	0.0790089722260437	0.190423679868375	ARRDC3-AS1
ARRDC4	264.426207621593	0.227786570722923	0.15258803303612	1.49282067663198	0.135484133403806	0.280838813020506	ARRDC4
ARSA	184.026072965857	-0.208413690018209	0.207062646547726	-1.00652480538141	0.314163185459231	0.497047713844217	ARSA
ARSB	263.436497932976	-0.0288523257851218	0.154774273687888	-0.186415514010451	0.85211892724382	0.91387865547948	ARSB
ARSG	131.506552457977	0.0557123966612987	0.196362717985934	0.283721865498366	0.776623536781923	0.866942030943231	ARSG
ARSJ	90.829647756381	-0.145008472214492	0.241758141258454	-0.599808020775066	0.548634187270428	0.70688087493313	ARSJ
ARSK	215.328523995856	0.309395527787629	0.161369759903947	1.91730797623912	0.0551988172140171	0.145821350544215	ARSK
ART5	28.9423404825594	0.213236448553458	0.41679567883768	0.511609067416705	0.608924638197727	0.753331911919464	ART5
ARTN	14.2454972554842	-0.185150416165195	0.644867448559931	-0.287113912446129	0.77402509986125	0.865257871995697	ARTN
ARV1	911.702292731506	-0.138292125450495	0.103037057101533	-1.34215911576571	0.179544409576159	0.340938335347783	ARV1
ARVCF	116.000493263307	-0.527356688635983	0.23129724925077	-2.27999550510965	0.0226079550666859	0.0750525086793522	ARVCF
ARX	7.90615261616603	-0.952713831834452	0.803671275507417	-1.18545213804355	0.235838727722949	0.410738381960566	ARX
AS3MT	35.6675770617823	-0.520456380609807	0.519564624511674	-1.00171635260767	0.316480606507945	0.499692627515044	AS3MT
ASAH1	1133.58789021222	0.219991986718592	0.0970584410492219	2.26659303755997	0.0234150978094409	0.0767975659690513	ASAH1
ASAH2	18.1835220204559	0.264422164498822	0.494906045840737	0.534287602103601	0.593142568500775	0.742738802590596	ASAH2
ASAH2B	255.203100701108	-0.33112891954825	0.166381234838883	-1.99018188480751	0.0465709030950132	0.128489204653229	ASAH2B
ASAP1	363.566750677247	-0.047123459806699	0.146801436064234	-0.321001354415087	0.748209364504111	0.848409124087518	ASAP1
ASAP1-IT1	9.7072259663825	-0.237452550479152	0.7016575120103	-0.338416601282915	0.735049265377192	0.840195888745896	ASAP1-IT1
ASAP2	241.380583639618	-0.259441051281111	0.156903002167103	-1.65351234646743	0.0982266354680679	0.222958185038093	ASAP2
ASAP3	102.67364402073	-0.528488888724807	0.227854598749911	-2.31941286954172	0.0203726605034679	0.0693181005215818	ASAP3
ASB1	187.236233760224	-0.33844093029656	0.172891788447354	-1.95753039132693	0.0502851422580867	0.13611637493366	ASB1
ASB10	16.0136976101199	7.32117422836059	1.28878442739423	5.68068179033102	1.34158872489345e-08	2.82903409862409e-07	ASB10
ASB12	9.71167270426036	0.845837322943397	0.739235963318279	1.14420478022553	0.252538721142886	0.430389157217529	ASB12
ASB13	427.299028787506	-0.133618760100409	0.15376150288247	-0.86900009167147	0.384847080628591	0.565792469032042	ASB13
ASB16-AS1	201.301210001521	0.028107620976892	0.18188847629028	0.154532170207608	0.877190147701233	0.928546016700415	ASB16-AS1
ASB3	435.843822214147	-0.118240043110058	0.134767542597442	-0.877362908243026	0.380289553090103	0.562189274377136	ASB3
ASB6	885.177199045775	0.112451523417181	0.119285128734924	0.942712009533658	0.345828228846813	0.529710967450863	ASB6
ASB7	211.545806975562	0.185827384743196	0.162873923575472	1.14092778428763	0.253899976130823	0.431954949052692	ASB7
ASB8	527.586262688214	-0.0553914968699652	0.11616880750343	-0.476819019325215	0.633491001100009	0.771392786958221	ASB8
ASCC1	640.46012315527	-0.310600471782396	0.110888837410276	-2.80100755888721	0.0050943325748181	0.0233353298588442	ASCC1
ASCC2	780.587024307651	-0.0319639624656798	0.107321248051666	-0.297834427440612	0.765829537000714	0.859729412990117	ASCC2
ASCC3	1288.39078022905	-0.223714598046786	0.11613052821667	-1.92640644524918	0.0540536432862449	0.143703588248797	ASCC3
ASF1A	882.880863916965	-0.21353148441209	0.112120391525706	-1.90448393469205	0.0568471870066075	0.149157613237544	ASF1A
ASF1B	1552.67478815123	-0.34191308767817	0.0935697918931053	-3.65409691269565	0.000258088777433957	0.00196492774083757	ASF1B
ASGR1	32.7065938983512	2.24936688177739	0.388776902424586	5.7857523627287	7.21884947952285e-09	1.60306100780566e-07	ASGR1
ASH1L	637.29942471673	0.211457003975814	0.132657433519791	1.59400795240221	0.110934253757001	0.243586378160144	ASH1L
ASH1L-AS1	122.441267787602	1.57077803281562	0.208582394916785	7.5307316010169	5.04568087855126e-14	2.40140270038723e-12	ASH1L-AS1
ASH2L	636.347632471077	0.126432084873599	0.112942428076416	1.11943834595141	0.262953179665931	0.44205379763976	ASH2L
ASIC1	275.250156817121	0.0625077508681894	0.146948147553481	0.425372840072313	0.670564901929268	0.796485576859889	ASIC1
ASIC3	58.669165738891	0.599829430010165	0.287970324508485	2.08295570397391	0.0372552613807247	0.108758627129818	ASIC3
ASIC4	22.6266488740749	3.43696156281513	0.51539030504704	6.66865777093234	2.58153437391515e-11	8.51961386768842e-10	ASIC4
ASL	183.251311232422	0.0423438530695499	0.18923634340468	0.223761737876101	0.822942703808441	0.89561996692076	ASL
ASMTL	175.492139082464	-0.0425739658914699	0.181747299272907	-0.234248134975266	0.814792348045168	0.890947083224522	ASMTL
ASMTL-AS1	82.7289714922571	0.233057232856006	0.242932378752906	0.959350227632914	0.337382340005691	0.522005247350157	ASMTL-AS1
ASNA1	1508.32943197811	0.00145653171442665	0.0999353201244729	0.0145747440705897	0.988371448425502	0.992668436748421	ASNA1
ASNS	2607.0128053349	0.288476383089574	0.0854051763471312	3.37773886113244	0.000730844489810602	0.00474895508534362	ASNS
ASNSD1	1271.10229195455	-0.239731222799493	0.105774232198832	-2.26644257127625	0.0234242995826264	0.0767975659690513	ASNSD1
ASPH	679.653634295005	-0.154950562137716	0.121171842243225	-1.2787670738445	0.200979091924165	0.369404391972714	ASPH
ASPHD1	21.5036118357493	0.253888088617174	0.471409314189197	0.538572490986629	0.590181873242932	0.740897130512356	ASPHD1
ASPHD2	92.1312759798645	-0.117834001386792	0.239579685678616	-0.491836363559055	0.622835027738639	0.763330513568627	ASPHD2
ASPM	1024.93139301866	-0.260061462476626	0.127388951914872	-2.04147579964715	0.0412035569258798	0.11708255078002	ASPM
ASPRV1	23.6540890912972	-0.312110162136669	0.458298986791702	-0.681018660594429	0.495859682920706	0.664322355426875	ASPRV1
ASPSCR1	579.722086062255	-0.347701223144498	0.122656511965892	-2.83475551009624	0.00458607681532153	0.0214127592601951	ASPSCR1
ASRGL1	567.673984045212	-0.0840783995865837	0.129573076102801	-0.648887887170921	0.516410844578272	0.681608869094049	ASRGL1
ASS1	1075.95633687253	0.0681717241820636	0.102447951825356	0.665427887697319	0.505776852734292	0.672775363236625	ASS1
ASTE1	161.705336939245	0.0147465854124027	0.18651690259405	0.0790629975477255	0.936982515025517	0.964767211475537	ASTE1
ASTN1	55.3090135552879	-0.461994884984714	0.296743267881578	-1.55688413180474	0.119497997560022	0.256816163042769	ASTN1
ASTN2	11.9801397954533	-0.696643485164255	0.656594308126317	-1.06099531558874	0.288692030040352	0.469712524016037	ASTN2
ASUN	954.736630654598	-0.137549990801387	0.105655709955782	-1.30186992126553	0.192960856335067	0.35884274112149	ASUN
ASXL1	1041.9452462395	0.266880134969493	0.102743834661097	2.59752943667914	0.00938970716823201	0.037883119896791	ASXL1
ASXL2	287.595796179695	-0.0678142707679564	0.157900066557021	-0.429475884631546	0.667576939913761	0.794732510636035	ASXL2
ASXL3	58.9784703501455	-0.0822817785860327	0.286464209407184	-0.287232316931698	0.773934443051608	0.865257871995697	ASXL3
ATAD1	1397.38406461806	-0.0790431425377984	0.11200147995245	-0.705733018629362	0.48035418326992	0.65111896689852	ATAD1
ATAD2	1350.29599764894	-0.0297210142863162	0.105760918881783	-0.281020764575027	0.77869447350285	0.868032629519417	ATAD2
ATAD2B	200.916905087187	-0.117764489930957	0.167888796735036	-0.701443409096644	0.483026339661222	0.65320635574063	ATAD2B
ATAD3A	1903.83337455905	-0.401710198636438	0.109006392018212	-3.68519855761599	0.000228524412152841	0.00177298288285798	ATAD3A
ATAD3B	1059.02845427964	-0.0745296456512917	0.121643430064393	-0.61268944497733	0.540081702981447	0.700749102051647	ATAD3B
ATAD5	725.944054970259	0.161285417828186	0.132755330015724	1.21490728703008	0.224401454196899	0.397719650527838	ATAD5
ATAT1	690.563363605767	0.627431064755805	0.122157080184657	5.13626442124646	2.80253268939029e-07	4.60484086691963e-06	ATAT1
ATE1	381.25852795331	-0.141354956982976	0.13278414797559	-1.06454692926871	0.28708100677763	0.467681278065904	ATE1
ATE1-AS1	16.4059570881324	2.60649348300214	0.610222613171606	4.27138133976222	1.942658866841e-05	0.000206089608916827	ATE1-AS1
ATF1	610.835794772044	0.245076259805414	0.143152330322654	1.71199629969719	0.0868973503787603	0.204297108822366	ATF1
ATF2	649.773223149823	0.0702652223226374	0.121085478414729	0.580294377513812	0.561716118359132	0.717879785316047	ATF2
ATF3	544.667172709061	1.14605455428758	0.121267267549722	9.45065043060921	3.3673168575038e-21	3.19750492763459e-19	ATF3
ATF4	15840.3040275275	0.0111392104778365	0.0776636215416585	0.143428934380319	0.885951432878838	0.934429729342327	ATF4
ATF5	780.190713506171	0.0013002724388976	0.105343705293679	0.0123431431927772	0.990151846681591	0.993296408253138	ATF5
ATF6	529.582441989547	-0.128804111890886	0.128783346016616	-1.00016124658127	0.31723248025007	0.500420335233447	ATF6
ATF6B	775.483415355382	0.111006330643172	0.118201233177294	0.93913005523952	0.347663974840835	0.531365952659864	ATF6B
ATF7	679.88365373308	0.00993269023439441	0.112653190016979	0.0881705190318836	0.929741148442702	0.959816814219712	ATF7
ATF7IP	849.128753483794	0.112402765830066	0.122614925876157	0.916713565064619	0.359292755904019	0.542437200326959	ATF7IP
ATF7IP2	114.099481642466	1.15461784181628	0.218637139227841	5.2809776321353	1.28496379068779e-07	2.29926815633129e-06	ATF7IP2
ATG10	117.398601518539	-0.736961786696374	0.216440860298262	-3.40491063323634	0.000661857094687771	0.00437707869109937	ATG10
ATG12	596.308837571818	0.371661763810477	0.119094458756048	3.1207309533333	0.00180402773298424	0.0100405398242107	ATG12
ATG13	710.33719430945	0.0279372140509921	0.107188488979526	0.260636326875812	0.794372972844243	0.878467220744632	ATG13
ATG14	175.158639026145	0.580742816961369	0.176327642154766	3.29354382480565	0.000989329174697288	0.00611046965920376	ATG14
ATG16L1	372.539205364241	0.516294764499228	0.136376551465983	3.7858030500794	0.000153212988471238	0.00125738633910807	ATG16L1
ATG16L2	47.9639852675772	-0.0654359778489354	0.337461025507444	-0.193906771161317	0.846248881709694	0.910220030550754	ATG16L2
ATG2A	273.508108605557	-0.0148603361657422	0.178875374136537	-0.0830764784558841	0.933790728654224	0.962516064960835	ATG2A
ATG2B	359.384023430942	-0.127011740439907	0.139559253075746	-0.910091861633644	0.362774066179848	0.545677064755266	ATG2B
ATG3	941.091187888867	-0.021818784018107	0.100455575410995	-0.217198337960233	0.828053779885689	0.898843986609909	ATG3
ATG4A	284.294707566713	0.111523836839558	0.148714890110153	0.749917084677622	0.453304644120974	0.629316466203645	ATG4A
ATG4B	565.806138551715	-0.10429078270765	0.13634172290153	-0.764921995176576	0.444317995562094	0.62107413847287	ATG4B
ATG4C	384.718207342625	-0.320975292427252	0.144325870562345	-2.22396228185992	0.0261509820592957	0.0834356004650752	ATG4C
ATG4D	391.540021572398	-0.208192396855398	0.189727102984793	-1.09732554590308	0.272499107532953	0.451771763752682	ATG4D
ATG5	578.331398571155	-0.154717572067623	0.119282731553867	-1.29706597134518	0.194608488684011	0.361125786818261	ATG5
ATG7	336.075386596364	-0.252593686431626	0.142771953067203	-1.76921083591768	0.076858696552109	0.186577620017808	ATG7
ATG9A	792.486170088825	-0.457302841145686	0.121497634234383	-3.763882679917	0.000167295394137315	0.00135594618206392	ATG9A
ATHL1	94.6841610192131	-0.203003391798011	0.256436750909177	-0.79163142988779	0.428575615076689	0.606933729304547	ATHL1
ATIC	3028.22150457485	-0.142469098366078	0.0813223567639697	-1.75190567557678	0.0797900284766607	0.191917647360024	ATIC
ATL1	103.387754850516	-0.191287933058593	0.221946688041701	-0.861864327629223	0.388762181086731	0.569654552576013	ATL1
ATL2	869.40919172306	-0.151724234190665	0.108164477816858	-1.40271776144069	0.160701018728837	0.315570967760079	ATL2
ATL3	43.7542844935481	0.00969474592591145	0.329373548609886	0.0294338934223101	0.976518541465876	0.986448086004639	ATL3
ATM	268.572248770181	-0.165390487840696	0.160122527843719	-1.03289955553361	0.301650906809793	0.483330420735931	ATM
ATMIN	612.069862092225	0.474733816812648	0.119304994434506	3.97916130052091	6.91588093353072e-05	0.000627088489098937	ATMIN
ATN1	1219.42981497542	-0.103057446844273	0.106257869964445	-0.96988060158515	0.332106010346733	0.516876503584387	ATN1
ATOH1	11.9537893540788	-0.784094437182499	0.709547924656995	-1.10506198374344	0.269132731925904	0.448229838884018	ATOH1
ATOH7	15.2188951963705	1.91000512701943	0.634976065202105	3.00799546894968	0.00262977058822952	0.0136177949697613	ATOH7
ATOX1	1706.96548913201	0.0634700547382888	0.138961600283179	0.456745277896544	0.64785414239953	0.782216384189338	ATOX1
ATP10D	82.7627630326753	-0.151299251854652	0.242190177858691	-0.624712584103758	0.532159712396523	0.694000854627781	ATP10D
ATP11A	484.761364422309	-0.346212789152678	0.123896988375836	-2.79436000576912	0.00520025511334758	0.0237222365589136	ATP11A
ATP11B	488.412043633994	-0.129447920211277	0.143721491351617	-0.900685895991576	0.367755349748919	0.550122480275807	ATP11B
ATP11C	741.861339784309	-0.402335144453253	0.1192557489702	-3.37371697320679	0.000741605752229092	0.00481118440014346	ATP11C
ATP13A1	456.993626896964	0.0841059888103019	0.136835720002286	0.614649367934754	0.538786304128351	0.699843438678971	ATP13A1
ATP13A2	936.582568148687	-0.38143486834833	0.137892565054795	-2.76617429080936	0.0056718212004406	0.0254459271131651	ATP13A2
ATP13A3	1151.01585156692	-0.183596036254745	0.103111882476267	-1.78055168663033	0.0749857184379031	0.183064503151714	ATP13A3
ATP1A1	7895.14879864823	-0.0455669005858501	0.0815550957887134	-0.558725364064329	0.576349166265896	0.729931770799525	ATP1A1
ATP1A1OS	45.1792940270079	-0.642153453889989	0.348759091969711	-1.84125222446031	0.0655846053875735	0.165869039573344	ATP1A1OS
ATP1A3	559.314539458067	-0.172339976834118	0.11897000374177	-1.44860024723703	0.147449252122743	0.297745534814849	ATP1A3
ATP1B1	810.101674135461	-0.0212117119637552	0.111291672649056	-0.190595679432761	0.848842375454637	0.912086005394496	ATP1B1
ATP1B2	125.769262290802	1.00054871395492	0.205216299454776	4.87558111423509	1.0848860490893e-06	1.57818291990641e-05	ATP1B2
ATP1B3	2488.77876474022	0.184683606916674	0.0879615845109807	2.09959390731097	0.035764579194632	0.105280364544411	ATP1B3
ATP2A1	62.7863700454215	2.47522629824167	0.293572517082718	8.43139651776137	3.41564258888551e-17	2.26898351891716e-15	ATP2A1
ATP2A2	3836.36456579647	-0.0148887734659631	0.0845434595358667	-0.176107927777036	0.860209152802068	0.918355446756132	ATP2A2
ATP2A3	35.5282700576846	-0.553635054533991	0.370202593069471	-1.49549210323899	0.134786059292699	0.279766477904305	ATP2A3
ATP2B1	1056.22936453888	-0.280824559074458	0.114085020265467	-2.461537530703	0.0138342922846044	0.0515224196297176	ATP2B1
ATP2B3	8.02286055861041	-0.122619415761117	0.790402908400054	-0.155135329662849	0.87671463029579	0.928506579617713	ATP2B3
ATP2B4	280.309022455783	0.0709292418614806	0.14696902099104	0.48261355613034	0.629370151913167	0.768363587620274	ATP2B4
ATP2C1	733.218731826414	-0.0980181027776896	0.112511781457361	-0.871180791096403	0.383655446510526	0.564630503098785	ATP2C1
ATP5A1	8743.38642809978	-0.112354975524836	0.0799794672879761	-1.40479774790557	0.160081428975532	0.314913619431022	ATP5A1
ATP5B	19262.6803283707	-0.16232397028385	0.0956855728842868	-1.69643098108582	0.0898042906610585	0.209009422218733	ATP5B
ATP5C1	9470.12851566841	0.206530476391727	0.0786107747811342	2.62725404967376	0.0086077042670982	0.0353582926343275	ATP5C1
ATP5D	3162.05171055182	-0.172489994752279	0.147985838787228	-1.16558446514793	0.243782491749721	0.420982417416286	ATP5D
ATP5E	12501.0536099956	0.240482861829355	0.139072171324125	1.72919470185649	0.0837742542733859	0.1988398165011	ATP5E
ATP5F1	5537.68691642239	0.0417484265659806	0.0777167223046384	0.537187175783517	0.591138328690456	0.741673650670413	ATP5F1
ATP5G1	6527.60479125378	-0.0201109585855616	0.147432306726587	-0.136408084714141	0.891498682742257	0.936926086153369	ATP5G1
ATP5G2	11445.283495258	0.0768804925521377	0.116860136472552	0.657884671991596	0.510612240741595	0.677190344940511	ATP5G2
ATP5G3	2113.07028128631	-0.119042506858923	0.116356487681995	-1.02308439546808	0.30626794428471	0.488299880679723	ATP5G3
ATP5H	5671.80750045542	0.292817149126812	0.0959269843905864	3.05250030517531	0.00226943500302059	0.0120792004734363	ATP5H
ATP5I	4281.45122763934	0.367847412557433	0.161889937266193	2.27220677683374	0.0230740241578	0.0760771453608049	ATP5I
ATP5J	3581.43447858552	0.429754022409256	0.0896662739320245	4.79281678120193	1.64455804035586e-06	2.3267339441159e-05	ATP5J
ATP5J2	20723.9901231117	0.361426288723344	0.117103140325529	3.08639279628739	0.00202600988574321	0.0110030108812398	ATP5J2
ATP5J2-PTCD1	35.3114350251789	2.62215859575716	0.580682567276771	4.51564889928469	6.31231744823966e-06	7.72959252087448e-05	ATP5J2-PTCD1
ATP5L	2186.58444670778	0.303221784734833	0.115106819101038	2.63426430426047	0.00843198227696288	0.0347841742225031	ATP5L
ATP5L2	10.5623061144097	0.419821529353313	0.677751900692057	0.619432463302028	0.535631500620123	0.697208339634872	ATP5L2
ATP5O	9394.22289355215	0.227812907611191	0.0899950945152919	2.53139250353786	0.0113610635690745	0.0442715362341728	ATP5O
ATP5S	255.931892264925	-0.268394838804944	0.155219460262253	-1.7291313753538	0.0837855849089141	0.1988398165011	ATP5S
ATP5SL	1512.58669354818	-0.129382441782065	0.105408204758401	-1.22744184931917	0.219656565322409	0.392205765021925	ATP5SL
ATP6AP1	2532.25378064526	-0.100753482828795	0.110944510306222	-0.908143021684454	0.363802663095984	0.546448373110556	ATP6AP1
ATP6AP1L	37.6913574676841	-0.542376050056846	0.38631802090888	-1.40396259222081	0.160329989158417	0.315082321590493	ATP6AP1L
ATP6AP2	2292.26594338417	0.210570394291134	0.0848513031259714	2.48164007544491	0.0130779297914557	0.04926264232469	ATP6AP2
ATP6V0A1	878.650673971032	0.0180350139032645	0.105072303219446	0.171643842865021	0.863717537307909	0.920386922027664	ATP6V0A1
ATP6V0A2	461.700428556074	-0.142593464057541	0.124294231259418	-1.14722511747089	0.251288593212989	0.42920958437951	ATP6V0A2
ATP6V0B	4110.95388546805	0.0876345164743938	0.139075087548315	0.630123755585986	0.528613618321366	0.691471911785557	ATP6V0B
ATP6V0C	6485.21265260718	0.291744524528972	0.0995178015013668	2.93158128623817	0.00337241097130105	0.0166714075419347	ATP6V0C
ATP6V0D1	1165.24910333496	-0.0219691207448167	0.10836189342982	-0.202738435528028	0.839339479766197	0.906011330484776	ATP6V0D1
ATP6V0E1	1787.37458354166	-0.059348276465641	0.09776825081558	-0.607030155194139	0.543830900138714	0.703118458124626	ATP6V0E1
ATP6V0E2	2110.17293139267	-0.159039496600648	0.100430078154104	-1.58358431581235	0.113288345417935	0.247003382219862	ATP6V0E2
ATP6V0E2-AS1	209.073078979237	-0.213533222835862	0.184295039779409	-1.15864877910686	0.246599377135692	0.423674886180613	ATP6V0E2-AS1
ATP6V1A	1397.03551305879	-0.0443863993714988	0.097383802716214	-0.45578831523806	0.648542207388139	0.782700685064609	ATP6V1A
ATP6V1B2	1487.24956841969	-0.143564622524725	0.0998910028214904	-1.43721274659021	0.150657552223794	0.302487688846786	ATP6V1B2
ATP6V1C1	500.261918991867	-0.300390405694895	0.123312442445237	-2.43601050906358	0.0148502530814681	0.0546678337567655	ATP6V1C1
ATP6V1C2	26.2299086206503	-0.292607341076786	0.42234589896268	-0.692814448525384	0.488426003692212	0.65749327579997	ATP6V1C2
ATP6V1D	984.776155258428	-0.0296184966484776	0.110724737885328	-0.26749665173425	0.789086791808318	0.875226248827422	ATP6V1D
ATP6V1E1	2417.18827886779	-0.234842089199656	0.0966913892004778	-2.42877976148155	0.0151497319983522	0.0555526064606718	ATP6V1E1
ATP6V1E2	61.5952411306338	-0.0655723954796244	0.278777178296693	-0.235214359655502	0.814042361229873	0.890419913863476	ATP6V1E2
ATP6V1F	7907.47687871256	0.111925905854279	0.0952135790049684	1.1755246155429	0.239784895046769	0.415655796341571	ATP6V1F
ATP6V1G1	1931.03993120351	0.637934551943972	0.0958923809872819	6.65260936662508	2.87941702759157e-11	9.43163152811422e-10	ATP6V1G1
ATP6V1G2	34.8820971391045	1.06880551000428	0.359223265657229	2.97532373925951	0.00292679491617416	0.0148771532717713	ATP6V1G2
ATP6V1G2-DDX39B	22.9007815815586	4.61033330986462	1.88407474598647	2.44700127725066	0.0144050328566019	0.0533017209071203	ATP6V1G2-DDX39B
ATP6V1H	557.939920175572	-0.0946280680522858	0.121778283845225	-0.777052074182238	0.437128047894623	0.614185541513524	ATP6V1H
ATP7A	112.07277903501	-0.0803056067529791	0.212138918761384	-0.378551975384147	0.705020590463288	0.820350977235813	ATP7A
ATP7B	335.703053922407	-0.481909944171551	0.144268005746315	-3.34037988311114	0.000836638631796374	0.00531309345666209	ATP7B
ATP8A1	148.25023979503	-0.373190647220611	0.192233337320071	-1.94134197753246	0.0522168110611621	0.139974333495786	ATP8A1
ATP8A2	17.7451696681735	0.311210120291532	0.514630673719168	0.604725167356345	0.545361622930858	0.704305982455053	ATP8A2
ATP8B1	16.4803719421002	-0.234772341727302	0.547319809728751	-0.428949103529898	0.667960264475783	0.794916882481636	ATP8B1
ATP8B2	575.130557959654	-0.171758644263709	0.130013800893174	-1.32108009368047	0.186474659716087	0.349981547301926	ATP8B2
ATP8B3	12.0436569670616	2.2672668534888	0.634610509680291	3.57269036504142	0.000353332454058733	0.0025845367315317	ATP8B3
ATP9A	317.169627979466	-0.515615070322394	0.140541260590068	-3.66878074209354	0.000243709974801184	0.00187389120217224	ATP9A
ATP9B	103.179295245327	-0.105673364229722	0.222343490281887	-0.475270780789441	0.634593982693938	0.771956053390851	ATP9B
ATPAF1	2425.77006554046	-0.048127472042163	0.085489621914151	-0.562962742898697	0.57346025418974	0.727416406578205	ATPAF1
ATPAF2	343.406989007572	-0.137195223532	0.156183604453889	-0.878422700076081	0.379714369928071	0.561733101801411	ATPAF2
ATPIF1	3680.95184023474	0.748837695547293	0.110298430873013	6.78919627070158	1.12759952850261e-11	3.94863925388311e-10	ATPIF1
ATR	299.877483876885	-0.39936301954124	0.151760239609901	-2.63153920004212	0.00849990608563638	0.0350270357810117	ATR
ATRAID	2181.28268088771	-0.0622611451264853	0.0979471641784132	-0.635660518083761	0.524997715395345	0.688345162125299	ATRAID
ATRIP	258.982868428989	0.250363843662949	0.153937841614906	1.62639569995573	0.103865505002929	0.231680398679253	ATRIP
ATRN	461.156153632759	-0.0582042782913726	0.122139882527289	-0.476537860418919	0.633691241268711	0.77144165601401	ATRN
ATRNL1	292.650347675336	0.0795461808851221	0.178427617972206	0.44581764745362	0.655728973135539	0.787383479145995	ATRNL1
ATRX	540.840712079807	-0.043308393741839	0.150960851266174	-0.286884933269737	0.774200427312871	0.865391363757393	ATRX
ATXN1	216.878102531811	-0.360964960372077	0.164917659647789	-2.18875868808096	0.0286143838539853	0.0895276800671083	ATXN1
ATXN10	1121.94535149917	-0.0660174310640067	0.0951075143126629	-0.694134754137055	0.48759770518027	0.656720960736183	ATXN10
ATXN1L	461.922855850357	0.509694375523409	0.12067606512411	4.2236575662225	2.40369181923989e-05	0.000249693570323456	ATXN1L
ATXN2	713.823410719693	0.0694694760245099	0.121048818335572	0.573896358343017	0.566037937520707	0.721257659387667	ATXN2
ATXN2L	2116.08916724497	0.407244349639432	0.103964824672084	3.91713592480845	8.96072295211496e-05	0.000789165840071272	ATXN2L
ATXN3	188.181955451947	-0.203612727822837	0.177043981630671	-1.15006862107061	0.250115609254999	0.428041016749632	ATXN3
ATXN7	210.073769200191	-0.171569611035812	0.163936968346115	-1.04655839843019	0.295303297549369	0.476931042020517	ATXN7
ATXN7L1	125.944123998863	-0.0275441831150022	0.216477149835281	-0.12723829344557	0.898751797886809	0.941514742991	ATXN7L1
ATXN7L2	206.348293156374	0.27518618342204	0.184917644989149	1.48815535390464	0.136709928272295	0.28269823243802	ATXN7L2
ATXN7L3	732.999318668652	-0.175183355602398	0.136837889913142	-1.28022549685322	0.200465841269393	0.36889909537126	ATXN7L3
ATXN7L3B	1994.00528097181	0.079410670205423	0.0914278492772276	0.86856106572773	0.385087257906137	0.566038041583209	ATXN7L3B
AUH	314.686843437064	-0.102753570351751	0.146899374955879	-0.699482692711337	0.484250425402982	0.654262228036606	AUH
AUNIP	818.368411964849	0.0418069765037091	0.108543811316086	0.385162230778543	0.700117224212041	0.817087440238769	AUNIP
AUP1	2601.98579325112	0.163510195471123	0.0852181689909041	1.91872457959729	0.0550191991133417	0.145545575777867	AUP1
AURKA	2181.09137766249	0.166127751848234	0.0883484977911779	1.88036872161535	0.0600578433252395	0.155512626084688	AURKA
AURKAIP1	4488.74080725042	-0.338603503277212	0.132408797533096	-2.55725835130085	0.0105500830433569	0.0417845919511461	AURKAIP1
AURKAPS1	76.5878453073255	1.54740715793298	0.255110197603954	6.06564211257148	1.31427498332251e-09	3.34578095260951e-08	AURKAPS1
AURKB	3249.62445348999	-0.23070979826073	0.116791340205073	-1.97540158247716	0.0482225933678895	0.131684774196929	AURKB
AURKC	36.1908970314248	1.94313933787311	0.37033807934596	5.2469336701881	1.5465154600531e-07	2.71086820959251e-06	AURKC
AUTS2	479.682198365763	0.0127370781530759	0.123097104610089	0.103471793210902	0.917588535068142	0.952416533381485	AUTS2
AVEN	300.856374746998	-0.351348023848393	0.156364826827631	-2.24697606857392	0.0246415565839817	0.0796745378748422	AVEN
AVIL	17.3963500214408	5.21630063274149	0.797703892320916	6.53914401440952	6.18719252249352e-11	1.94289456460492e-09	AVIL
AVL9	349.345599908528	-0.255169370380123	0.140540197637954	-1.81563264225276	0.0694267428783049	0.172874376813128	AVL9
AVPI1	315.56915964012	0.00632943649388702	0.183895926628505	0.034418579083991	0.972543368282007	0.984176632055213	AVPI1
AXIN1	610.601990862759	-0.28219098792081	0.1247827392566	-2.26145851262746	0.0237308789646314	0.0775527016098158	AXIN1
AXIN2	158.561786419134	0.382296247559092	0.186188952248343	2.05327030923498	0.0400463687579819	0.114620201126031	AXIN2
AZI1	212.493413811248	-0.268442888383058	0.169613321371441	-1.58267573686142	0.113495391242939	0.247245836123603	AZI1
AZI2	705.956089429968	0.307989112316559	0.108190047111055	2.84674164158941	0.00441691930683802	0.0207527115625535	AZI2
AZIN1	1273.64807648829	-0.087354705583352	0.106086458786613	-0.823429366787149	0.41026386877154	0.590319248939843	AZIN1
B2M	14114.4236640554	0.608536384976132	0.0776188113255817	7.84006318292548	4.50319785061597e-15	2.37885653009672e-13	B2M
B3GALNT1	19.9576596051827	-0.190281919942636	0.47717905988388	-0.398764187156369	0.690066967497059	0.809953478647113	B3GALNT1
B3GALNT2	601.585764548371	0.178607405151274	0.115543417932684	1.54580337285271	0.122152062226434	0.261070093778065	B3GALNT2
B3GALT1	28.6762093476777	-0.30524314596883	0.445217815642712	-0.68560406893912	0.492962814981278	0.661816154938002	B3GALT1
B3GALT4	148.077995439247	2.76683952075647	0.228278164127708	12.1204738584133	8.22820186769548e-34	2.12260180846984e-31	B3GALT4
B3GALT5	13.4009095573885	-0.301902122300858	0.576184348904308	-0.523967932962716	0.60030084367678	0.747334547058735	B3GALT5
B3GALT6	1026.11814282474	-0.2465376130107	0.115689125458858	-2.1310353244772	0.0330862321436512	0.0993421340677852	B3GALT6
B3GALTL	202.475274525774	-0.333171638484704	0.170622870107626	-1.95267866655006	0.0508576831162578	0.137258102750381	B3GALTL
B3GAT1	52.8483703971413	-0.474353621483718	0.310207010305723	-1.52915184288137	0.126226805761499	0.267525468927355	B3GAT1
B3GAT2	33.7530829387844	-0.154583205738137	0.386306199622236	-0.40015719625857	0.689040739043435	0.809055724390402	B3GAT2
B3GAT3	793.06005543501	-0.125981919765048	0.133798115243978	-0.941582170535983	0.346406601560005	0.530036386748147	B3GAT3
B3GNT1	1074.9450902502	-0.660480656767519	0.118077684792496	-5.5936111715623	2.22394710650036e-08	4.5173560780069e-07	B3GNT1
B3GNT2	323.156902552549	0.222087488068194	0.154672207485695	1.43585904461042	0.151042454457876	0.302953621097189	B3GNT2
B3GNT4	19.2811659703662	-0.54337949876587	0.527312045695229	-1.03047048365728	0.302789201109773	0.484450202065026	B3GNT4
B3GNT5	275.660857459762	0.233269565396934	0.158850035056948	1.46848922830458	0.141971380064067	0.290018414325142	B3GNT5
B3GNT8	19.410857055803	0.354453403752545	0.475806499925119	0.744952840720603	0.456300229587663	0.631270509257957	B3GNT8
B3GNT9	35.4978553243729	-0.1979517794839	0.359351417067688	-0.550858491387593	0.581730683948894	0.733704980945321	B3GNT9
B3GNTL1	92.1245478920272	-0.375492399910324	0.243630110980118	-1.54123970308813	0.123258457855489	0.262962703058202	B3GNTL1
B4GALNT1	121.117896031731	-0.216107652926772	0.217987827044437	-0.991374866463153	0.321502568172126	0.50549294278204	B4GALNT1
B4GALNT3	333.691179015747	-0.410055096387235	0.13826687643287	-2.96567845434999	0.00302016071104984	0.0152515652481662	B4GALNT3
B4GALNT4	205.402307151924	-0.393615646435666	0.193156473191845	-2.03780717224383	0.0415692208203839	0.117840366274341	B4GALNT4
B4GALT1	358.575926611498	-0.136250416550637	0.134992893867884	-1.00931547318323	0.312823361714386	0.495687959931948	B4GALT1
B4GALT2	1681.80967337933	-0.392150816514215	0.106844215475482	-3.67030460908953	0.000242261596396604	0.00186460715515994	B4GALT2
B4GALT3	786.998286912053	-0.0131445479595838	0.127989589831905	-0.102700133478412	0.91820096770561	0.952801948800638	B4GALT3
B4GALT4	184.149576812581	-0.18672515885215	0.173420228770898	-1.07672075037352	0.281605039257501	0.461277469495521	B4GALT4
B4GALT5	733.83221203001	-0.0514186065344073	0.106354578319063	-0.483463968802091	0.628766337354284	0.767874812180023	B4GALT5
B4GALT6	336.674317037674	-0.263598174841722	0.167034332511451	-1.57810775113344	0.114540857813947	0.248857860365564	B4GALT6
B4GALT7	370.026646007119	-0.399504866085369	0.169794066376909	-2.35287884088098	0.0186287028325392	0.0650722325529321	B4GALT7
B9D1	426.284978763769	-0.211250555554631	0.167426083479804	-1.26175414943701	0.207037265414555	0.377224578468097	B9D1
B9D2	105.34323114397	-0.0118075038562311	0.218115242045695	-0.0541342445648868	0.956828209020534	0.975933246736068	B9D2
BAALC	16.6779582111684	0.227572298272614	0.5199651317303	0.437668382715043	0.661626692227525	0.791273957260214	BAALC
BAAT	26.5739648651193	4.189811405232	0.534621248796622	7.83697134123052	4.61543338113423e-15	2.42910162087351e-13	BAAT
BABAM1	1430.78982101535	-0.0783047341805971	0.104872523136561	-0.746665874326605	0.455265273879687	0.630995028646605	BABAM1
BACE1	187.201371174002	0.0580703865190979	0.167963281051419	0.345732627724273	0.729543661270873	0.83660830887541	BACE1
BACE1-AS	118.586987948597	0.0164281404143113	0.225969930988228	0.0727005595057117	0.942044403308067	0.967613197584595	BACE1-AS
BACE2	211.329041133221	-0.374678348447878	0.164300982230426	-2.28043888333184	0.022581671691008	0.0750116178060764	BACE2
BACH1	1037.1299596464	0.197056285935228	0.0991463723180228	1.98752895671411	0.0468638102910054	0.129067269694694	BACH1
BACH2	90.4358334539358	-0.331664284733405	0.233567628332122	-1.41999251823456	0.155609859218017	0.30881042281788	BACH2
BAD	824.760701605831	-0.454753678192308	0.164942854118565	-2.75703776694333	0.00583276142771172	0.0260171416075279	BAD
BAG1	312.648779434181	0.302198598414121	0.145792087099673	2.07280521478177	0.038190410934947	0.11071571089176	BAG1
BAG2	1445.20210900206	-0.330095979339879	0.0974014760121874	-3.38902440552929	0.00070141767348478	0.0045866255809875	BAG2
BAG3	1138.07940242983	1.06429825062158	0.105201341347099	10.1167745296143	4.65503746394924e-24	5.76405358936051e-22	BAG3
BAG4	1105.39762717438	0.126653094702648	0.115765608960188	1.09404766959939	0.273934071745973	0.45298627804318	BAG4
BAG5	794.448283973066	0.257799553119332	0.108419617876689	2.37779433434768	0.0174165369552221	0.0618570809988362	BAG5
BAG6	4014.85855319919	-0.389741980970699	0.0881807344896774	-4.41980873970066	9.8788293539671e-06	0.000114793183739266	BAG6
BAHCC1	310.55098584238	-0.463346913980384	0.151398322382805	-3.06044945999354	0.00221005056851652	0.0118159456647664	BAHCC1
BAHD1	401.696794883469	-0.329065886353847	0.159881733219243	-2.05818313154389	0.039572557249518	0.113679294934677	BAHD1
BAI1	41.9462988508321	0.0989005898753364	0.333191217430998	0.296828321700341	0.766597581820471	0.860017526058541	BAI1
BAI2	145.750696453744	-0.391877567387715	0.207067818817871	-1.89250830778487	0.0584232877952362	0.152286232484787	BAI2
BAI3	13.2346377788842	-0.180558587763085	0.584290913250994	-0.309021728163557	0.757304998520946	0.855351256209113	BAI3
BAIAP2	313.607620426794	-0.243219715545238	0.165751156408802	-1.46737869475475	0.142273066897311	0.290514845572109	BAIAP2
BAIAP2-AS1	89.4797662524549	-0.363926509432493	0.235850935290389	-1.54303610873712	0.122822015084399	0.262212296479494	BAIAP2-AS1
BAIAP2L1	516.479934676053	-0.168965695916089	0.119180205945826	-1.4177328741393	0.156268768448985	0.309698698462564	BAIAP2L1
BAIAP3	20.0246786342333	0.453355372410163	0.469368920978796	0.965882810188542	0.33410282485465	0.519044818137135	BAIAP3
BAK1	1026.85231877217	-0.433367753222513	0.130850887097411	-3.31192063604349	0.000926578278785161	0.00578756198508342	BAK1
BAMBI	534.490682173826	0.429955153169723	0.132736489716478	3.23916320288488	0.0011988095593027	0.00716969642924546	BAMBI
BANF1	5097.29912363492	0.231431760977292	0.092997230777948	2.48858766052817	0.0128251615577419	0.0485112049341957	BANF1
BANP	398.794257698812	-0.0461400142797907	0.131669459899515	-0.350423054176745	0.726021227170481	0.83413186965375	BANP
BAP1	1085.04777831282	-0.325198558846854	0.112893667098476	-2.88057397022267	0.00396951794435615	0.0190806545275663	BAP1
BARD1	316.596736903074	-0.206590390414715	0.151217054767181	-1.3661844606932	0.171881073598693	0.330727903674859	BARD1
BARHL2	227.23907843495	-0.0127574082810795	0.180049113286248	-0.0708551575080368	0.943513032751364	0.968626036998138	BARHL2
BARX2	457.307638753604	-0.340934383799002	0.135141601304963	-2.52279372529887	0.0116426672916118	0.0450062947901019	BARX2
BASP1	1343.68065025117	0.17408137752143	0.0946788091488264	1.83865195481906	0.0659663943112649	0.166634479197609	BASP1
BATF2	8.52416920821795	0.314162561014328	0.725617243281479	0.432959061989186	0.665044510987176	0.792971184119829	BATF2
BATF3	259.561262046909	-0.371390529714624	0.207586364028452	-1.78908923740156	0.0736004451831778	0.180451083564902	BATF3
BAX	1551.35240403952	-0.0121511449467246	0.103523041189383	-0.117376236315311	0.906561914560158	0.945536746196908	BAX
BAZ1A	885.589110507148	0.274369735717146	0.114783645584514	2.39032080153901	0.0168336617625467	0.0603547409684266	BAZ1A
BAZ1B	1315.10234464905	0.111400665696315	0.102740357402784	1.08429314937633	0.278234841785653	0.457702608998058	BAZ1B
BAZ2A	1490.85048890403	0.121725381092813	0.095882723798578	1.26952360415337	0.204254377346902	0.373561296534957	BAZ2A
BAZ2B	132.539320685319	-0.040259290982507	0.206355342802808	-0.195096916007542	0.845317076858895	0.909798881553576	BAZ2B
BBC3	208.719780101612	0.0965121507444183	0.192937266038655	0.500225553756328	0.616916267094708	0.7589382331467	BBC3
BBIP1	432.959714015883	0.0838054095593817	0.12361384452166	0.677961355248499	0.497796196097477	0.666051998893218	BBIP1
BBS1	190.669914002814	0.264001909275341	0.171678238503482	1.53777154039233	0.124104484458332	0.264285342974275	BBS1
BBS10	449.734579587466	0.379175027599156	0.145342656751695	2.60883512159093	0.00908510048229562	0.036927307054877	BBS10
BBS12	69.3495061581908	-0.119462790061647	0.265320874170823	-0.450257788555048	0.652524571909523	0.785058322892778	BBS12
BBS2	422.37137763393	-0.132625847278542	0.133916830840665	-0.990359810981054	0.321998281681238	0.505908294879141	BBS2
BBS4	276.655667915519	-0.0676038274527715	0.147339525741348	-0.458830223001049	0.646356089469771	0.781524845934936	BBS4
BBS5	89.7453256874543	-0.568709094950141	0.248504765468543	-2.28852389964381	0.0221070299388505	0.0738395790663635	BBS5
BBS7	441.782111141786	0.0660889169586149	0.141533507675851	0.466948908734573	0.640536432035393	0.776732080751769	BBS7
BBS9	108.368083579354	-0.391967373534877	0.217804345883563	-1.79963063613258	0.0719189802884874	0.177311560513732	BBS9
BBX	442.543358818887	-0.385607797646162	0.132474406872657	-2.91080976883959	0.00360493426014115	0.0176016316966766	BBX
BCAM	115.90644141108	-0.596517869463077	0.235877050115628	-2.52893560085927	0.011440901738391	0.0445232532731916	BCAM
BCAP29	406.523301046549	-0.268505192453304	0.152479224130756	-1.76092968720153	0.0782503044929522	0.189066221189809	BCAP29
BCAP31	4433.890897883	-0.181172465937554	0.0956603488062687	-1.89391391729571	0.0582364368891833	0.151927114473416	BCAP31
BCAR1	501.866012401448	-0.301447586944253	0.143477086096981	-2.10101553596157	0.0356396024842296	0.105052326652239	BCAR1
BCAR3	65.2609517357532	-0.411746493215668	0.279326712951464	-1.47406772830643	0.140463356492416	0.287997328359996	BCAR3
BCAR4	28.6495953576895	4.96113494962593	0.636114000024121	7.79912869302957	6.23360691382249e-15	3.2268818666269e-13	BCAR4
BCAS2	2211.6751753285	0.19783095403367	0.0942060705423969	2.09998095552279	0.035730516448316	0.105229504470611	BCAS2
BCAS3	403.241036316309	-0.160356465698395	0.131443377674918	-1.21996610658457	0.222477723691311	0.395442145991516	BCAS3
BCAS4	159.128914839429	-0.557202989658879	0.201986982401838	-2.75860841640955	0.00580480464874083	0.0259298026993393	BCAS4
BCAT1	813.801422191995	-0.329602491745626	0.12508083471344	-2.6351158632795	0.00841085675845578	0.0347201465160889	BCAT1
BCAT2	1529.69448326241	-0.280040099248561	0.116203651321136	-2.40990791653056	0.0159565472934209	0.0578396812664094	BCAT2
BCCIP	4330.65874701805	0.354392724631213	0.0909745589188108	3.89551462346178	9.79904494634435e-05	0.000851598077931038	BCCIP
BCDIN3D	134.759093123588	0.384432836220779	0.196232898560902	1.95906414795921	0.0501052748158949	0.135844322088277	BCDIN3D
BCDIN3D-AS1	17.7870686986812	-0.219011569869638	0.503555038122499	-0.434930748952927	0.663612694472001	0.792362669523847	BCDIN3D-AS1
BCHE	169.509910679121	-0.173128488085421	0.183846609671242	-0.941700738430871	0.346345876887485	0.530031785887334	BCHE
BCKDHA	738.879929030617	0.0617267208036058	0.124974212969523	0.493915659374139	0.621365744901895	0.762385969052043	BCKDHA
BCKDHB	341.041878110495	-0.0690785906667193	0.17111339925725	-0.403700650951755	0.686432860865185	0.807402372556527	BCKDHB
BCKDK	1253.7467052683	-0.238208538438709	0.118770359854666	-2.00562277263615	0.0448965103599277	0.124848758058024	BCKDK
BCL10	432.755755702731	0.293367496335934	0.124887459251826	2.3490548858423	0.018821132231093	0.0655135113731434	BCL10
BCL11A	356.199218563237	-0.115570616081119	0.136008699177038	-0.849729589213149	0.395475443746247	0.576159208748352	BCL11A
BCL11B	48.8412336276054	-0.00512929816625357	0.306365915075679	-0.0167423917408911	0.986642128174291	0.992071418416077	BCL11B
BCL2	183.724628103668	-0.276732322907248	0.178657232488517	-1.54895673157276	0.121392121729898	0.25976873498346	BCL2
BCL2L1	468.711290499331	-0.152420933780692	0.12169647778221	-1.25246791491753	0.210399412566994	0.381822266117004	BCL2L1
BCL2L11	738.053396762797	0.39681684281478	0.104863109293303	3.78414149159815	0.000154240062406459	0.00126380502166605	BCL2L11
BCL2L12	482.219514335484	-0.208348622680466	0.185263132387249	-1.12460919771648	0.26075467443278	0.439790874018805	BCL2L12
BCL2L13	641.135756448488	-0.361307804237462	0.111787603182922	-3.23209187736356	0.00122887537435483	0.0073212213411332	BCL2L13
BCL2L15	16.0417118015562	3.9515770655256	0.68263693424415	5.78869508416064	7.09353307119822e-09	1.58204185700297e-07	BCL2L15
BCL2L2	168.170253415225	0.0443626602156785	0.17654724444719	0.251279255898828	0.80159821214361	0.882895768424078	BCL2L2
BCL2L2-PABPN1	2105.63655301331	0.148636317335348	0.105491270125237	1.4089916365486	0.158837641166551	0.31343865172706	BCL2L2-PABPN1
BCL3	14.4052729717935	-0.0445277864283171	0.569918195753475	-0.0781301365004639	0.937724534997911	0.965354197053387	BCL3
BCL6	117.733535933925	1.22506277349602	0.21354672422299	5.73674345955681	9.6514276769601e-09	2.08346998025088e-07	BCL6
BCL7A	846.402428530819	-0.0319231467131022	0.10376507123457	-0.307648289865643	0.75834997109446	0.856019607103271	BCL7A
BCL7B	1154.91267274406	0.138190568450513	0.101829224915001	1.3570816095857	0.174755281166787	0.334718752864687	BCL7B
BCL7C	1028.1901183143	-0.20541840776428	0.139340845666375	-1.47421530838212	0.140423629417032	0.287997328359996	BCL7C
BCL9	264.064357086581	0.0734364901423339	0.149451227659746	0.491374285057906	0.623161748392323	0.763338757877719	BCL9
BCL9L	101.329415440771	0.157200272461238	0.218400972967724	0.719778260715303	0.471661531892842	0.643658718977024	BCL9L
BCLAF1	3675.98462945275	0.158745367045248	0.111644056583121	1.42188820348945	0.155058708278195	0.308293835207896	BCLAF1
BCOR	1557.93221782648	0.0468464655128328	0.0918757396526107	0.509889397244179	0.610128950474556	0.754279224875812	BCOR
BCORL1	470.024266697588	0.197874545765955	0.121474691414099	1.62893639376629	0.10332648472727	0.230844014233355	BCORL1
BCR	597.781042993915	-0.443598313974532	0.127174695672789	-3.48810202869191	0.000486462409453048	0.0034008424451284	BCR
BCRP2	21.8588293856471	0.135005698761258	0.451320164674071	0.299135091512596	0.764836972255453	0.859397154260629	BCRP2
BCRP3	13.5120630101384	2.49544417896418	0.614384605141969	4.06169711623478	4.87172583104223e-05	0.000463270330599112	BCRP3
BCS1L	1164.38873077152	-0.0171831517785975	0.112167753167898	-0.153191548313149	0.878247222474081	0.929197102391353	BCS1L
BCYRN1	15132.2639923146	2.1809911756697	0.142271992402818	15.3297296174402	4.83996983086802e-53	2.67546618007768e-50	BCYRN1
BDH2	173.81031439194	0.165004698902335	0.172936867841815	0.954132574282911	0.340016539261822	0.524285315271416	BDH2
BDP1	419.267306080534	0.129581900787488	0.151891803460046	0.853119772335667	0.393592887684954	0.574340597302509	BDP1
BECN1	1042.6937253302	0.0464795357361591	0.0986128002219245	0.47133369736544	0.63740245547944	0.77426739961629	BECN1
BEGAIN	52.235255106689	-0.648865550835597	0.328486380487041	-1.97531949383574	0.0482319023865307	0.131686961569716	BEGAIN
BEND3	282.829164496881	-0.142026506272723	0.146161215447618	-0.971711310950497	0.331194188117463	0.515976209731464	BEND3
BEND4	211.597735253228	-0.281180211492518	0.169552496204889	-1.65836668752277	0.0972434761675597	0.221518035901581	BEND4
BEND5	22.6546328662703	-0.0487985701266107	0.446908615790919	-0.109191383657371	0.913050694292199	0.950147622709562	BEND5
BEND6	77.6149509684301	0.465998767781065	0.250017293050966	1.86386614339541	0.0623405042931001	0.159620566658164	BEND6
BEND7	279.610041298198	0.304114670424162	0.148950162329736	2.04172097342824	0.0411792170998751	0.117056367726697	BEND7
BEST1	10.8482567237635	0.385280146364691	0.633666878373962	0.608016861088509	0.543176291060075	0.702746207390315	BEST1
BEST2	26.0630762991894	7.13791804863238	1.0991020189235	6.49431802120018	8.34103849113433e-11	2.56155940011463e-09	BEST2
BET1	409.419972336367	-0.100210010793425	0.133136002941179	-0.752689044132557	0.451636795049367	0.627732966394945	BET1
BET1L	399.273040053047	-0.492367103307408	0.150500513793182	-3.27153104596054	0.00106966843379385	0.00653666155128998	BET1L
BEX1	2338.93762426853	0.207373860331451	0.125185942776897	1.65652672921134	0.0976151966913482	0.221993537230192	BEX1
BEX2	697.080856961712	0.470595278463257	0.123114855825778	3.82240855749532	0.000132154492132781	0.0011062667545869	BEX2
BEX4	982.864417079334	0.150972391107504	0.108122688997185	1.39630629341299	0.16262227945358	0.318161474099318	BEX4
BFAR	611.145518797421	-0.0346905324823393	0.116371683080303	-0.29810114938701	0.765625964347442	0.859729412990117	BFAR
BFSP1	39.6647576433725	-0.115904332621368	0.357915357760701	-0.323831682849611	0.746065468145047	0.846846679081038	BFSP1
BHLHA15	103.846785412246	0.278209920159608	0.278754379524338	0.998046813235153	0.318256658998992	0.501472665030339	BHLHA15
BHLHB9	114.598608641197	-0.187332480896149	0.224476345679645	-0.834531051942082	0.403981796787286	0.58498121260998	BHLHB9
BHLHE40	271.889252038047	0.552039169295073	0.150718630370767	3.66271354733691	0.000249557557067011	0.00191031249667814	BHLHE40
BHLHE41	176.046917386368	0.060303894121579	0.174598722935319	0.34538565407445	0.729804460773505	0.836734329174245	BHLHE41
BICC1	261.630941188084	-0.362407537214801	0.150310097382152	-2.41106581345235	0.0159059779215965	0.0576969126483408	BICC1
BICD1	195.774142175028	-0.0307860942290955	0.169740175034877	-0.1813718774755	0.85607569130213	0.91595674825662	BICD1
BICD2	561.588393440258	0.123942581958766	0.114327365953532	1.08410248871772	0.278319359519779	0.457743815391259	BICD2
BID	786.679405350449	-0.203040053196341	0.109646773070332	-1.85176496773054	0.0640595802225741	0.162890452223592	BID
BIK	56.863338792149	0.187998102083832	0.309662428048077	0.607106594328725	0.543780174197579	0.703118458124626	BIK
BIN1	33.8513092111807	-0.236803484509346	0.403793392651579	-0.586447150495296	0.557575066805058	0.714892859117152	BIN1
BIN3	378.541602287548	-0.405700565627502	0.150015937176238	-2.70438310264921	0.00684313426329212	0.029610856060172	BIN3
BIN3-IT1	30.6248758057293	0.480543467504437	0.384226656460015	1.25067706632282	0.211052320896075	0.382603399253858	BIN3-IT1
BIRC2	342.01314677583	0.207252926252264	0.137795149838752	1.50406546598186	0.132564511152658	0.276639275127523	BIRC2
BIRC3	14.8184909023583	-0.0914919355978589	0.544911753120931	-0.167902298076427	0.866660142192879	0.922442970764776	BIRC3
BIRC5	3227.99970270691	-0.0480004713416298	0.0864940059750353	-0.554957199640911	0.57892393604807	0.731715228005228	BIRC5
BIRC6	588.406179268067	-0.331345074033002	0.119252208048825	-2.77852359679027	0.00546065469595137	0.0247244042210017	BIRC6
BIVM	442.271082164893	-0.304936588458265	0.127930072703386	-2.3836192852425	0.0171433275269484	0.0611815594793885	BIVM
BIVM-ERCC5	160.105179286868	0.450245428682893	0.567744219979292	0.793042734454109	0.427752925149474	0.606275314158523	BIVM-ERCC5
BLCAP	1032.89307232064	-0.285901774141289	0.114254139105946	-2.50233187505073	0.0123378209312726	0.0470820494019322	BLCAP
BLM	562.170213307754	-0.0455998996610674	0.130183674568102	-0.350273563965295	0.726133403005209	0.83413186965375	BLM
BLMH	1887.94112857972	0.0138660270353134	0.0905133915450321	0.153193099922842	0.878245998910454	0.929197102391353	BLMH
BLOC1S1	1711.35025349986	-0.105190728877257	0.154207971455154	-0.682135481613854	0.495153286543639	0.66377815426316	BLOC1S1
BLOC1S1-RDH5	58.3479554320548	0.255247210205571	0.327327163981867	0.77979232490375	0.435513124722489	0.612695159466887	BLOC1S1-RDH5
BLOC1S2	601.241152237483	0.361656278988131	0.11626518306165	3.11061548663594	0.00186697874590809	0.0103240789671902	BLOC1S2
BLOC1S3	196.725557740989	-0.0981510120995657	0.170736879030151	-0.574867085875647	0.56538119156947	0.720753494786905	BLOC1S3
BLOC1S4	276.967709653278	-0.112915266844928	0.188766407949125	-0.598174580274685	0.549723450807469	0.707989646496755	BLOC1S4
BLOC1S5	267.75330197484	-0.772402107801809	0.153822230931384	-5.02139452226745	5.12976713567049e-07	7.93192165093984e-06	BLOC1S5
BLOC1S6	567.437798585726	-0.124970281554629	0.121003269520935	-1.03278433755881	0.301704834990341	0.483364810680105	BLOC1S6
BLVRA	836.212654018845	-0.161187714192472	0.110173723714199	-1.46303227991648	0.143458546380818	0.292241561053212	BLVRA
BLVRB	1059.34985147332	-0.0981246122752716	0.125535027966827	-0.781651255944289	0.434419555407586	0.611692905401619	BLVRB
BLZF1	491.85886764648	-0.00522124842157915	0.123297795705909	-0.0423466485486318	0.966222358451563	0.980957331335646	BLZF1
BMF	121.574658205558	0.848222618192856	0.201832294498039	4.20261098602879	2.63853808575639e-05	0.000270817589465102	BMF
BMI1	1767.06913506161	-0.105149302963045	0.115450186208948	-0.910776382575425	0.362413208826485	0.54536297362098	BMI1
BMP1	302.418289927101	-0.073683144747086	0.158498341002569	-0.464882750702682	0.642015423758435	0.777734580021371	BMP1
BMP2	183.99996719344	-0.277558253533235	0.183799132935662	-1.51011731720407	0.131013491479158	0.274521270705816	BMP2
BMP2K	316.660509750284	-0.271089616676353	0.145898827545638	-1.85806576541236	0.0631596756775232	0.160892932873059	BMP2K
BMP3	69.508710771395	-0.389453327029287	0.274668342568598	-1.41790394694657	0.156218809913787	0.309678367008607	BMP3
BMP4	69.4330258783125	0.620489883248334	0.27930756277071	2.22152911683852	0.0263151448504063	0.0837733056344279	BMP4
BMP6	208.559421317101	-0.536077624139919	0.166552273895689	-3.21867490368617	0.00128784403006818	0.00759998386733759	BMP6
BMP7	658.777056191035	-0.457272246089882	0.119535214335925	-3.82541871556633	0.000130550005400933	0.00109401894076646	BMP7
BMP8A	8.54205058830282	-0.445353589496814	0.749526496349573	-0.59417991447377	0.552391785280825	0.71024423098327	BMP8A
BMP8B	122.34753180255	-0.298920432378691	0.227743683398584	-1.3125300685312	0.189341347544489	0.353812070179114	BMP8B
BMPR1A	511.630067473875	-0.145932180053481	0.12662321770533	-1.15249148377422	0.249119167286322	0.426675497538751	BMPR1A
BMPR1B	86.5709529369203	-0.499151486001742	0.245995933006467	-2.02910462746805	0.042447634686612	0.119668818267163	BMPR1B
BMPR2	319.183491717317	-0.175979202725223	0.154726170412841	-1.13735900174918	0.255388238854394	0.43386007693868	BMPR2
BMS1	1018.62989946463	0.149505888283467	0.0997272397214344	1.49914796299465	0.133835251178056	0.278502556834357	BMS1
BMS1P2	40.9411937441581	0.399795870382589	0.334138570732171	1.19649721822461	0.231502583486073	0.405890007611852	BMS1P2
BMS1P20	527.022724372449	0.115910038292573	0.123735169242006	0.936759039508579	0.348882519292426	0.532572779750735	BMS1P20
BMS1P4	114.838807419712	1.06218752859491	0.205493718961306	5.16895374692653	2.35408144768348e-07	3.93482425996165e-06	BMS1P4
BMS1P5	90.6410105863495	0.303783181239421	0.240287726347301	1.26424759956464	0.206141170964099	0.376078859521725	BMS1P5
BMS1P6	322.515497370074	0.43890654424987	0.14401595301873	3.04762448221822	0.00230657969016718	0.0122180836565392	BMS1P6
BNC2	56.9332938998635	-0.392738348095631	0.298063967757133	-1.31763108117664	0.18762717573002	0.351580634851193	BNC2
BNIP1	517.36555041108	-0.139763100329495	0.130146567675854	-1.07389002126889	0.282871976256767	0.462821611892415	BNIP1
BNIP2	1086.07158696022	-0.0527124485451062	0.113305719956019	-0.465223190546489	0.641771633087607	0.777610803618513	BNIP2
BNIP3	1498.19473302883	0.0207728798993289	0.0967011731467051	0.214815179830491	0.829911417378355	0.899894714994068	BNIP3
BNIP3L	847.230511403391	0.109395329096619	0.13123554023737	0.83358005688667	0.404517667629029	0.585066625735236	BNIP3L
BNIPL	23.4603693127908	2.94784976301265	0.504505892831397	5.84304327243567	5.12556962498471e-09	1.1666700978752e-07	BNIPL
BOC	38.0753597189069	-0.253307508209305	0.352238309221971	-0.719136736628149	0.472056674141956	0.643922841361805	BOC
BOD1	1143.77940275873	-0.253700881026422	0.112959775524962	-2.24594002464495	0.024707849747343	0.0798055297139765	BOD1
BOD1L1	248.522527535803	0.350424937054205	0.163062691091703	2.14901970958601	0.031632837594173	0.0961783756658563	BOD1L1
BOK	8.52382492583823	-0.874800141502647	0.772384007261037	-1.1325974298779	0.257383348448446	0.436387278703588	BOK
BOLA1	141.721974644282	-0.744909917088408	0.219903614943546	-3.38743825234361	0.000705485956148579	0.00461128024884616	BOLA1
BOLA2	822.704558780395	0.0090135860192787	0.117022862655939	0.0770241456644217	0.938604336561971	0.965976016052915	BOLA2
BOLA2B	810.640119388761	0.0248236990788668	0.126342731231339	0.196479044238909	0.844235233270539	0.909349491769695	BOLA2B
BOLA3	2929.19710409256	-0.0328010070316136	0.104195951346822	-0.314801166529338	0.752912625972527	0.851994562421609	BOLA3
BOLA3-AS1	181.37529450389	-0.138990708747969	0.211754197741808	-0.656377584152735	0.511581209546222	0.677816637678173	BOLA3-AS1
BOP1	1556.42806199329	-0.550231946735078	0.132912860682605	-4.13979462867049	3.47616883974727e-05	0.000344456730484048	BOP1
BORA	314.807349159603	-0.304899440097345	0.146209122082515	-2.08536537087795	0.0370361476997619	0.108231724416584	BORA
BPGM	556.996959097842	0.456759317564306	0.115035931437122	3.9705795559535	7.16980094132362e-05	0.000646702674649225	BPGM
BPHL	344.05892559144	-0.113883235545558	0.149772311027557	-0.760375764814124	0.447030005481837	0.623702973402072	BPHL
BPNT1	479.419000999702	-0.0413180992154571	0.128068065585405	-0.322626089701521	0.746978432739556	0.847572185466084	BPNT1
BPTF	1065.03553096273	0.0969588344028103	0.121762325841664	0.796295847115247	0.425860098821098	0.604610402637402	BPTF
BRAF	442.256118085097	-0.0799749712488813	0.13152368784152	-0.608065152075478	0.543144263504227	0.702746207390315	BRAF
BRAP	517.332847595681	0.546394130598239	0.117611510855705	4.64575386050945	3.38836812159886e-06	4.44450523611078e-05	BRAP
BRAT1	620.961281645805	-0.353096648585675	0.166261551319285	-2.12374205451504	0.0336917187376775	0.100679337704046	BRAT1
BRCA1	802.035231208568	-0.296177115138565	0.116487062833645	-2.54257518331915	0.0110038924921245	0.0431513169478347	BRCA1
BRCA2	275.367334213194	-0.253462740047672	0.168426376637625	-1.5048874476057	0.132353016013023	0.276346955598215	BRCA2
BRCC3	918.019693926019	-0.0671854061153172	0.124311217713793	-0.540461330448884	0.588878921981141	0.73989905556949	BRCC3
BRD1	655.35923565522	0.169899924666435	0.112725651812477	1.50719842320424	0.131759804321507	0.275493950127016	BRD1
BRD2	11574.1718249161	0.34051572798275	0.081256663058458	4.19061914636803	2.78194283218456e-05	0.000284404961403914	BRD2
BRD3	1043.95660279224	0.0419497357696017	0.0962493161923419	0.43584450704845	0.662949549719084	0.791876302712763	BRD3
BRD4	912.899086859696	0.130222932331951	0.109822164491877	1.18576184447342	0.235716363561509	0.410719112372514	BRD4
BRD7	1060.46601896386	0.166966818424157	0.119292321153036	1.39964430912499	0.161619858376316	0.316722946363435	BRD7
BRD8	1209.57015980027	0.249758594170417	0.099364656536763	2.51355565324186	0.0119520918311332	0.0459043368144616	BRD8
BRD9	547.394354616004	-0.0665681941235508	0.120741145958233	-0.551329818805748	0.581407600946086	0.733417020981542	BRD9
BRE	419.115063506581	-0.0653777303034113	0.152237990965904	-0.429444252966092	0.667599954987061	0.794732510636035	BRE
BRE-AS1	12.1613444865183	1.95394052053255	0.64645276620782	3.02255728905707	0.00250648634127981	0.0130957199965432	BRE-AS1
BREA2	23.7681991893589	0.594363493232437	0.495095303763727	1.20050319345401	0.229943973138673	0.403797687342907	BREA2
BRF1	484.573337495397	-0.72234571831103	0.147748556769577	-4.88902046899565	1.01338959353346e-06	1.48773457256321e-05	BRF1
BRF2	339.882557955404	0.131864576672196	0.138394692118357	0.952815275310003	0.340683673354822	0.524478008373377	BRF2
BRI3	1671.89954386966	-0.223118686802638	0.161953929800255	-1.3776676310221	0.1683059295437	0.325792793581465	BRI3
BRI3BP	1041.90420006248	-0.534166919965545	0.117541007010999	-4.54451542954333	5.50617741455089e-06	6.86741450623841e-05	BRI3BP
BRICD5	115.629258359474	0.965149862610915	0.255851677945187	3.77230225872384	0.000161748144267324	0.00131834532752482	BRICD5
BRIP1	381.087951950722	-0.10098401401407	0.146461223445413	-0.689493175316176	0.490512966522017	0.659614222052804	BRIP1
BRIX1	3889.73300021923	0.15545752654795	0.10660397159119	1.45827143423986	0.144765740713514	0.293821680404375	BRIX1
BRK1	3827.30708032358	0.363660435424089	0.101979967800073	3.56599872768179	0.000362473128535631	0.00264390154734896	BRK1
BRMS1	940.382864005418	-0.329870200059817	0.125402836091648	-2.6304843681425	0.00852632906638133	0.0351078800982842	BRMS1
BRMS1L	590.997184532311	0.0799530241829912	0.146199339761615	0.546876780109666	0.58446338916772	0.736191759239743	BRMS1L
BROX	780.753165629019	0.114646451475288	0.111227329525799	1.03073994461672	0.302662787567931	0.484370782501194	BROX
BRPF1	739.249920763329	0.475829775107676	0.104811425820222	4.53986549065599	5.62901264661432e-06	7.00368631385019e-05	BRPF1
BRPF3	541.782679191642	0.077708990261357	0.116246035856608	0.668487227875989	0.503822632017306	0.670752339442961	BRPF3
BRSK1	127.632255413923	0.209175287657377	0.203806712657735	1.02634150234618	0.304730641109639	0.486757657048463	BRSK1
BRSK2	238.013219995217	-0.597502076965892	0.169840579338846	-3.518017185833	0.000434784203918738	0.00308696784782304	BRSK2
BRWD1	563.816952174287	-0.0808223065779451	0.133150833071482	-0.606998129216027	0.543852153667717	0.703118458124626	BRWD1
BRWD1-IT2	13.2200072323299	2.82531417035021	0.725456014478519	3.89453545626903	9.83871004904417e-05	0.000854565399209347	BRWD1-IT2
BRWD3	401.181238633639	-0.331453853785545	0.13416035123296	-2.4705798005105	0.0134894218501349	0.0505176074029488	BRWD3
BSCL2	600.283059536057	-0.188914851621899	0.195696915328881	-0.965344043897758	0.334372518287595	0.519255326382603	BSCL2
BSDC1	845.214325326984	-0.0933205161730414	0.109036398190879	-0.85586572668766	0.392072054524075	0.572823415133437	BSDC1
BSG	6593.75763544215	0.130622002250628	0.0929356719088568	1.40550984963804	0.159869722481622	0.314723030762735	BSG
BSN	31.4399221194177	-0.33761231684319	0.385482336661686	-0.875817864359091	0.381129056773748	0.562838998258189	BSN
BSPRY	54.1218782774613	-0.584008086417805	0.31569112628413	-1.84993507195443	0.0643229082161645	0.163385847601596	BSPRY
BST1	20.5702766150098	2.74326256978496	0.506773198784576	5.41319583664702	6.19097158763335e-08	1.16150131191987e-06	BST1
BTAF1	1065.57024832475	0.141265685053726	0.0986205487736445	1.43241633524025	0.152024706326047	0.304128008855442	BTAF1
BTBD1	1313.5619474971	0.0608780736375361	0.095956101901227	0.634436710447047	0.525795858196337	0.689041426903979	BTBD1
BTBD10	284.289813983891	-0.241621927217845	0.16175782105005	-1.49372639696404	0.135247146155357	0.280573023481118	BTBD10
BTBD11	130.384575598291	-0.764041391188126	0.209811701814584	-3.64155757081333	0.000270993506137954	0.00204506947245405	BTBD11
BTBD19	19.552105778422	2.72488013386644	0.513838555191709	5.30298885970091	1.13921876237874e-07	2.0551081589858e-06	BTBD19
BTBD2	1468.16777999597	-0.42908814703174	0.124078013338058	-3.45821258326134	0.000543772130634328	0.00373412229503977	BTBD2
BTBD3	629.559671899812	-0.242520743426722	0.111744624926437	-2.17031238492568	0.0299831890226484	0.0927417665252903	BTBD3
BTBD6	1224.5610723538	-0.0397700860836688	0.0985753253905262	-0.403448691912621	0.68661817249967	0.807558972184642	BTBD6
BTBD7	464.907499600625	0.170920299815146	0.131194260594352	1.30280317935268	0.192641965061069	0.358508156212003	BTBD7
BTBD8	38.8603762308771	-0.23081159901019	0.349054446023116	-0.661248128020993	0.508453201151583	0.67546465088183	BTBD8
BTBD9	136.779942037356	-0.502702453741583	0.197242328398168	-2.54865402281598	0.0108139522864155	0.0426333045056391	BTBD9
BTC	17.4682076952803	-0.11081727330388	0.508113841052178	-0.218095364366388	0.827354809175134	0.898526363767382	BTC
BTD	235.711831341864	-0.0787471934256785	0.162186675098116	-0.485534297919604	0.627297389507287	0.766749568371888	BTD
BTF3	18154.1857434164	0.576570671352912	0.08246675528734	6.99155276988842	2.71860331711286e-12	1.0493402030492e-10	BTF3
BTF3L4	1179.11385222289	0.151047707267298	0.099623772517074	1.51618136365404	0.129473499099182	0.272126235472939	BTF3L4
BTG1	641.888740354212	0.406100270395496	0.110835154382903	3.66400238856112	0.000248304467037902	0.00190260224792705	BTG1
BTG2	512.069369160208	0.313085413989262	0.119939656096015	2.6103577764024	0.00904475727354018	0.0368019855625276	BTG2
BTG3	1310.58841294459	0.810865673884252	0.112202610040361	7.22679867778985	4.94512335450724e-13	2.11438174809567e-11	BTG3
BTK	23.7103736138309	1.91132933767076	0.444203893824052	4.30281986323117	1.68637955448075e-05	0.000181767289305383	BTK
BTN1A1	16.031834821338	7.34308819430249	1.27862123378661	5.74297375975533	9.30281474125412e-09	2.01101908610518e-07	BTN1A1
BTN2A1	497.059967276362	0.440247613804556	0.120850008781785	3.6429257907585	0.000269556569895828	0.00203557753567936	BTN2A1
BTN2A2	263.237673846189	-0.412605071168152	0.164391172261047	-2.50989797988027	0.0120766046080979	0.0462906602585783	BTN2A2
BTN2A3P	71.8917302850242	0.762186111232417	0.253764289031738	3.00351997572476	0.00266876028604593	0.0137920105867843	BTN2A3P
BTN3A1	57.8840268781459	-0.298673938411011	0.291194800880984	-1.02568430997875	0.305040412377283	0.487095378394263	BTN3A1
BTN3A2	161.85609504401	-0.287990963740235	0.184193848188392	-1.56352107615277	0.117930082317443	0.2542230938871	BTN3A2
BTN3A3	71.8955171585581	-0.192618971010895	0.261875936879641	-0.735535205357271	0.462013607368613	0.635140475606305	BTN3A3
BTNL9	65.9190762689572	0.650953120137801	0.26323134768721	2.47293160885728	0.0134009785638579	0.0502350075590683	BTNL9
BTRC	376.884529166585	-0.353011073936144	0.13554092688415	-2.60446111776904	0.00920188612393794	0.03728639212057	BTRC
BUB1	1141.95157872068	-0.163778060064479	0.0961849147355477	-1.70274164628385	0.0886164274726796	0.207128520752361	BUB1
BUB1B	1187.15993438364	-0.13770573339813	0.101254096193852	-1.36000160560904	0.173829415800419	0.333586636148004	BUB1B
BUB3	4816.81120001837	-0.295863463090922	0.0809773227948002	-3.65365824504537	0.000258530329264734	0.00196732174845602	BUB3
BUD13	373.529708151794	0.128041363556806	0.148803278958006	0.860474073242302	0.389527769305824	0.570452343014055	BUD13
BUD31	2435.23379601754	0.371647994811992	0.098835538002639	3.76026682631169	0.000169732218800374	0.00137186176636668	BUD31
BVES	159.395427629034	-0.299716817367223	0.184838600170198	-1.62150555723343	0.104909259124762	0.233336041490597	BVES
BYSL	1342.88901472669	-0.0697989522313223	0.113106357908805	-0.617109007148825	0.537162828042735	0.69855539005591	BYSL
BZRAP1-AS1	15.2028475413595	2.41744338354781	0.577247901611268	4.18787729985682	2.81575668487879e-05	0.000287482071032677	BZRAP1-AS1
BZW1	3735.48630694784	0.110929462478821	0.0846145635265639	1.31099727819308	0.189858683175942	0.354436461005577	BZW1
BZW2	1394.2098345876	-0.0750427757907136	0.0915261282666443	-0.81990549815557	0.41226998218216	0.59237681087963	BZW2
C10orf10	68.3646422633381	0.744425445123153	0.259388048595771	2.86992962533621	0.0041056316404806	0.0195830405335466	C10orf10
C10orf11	15.4617346751189	0.379757950119843	0.54751301827466	0.693605334383734	0.487929747498019	0.657053822148455	C10orf11
C10orf111	46.8325287437612	2.08623439705927	0.322208788763873	6.47479047689213	9.49435948633531e-11	2.88144502214702e-09	C10orf111
C10orf118	275.158730947479	0.413362254246849	0.171838234567689	2.40553131430142	0.0161489678851829	0.0584100418051926	C10orf118
C10orf12	482.062996066767	-0.279030806403032	0.141232853653758	-1.97567916518274	0.0481911261060322	0.13164529648238	C10orf12
C10orf2	749.357749636626	0.355868104877219	0.104619468847158	3.40154761631526	0.000670054544762879	0.00442264573298074	C10orf2
C10orf32	376.709849519085	-0.137891225445283	0.13410168713508	-1.02825869227421	0.30382815642092	0.485710824734869	C10orf32
C10orf35	389.035613440375	-0.703332141152708	0.154868507766697	-4.54147942209303	5.58608391891212e-06	6.96146593372962e-05	C10orf35
C10orf76	342.421718231878	-0.390182297823402	0.136555586358742	-2.85731479925224	0.00427241877837524	0.0201792419867322	C10orf76
C10orf88	268.823973712555	0.328875450750819	0.14910727638363	2.2056297903576	0.0274099314672585	0.0865994936211935	C10orf88
C10orf95	16.2767360491169	0.960642737962148	0.536974715837313	1.7889906351814	0.0736163237544189	0.180461428424279	C10orf95
C11orf1	250.292913788153	0.649102123297252	0.162972617637546	3.98289070094502	6.80820714447483e-05	0.000619867236365773	C11orf1
C11orf24	554.296431263995	-0.132384898038602	0.134400077730917	-0.985006112151587	0.324621068683828	0.508963219316075	C11orf24
C11orf30	194.365972842467	0.0453301550297494	0.171626572551256	0.264120843036771	0.791686803575	0.876581182182835	C11orf30
C11orf31	1346.61549448741	0.533549184670127	0.113143162951377	4.71569974492776	2.40881444121812e-06	3.27049385273457e-05	C11orf31
C11orf35	19.6705695413119	0.0849506208721223	0.539774222083886	0.157381767036144	0.874943982179538	0.927624012341591	C11orf35
C11orf45	42.8493911753697	-0.416202984476689	0.336018100629316	-1.23863263228141	0.215481577532213	0.387456303095213	C11orf45
C11orf48	141.186973953697	0.591181063920545	0.219456573578538	2.69384076439604	0.00706339010362163	0.0304193522603939	C11orf48
C11orf49	385.303791287186	-0.185792473221418	0.146767919880599	-1.26589293745231	0.205551415273215	0.375356867106986	C11orf49
C11orf52	25.9390317984685	0.220340278830934	0.46906277021108	0.469745826836311	0.63853662259246	0.77515841917538	C11orf52
C11orf54	202.371854582215	0.0906915460309267	0.171652694424472	0.528343270899435	0.597261103719744	0.745336399530291	C11orf54
C11orf57	623.722785877399	0.245932266560351	0.114594789570349	2.1461033916326	0.031864730753448	0.0966873755345753	C11orf57
C11orf58	1307.32606167101	0.150320718964695	0.100986644177162	1.48852078598617	0.136613604611506	0.282583592582697	C11orf58
C11orf63	75.2226312648137	0.266525370325123	0.26564301467534	1.00332158423538	0.315705725214127	0.498627936375116	C11orf63
C11orf68	337.31173642003	-0.079123537395922	0.164792483049406	-0.480140452596981	0.631127525465329	0.769604651315873	C11orf68
C11orf70	55.5860779393938	0.229798627049978	0.297197229273229	0.773219278026012	0.439392618920766	0.616527871965879	C11orf70
C11orf71	129.42414207806	1.23806951039831	0.205067014172294	6.03738985226609	1.56627003565742e-09	3.95476796279046e-08	C11orf71
C11orf73	1009.54293359876	-0.139796610598004	0.139237267540867	-1.0040171935791	0.315370326256547	0.49849896954645	C11orf73
C11orf74	517.230870728526	0.205759580329651	0.130701307673054	1.57427331059574	0.115424277233642	0.250355516118598	C11orf74
C11orf80	43.002921842395	-0.278014893532868	0.338513141031608	-0.821282425508287	0.411485415838921	0.591636903516472	C11orf80
C11orf82	349.80669026942	0.104477588163336	0.145557513684577	0.717775300763509	0.472895844965253	0.644604305448894	C11orf82
C11orf83	266.964922199865	-0.0678631730746569	0.157360130295331	-0.431260275060094	0.66627913143355	0.793880028150519	C11orf83
C11orf84	999.172946567939	0.17026865013423	0.108367855726568	1.57120992191493	0.116133896173846	0.251497459558342	C11orf84
C11orf95	256.011263705982	0.0457744264902134	0.162019840188726	0.28252358746246	0.777542062760856	0.867265423861352	C11orf95
C11orf96	143.433952503333	-0.139811676818441	0.277046558370813	-0.504650473337804	0.613804352495999	0.756647321434618	C11orf96
C12orf10	1690.21222434685	0.137695897821793	0.11589862544863	1.18807187996224	0.234805091871193	0.409684726860819	C12orf10
C12orf23	1174.85308783816	-0.0707493772189911	0.121263202633495	-0.583436489244175	0.559599499826581	0.716498808681537	C12orf23
C12orf29	906.95352332716	0.0781163260228117	0.13305118856671	0.587114830497325	0.557126587880405	0.714557579840804	C12orf29
C12orf39	22.7063072205465	0.918335338906304	0.468029157968417	1.96213275021697	0.0497470309048572	0.135179870847152	C12orf39
C12orf4	539.212062662011	-0.0659730386347592	0.124597489817594	-0.529489307780927	0.596466059713463	0.744824478261035	C12orf4
C12orf43	511.018863069457	-0.274138458290828	0.122282126514908	-2.24185223224268	0.024970924148821	0.0804537810107101	C12orf43
C12orf44	764.660235824946	-0.0589477096108806	0.112354861921761	-0.524656508873903	0.599821995997975	0.747145081958572	C12orf44
C12orf45	698.416587320251	-0.4442440518197	0.133284452516725	-3.33305230603662	0.000858987917515114	0.00543113357324303	C12orf45
C12orf49	934.742387459525	-0.122841391235254	0.0989494180044982	-1.24145643008905	0.214437184041198	0.386410554916559	C12orf49
C12orf5	348.395767749832	-0.0894071411534475	0.136766086283211	-0.653723036047885	0.513290259203808	0.679266982896421	C12orf5
C12orf57	3649.27467361501	0.116441962219763	0.30333908899656	0.383867316951965	0.701076791279066	0.817484483779732	C12orf57
C12orf60	69.7890110913453	0.407860380334005	0.273532391424466	1.49108622276873	0.135938858985383	0.281592834498898	C12orf60
C12orf61	28.2009845673203	1.59576490266648	0.453098202090893	3.52189634675788	0.000428471638718242	0.00304966809078585	C12orf61
C12orf65	386.842893234666	0.183823547922097	0.130894037650967	1.40436914637982	0.16020895353479	0.314991820757427	C12orf65
C12orf66	213.573288334306	-0.180486114340053	0.163043991849889	-1.10697801429091	0.268303434005208	0.447259079324998	C12orf66
C12orf68	18.2113553055945	0.0727415310872175	0.512434378448015	0.141952870741277	0.887117232303034	0.935191497016586	C12orf68
C12orf73	249.488738366858	-0.306126457023874	0.183260131177443	-1.67044765851152	0.0948308270495228	0.217482818354203	C12orf73
C12orf75	1742.51362932407	0.0835509063769658	0.0913165234847135	0.914959343485654	0.360212974194303	0.54335604858975	C12orf75
C12orf76	239.102556713132	0.398609157470896	0.161422529186922	2.46935269493467	0.0135357734505263	0.0506452526973937	C12orf76
C14orf1	1039.23994139592	0.0178000214942322	0.108687049810353	0.163773159040486	0.869909722331064	0.92405893090661	C14orf1
C14orf119	428.882399118204	0.238005752001477	0.124886040729517	1.90578346956294	0.0566783044894052	0.148739707847917	C14orf119
C14orf132	135.19219391792	-0.387935733433598	0.197004026542009	-1.96917667239088	0.0489328066977263	0.133271508370123	C14orf132
C14orf142	495.676458616442	0.576922352166398	0.128239815171923	4.49877716521155	6.83454494056946e-06	8.32298084894839e-05	C14orf142
C14orf159	174.340192085425	-0.216654585612175	0.195276458076667	-1.10947621513657	0.267224799548853	0.446181817412853	C14orf159
C14orf166	3881.13935713411	0.0570594268852199	0.0988000687482732	0.577524161755376	0.563585421429628	0.719437126011364	C14orf166
C14orf169	704.140884136807	-0.195767312189957	0.119880252876409	-1.63302385082374	0.102463980515007	0.229613072305094	C14orf169
C14orf178	33.8912644077914	5.92186551165943	0.731972565187139	8.09028342496064	5.95260543911063e-16	3.47677082968129e-14	C14orf178
C14orf2	5871.72934612406	0.16245761694987	0.116698159900138	1.39211806843304	0.163886647647761	0.319677067711663	C14orf2
C14orf23	29.7365510101602	3.33628931383528	0.464024101587504	7.18990522781311	6.48363109223945e-13	2.71961089554694e-11	C14orf23
C14orf28	29.0167208634496	1.59033919002435	0.399409291943219	3.98172807219127	6.84160275708166e-05	0.000622406183759881	C14orf28
C14orf37	67.8408655304513	-0.0623797853868097	0.274665781990489	-0.2271116006324	0.820336963729239	0.894545267338394	C14orf37
C14orf79	217.548799724992	-0.0153428752261408	0.179408155345059	-0.0855193856524054	0.93184848440524	0.961251655465264	C14orf79
C14orf80	365.489897701921	-0.691066684867595	0.180862151693695	-3.82095799699416	0.000132934293240137	0.00111159210738565	C14orf80
C14orf93	83.8006041265617	0.506311994699114	0.237412009187365	2.13263009075305	0.0329550828729725	0.0990829006814042	C14orf93
C15orf27	29.449119031061	-1.07642793305245	0.431950081680823	-2.49201928348713	0.0127019141102871	0.0481273504526372	C15orf27
C15orf37	53.8349873731001	-0.235878225618261	0.305702534639816	-0.771593948006277	0.440354959844298	0.617430389389441	C15orf37
C15orf38	134.902619276439	-0.539142638634028	0.198271456518988	-2.71921459649132	0.00654371388200699	0.0286087197994185	C15orf38
C15orf38-AP3S2	78.1928678989792	0.155152941300999	0.256070675594419	0.605898902484014	0.544581888303206	0.703572725145586	C15orf38-AP3S2
C15orf39	1050.57568754003	-0.355811565587211	0.127632099526127	-2.7877905864455	0.00530688362369979	0.0241446045642638	C15orf39
C15orf40	256.196801188621	0.270202672722599	0.156466241670339	1.72690715797911	0.0841843386973241	0.199541377390074	C15orf40
C15orf41	205.234009622795	-0.260697732799565	0.170852140477304	-1.52586752540098	0.127042859713013	0.268960386080976	C15orf41
C15orf48	35.5853321721886	1.14274128530417	0.365387751376387	3.12747562281317	0.00176314440548727	0.00986978267925208	C15orf48
C15orf52	28.5699698471005	-0.496209336692846	0.410388491940529	-1.20912098277053	0.22661636904763	0.399901776957169	C15orf52
C15orf57	254.419916619178	-0.305749787037654	0.153147377506682	-1.99644154549309	0.0458858824586966	0.127006739752451	C15orf57
C15orf59	126.970402061012	-0.145311719022534	0.227154801827668	-0.639703487900624	0.522365387463502	0.686114347179233	C15orf59
C15orf61	329.795092409878	-0.169310353909944	0.152640576284132	-1.10920934676493	0.267339881384769	0.446229557217023	C15orf61
C15orf62	38.5446954265413	1.56819221317039	0.354912215547257	4.41853547010863	9.93719733588578e-06	0.000115384801473999	C15orf62
C15orf65	49.4862582088561	0.174033212013331	0.351988246397156	0.494429043568022	0.621003206660077	0.762170284992426	C15orf65
C16orf13	2740.2230032978	-0.188397707160212	0.158613836293398	-1.18777599459684	0.234921674363244	0.409703400089498	C16orf13
C16orf45	50.7476808422808	-0.181691530875946	0.308446160584406	-0.589054279462256	0.555824862347998	0.713436089860398	C16orf45
C16orf46	60.6904462330652	0.451499809992748	0.278151839079046	1.62321346314895	0.104543780811203	0.232712173071674	C16orf46
C16orf52	136.877959097243	-0.177623571828968	0.200392421733529	-0.886378687838613	0.375413499643371	0.557325233309012	C16orf52
C16orf58	418.723213708669	-0.32878076456574	0.131883121545309	-2.49297075102052	0.0126679281093359	0.0480456239344034	C16orf58
C16orf59	419.764183841166	-0.33362234084814	0.149471293574154	-2.23201614751949	0.0256138957258323	0.082030183746003	C16orf59
C16orf62	301.165876624714	-0.147589730615889	0.142458216882079	-1.03602118464011	0.300192259418117	0.481939196273582	C16orf62
C16orf70	372.31498023804	0.234888600138137	0.135259824600738	1.73657330128502	0.082462515518842	0.196664840554798	C16orf70
C16orf71	6.69496252842523	0.0223589011131101	0.808335159199483	0.0276604337429201	0.977932980918515	0.987258367201165	C16orf71
C16orf72	536.74018337046	0.117374059097014	0.116672351310089	1.00601434512158	0.314408669566127	0.497334428977467	C16orf72
C16orf74	121.54282364262	-0.541747841936397	0.246609259600697	-2.19678629591436	0.0280357122545485	0.0882485848637632	C16orf74
C16orf80	1777.94265369012	0.575505442807965	0.0954395466865613	6.03005214073383	1.63906788368027e-09	4.11174922262614e-08	C16orf80
C16orf87	528.111184729456	0.22005625084431	0.153271382993911	1.43572953114837	0.15107931865673	0.302953621097189	C16orf87
C16orf89	6.2766653705049	-0.415903973080541	0.844105968115504	-0.492715356590904	0.62221372539324	0.762942568457305	C16orf89
C16orf91	440.47599460663	0.611398748558103	0.142891666159448	4.27875722210323	1.87939716435105e-05	0.000200064025514619	C16orf91
C16orf93	322.989689828866	0.42250989697609	0.152014755969973	2.77940055411165	0.00544593256186869	0.0246829119158429	C16orf93
C16orf95	70.9383602130972	-0.242007681831577	0.279070187973272	-0.867192886453195	0.385836333229371	0.566923748407462	C16orf95
C16orf98	85.3523543603087	4.92892917029125	0.377090654246121	13.0709396130359	4.82656406522563e-39	1.55636580419921e-36	C16orf98
C17orf100	155.602186704762	0.557425991704281	0.191917549524489	2.90450765490391	0.00367831208618606	0.017892179280323	C17orf100
C17orf102	8.54137899860736	-0.02687537720501	0.712271649249304	-0.03773192044543	0.969901425275757	0.983013970337528	C17orf102
C17orf103	207.575566569389	-0.146051033546338	0.178145348487431	-0.819841970539253	0.412306201292561	0.59237681087963	C17orf103
C17orf107	24.0688378191235	1.15493061270293	0.429109139366067	2.69146123153923	0.00711397661121005	0.0305691643498915	C17orf107
C17orf47	12.1582319506737	6.04029770910563	1.16528231789825	5.1835487558072	2.17703283853358e-07	3.67208387319918e-06	C17orf47
C17orf49	1131.02088535897	0.443082628587079	0.123958633070209	3.57443945300785	0.000350979017001311	0.00257218429220942	C17orf49
C17orf50	15.3150628767283	2.34075183829014	0.612635873217887	3.82078807431775	0.000133025924461146	0.00111175769914126	C17orf50
C17orf51	746.107625215325	0.104307735650544	0.140329583399332	0.743305389525161	0.457296809340532	0.631921845809147	C17orf51
C17orf53	348.277245963138	0.246268720775461	0.142921372232674	1.72310632712468	0.084869298855518	0.200611943751635	C17orf53
C17orf58	635.840698111859	-0.146855565335653	0.118379398956954	-1.24055001655359	0.214772026385994	0.386719570079388	C17orf58
C17orf59	260.769452744381	-0.192320542913286	0.185018238110576	-1.03946802692147	0.298587120536938	0.480209003706435	C17orf59
C17orf62	372.295332858014	-0.573187336307579	0.155638399468979	-3.68281438426013	0.000230673121864587	0.00178786108173264	C17orf62
C17orf67	56.2434180854977	0.830789523479794	0.294515525032282	2.8208683511293	0.00478938532680562	0.0221680939259263	C17orf67
C17orf70	527.453975626665	-0.708328475380126	0.175639932339891	-4.03284415988841	5.51058254059589e-05	0.000515675916344276	C17orf70
C17orf75	470.829017976762	0.0453416902199008	0.120882829096121	0.375087930675802	0.707595072793382	0.822357451321217	C17orf75
C17orf80	733.003221926382	0.557029733544118	0.115065807311185	4.84096663084006	1.29209070315121e-06	1.86000142522391e-05	C17orf80
C17orf82	18.0543194827624	3.93001972165063	0.657835910102184	5.97416416662351	2.31272822773364e-09	5.66398852988311e-08	C17orf82
C17orf85	768.362838103946	0.0594691369794823	0.117686040743491	0.505320228327687	0.613333937399053	0.756412122242278	C17orf85
C17orf89	1162.41138624761	-0.194227294264914	0.135535989932654	-1.43303114074294	0.151848938145432	0.303933514110307	C17orf89
C17orf96	626.850778348089	0.189577068442475	0.147316297477008	1.28687098229619	0.198139260891575	0.365748298160978	C17orf96
C17orf97	55.2382265457814	-0.155225307129704	0.311467871560206	-0.498366994811213	0.618225395506545	0.759978768298809	C17orf97
C18orf21	790.629990520393	0.11758365997154	0.155086016261302	0.758183508778933	0.4483411323154	0.624835588508713	C18orf21
C18orf25	389.121206382376	-0.0859258035693284	0.131686275342066	-0.652503864553303	0.514076180634585	0.679609574951694	C18orf25
C18orf32	550.311506948303	0.580630284024403	0.14144642459514	4.10494846855501	4.04405017683125e-05	0.000395662507187067	C18orf32
C18orf54	189.306507029815	0.0535284421576923	0.186423086608226	0.287134191003843	0.774009573293665	0.865257871995697	C18orf54
C18orf56	79.8420899460525	-0.13182604256133	0.283956563175654	-0.464247211217945	0.642470639991632	0.778054381126182	C18orf56
C18orf8	475.698645116169	0.0191440115664695	0.124886715406857	0.153291016615354	0.878168784652887	0.929197102391353	C18orf8
C19orf10	1325.95867838088	-0.0145425893643022	0.110131412867893	-0.132047605543266	0.894946637616101	0.939355011801064	C19orf10
C19orf12	291.294634515905	-0.0432952217518812	0.151417718696744	-0.285932334237527	0.774929948004966	0.865831641898568	C19orf12
C19orf18	13.7495882870009	2.92327999269648	0.660481461167076	4.42598341447922	9.60039006235201e-06	0.000111978023651156	C19orf18
C19orf24	1342.44677293132	-0.565924762813185	0.159844402632171	-3.54047281915448	0.000399410774260464	0.00288074555638558	C19orf24
C19orf25	522.508731267547	-0.561859255133206	0.153625187108233	-3.65733813386579	0.00025484809415322	0.00194599842195538	C19orf25
C19orf26	112.488069627774	-0.22685291463311	0.243744838565634	-0.930698331780366	0.352009632878515	0.535259367098306	C19orf26
C19orf38	17.0153630252047	0.971301281553487	0.591439996305631	1.6422651285348	0.100535070563666	0.226668874316741	C19orf38
C19orf40	370.623870357958	0.20903561138422	0.136253217094409	1.53417009771872	0.124987811926302	0.265626987916421	C19orf40
C19orf43	5294.05849590481	0.267171929841082	0.0858745319485638	3.11118935706234	0.00186335410414242	0.010311403226284	C19orf43
C19orf44	152.220598521268	0.149786000100671	0.189989715237509	0.788390044763326	0.430468592122369	0.608412905311561	C19orf44
C19orf47	1091.43290826109	-0.157060300098362	0.111472141211563	-1.40896459322762	0.158845637947219	0.31343865172706	C19orf47
C19orf48	2975.51305830974	-0.626286787901672	0.14270593321649	-4.38865276156089	1.14055006713432e-05	0.000129846048623951	C19orf48
C19orf52	428.834574111924	0.292098506718421	0.144289328762384	2.02439438331195	0.0429295892124693	0.120648851501603	C19orf52
C19orf53	1195.87852215293	0.104700832825253	0.133072131136601	0.786797595642144	0.43140036121783	0.609012658785988	C19orf53
C19orf54	994.421614505829	0.201814070328564	0.111707758676385	1.80662536532682	0.070820711801975	0.175301931436266	C19orf54
C19orf55	399.562437868391	0.167978715403922	0.133155997644162	1.26151820703426	0.207122204422447	0.377290511951351	C19orf55
C19orf57	33.9816312471307	-0.780399620898435	0.41884581765626	-1.8632145481727	0.0624320868590946	0.159762216215215	C19orf57
C19orf60	362.04929042118	-0.457140607330303	0.163974534972738	-2.78787561377323	0.00530549102069688	0.0241446045642638	C19orf60
C19orf66	7.71910438947365	0.158461106100799	0.79895806346587	0.198334697835574	0.842783205923433	0.908271721298071	C19orf66
C19orf68	60.0442598977397	-0.0636173126947569	0.296779277222415	-0.21435901215933	0.830267102293825	0.899921163116514	C19orf68
C19orf70	1182.29290988072	-0.234345840874818	0.128249855071135	-1.82726008341168	0.0676606738330202	0.169784371879622	C19orf70
C19orf71	26.4215192951723	2.02617036706718	0.54997568908492	3.68410896568617	0.000229504053375851	0.00177969125157887	C19orf71
C19orf73	45.3518349205433	0.832022813868036	0.33788908997967	2.46241396523959	0.0138005278326462	0.0514337996132188	C19orf73
C19orf77	17.5649458812171	5.96947879169408	0.963063041238684	6.19842994287911	5.70291795929293e-10	1.53512633345976e-08	C19orf77
C19orf81	56.6623199973185	-0.401270532582725	0.356296706576857	-1.12622576963441	0.260069968462138	0.439319105122854	C19orf81
C19orf82	34.3698604605846	0.366716738919748	0.39099837477057	0.937898371406095	0.348296640221583	0.531912718041407	C19orf82
C19orf83	27.4461372753172	0.248799977338751	0.44620925912498	0.557585868627311	0.577127208344546	0.730398604313728	C19orf83
C1D	780.654863062343	0.00763288818409255	0.119289855975384	0.0639860625338305	0.948981324551957	0.971643377747912	C1D
C1GALT1	149.620329682918	-0.320480445449593	0.20715923664745	-1.54702464942462	0.121857301907479	0.260584045167721	C1GALT1
C1GALT1C1	605.802511159058	-0.062999330882998	0.125503889465117	-0.501971143296785	0.615687819666039	0.758123792584801	C1GALT1C1
C1QBP	23397.2359574354	0.161005767081794	0.0789340287784755	2.03975103733333	0.0413751287551642	0.117440719397108	C1QBP
C1QL1	156.003789771127	-0.238758013325787	0.220093941382936	-1.08480048031117	0.278010032758284	0.457478129601608	C1QL1
C1QL4	28.962593189178	-0.496870610222196	0.43876284457673	-1.13243547479852	0.257451397643434	0.436407045528975	C1QL4
C1QTNF1	78.1051468911714	-0.328761897473755	0.249581244432112	-1.31725401971534	0.187753492072653	0.35162488143856	C1QTNF1
C1QTNF2	30.877683006667	2.17052660792504	0.400141843345336	5.42439298469419	5.81518168003412e-08	1.09765100053132e-06	C1QTNF2
C1QTNF6	45.2682029226785	2.06072426711745	0.335370154937788	6.14462627868517	8.01520030361051e-10	2.11705239418573e-08	C1QTNF6
C1QTNF9B-AS1	57.1461650061358	-0.238664126551515	0.339047889679824	-0.703924530475309	0.481479774010188	0.651884529577475	C1QTNF9B-AS1
C1R	44.6884390124688	0.200391502805227	0.333198819060984	0.601417206009214	0.547562141446589	0.705969748047505	C1R
C1S	16.3125410450556	2.54536047736479	0.566928682174151	4.48973664130632	7.13112854625177e-06	8.6569104030498e-05	C1S
C1orf101	9.81174317804676	0.439015833836987	0.677835850172909	0.647672786449696	0.517196609106085	0.682103707885479	C1orf101
C1orf106	11.9719963911434	0.0655159689864177	0.618548653639189	0.105918861193794	0.915646729178509	0.951485078655732	C1orf106
C1orf109	992.432807667272	0.350868895232018	0.11274600105324	3.11202962370553	0.00185805853020096	0.0102857760838521	C1orf109
C1orf112	496.726247514841	-0.216759748269295	0.127953071647335	-1.69405662153019	0.0902545241596285	0.209596327823365	C1orf112
C1orf115	226.34170182925	-0.151279826882209	0.160396674958623	-0.943160616772347	0.345598754336025	0.52951668180687	C1orf115
C1orf116	18.1704667935296	6.61122186351031	1.11911754090034	5.90753126627924	3.47272434664716e-09	8.10721379146377e-08	C1orf116
C1orf122	1298.21615335692	-0.345138695624819	0.177137078540408	-1.94842716425452	0.0513638721087548	0.138204560392944	C1orf122
C1orf123	983.409784852596	0.127642863566625	0.12437595224454	1.02626642259318	0.3047660197995	0.486757657048463	C1orf123
C1orf131	465.374391857551	0.21846457062498	0.123184769369171	1.77347063069352	0.0761507542966632	0.185236739745993	C1orf131
C1orf145	8.54167467214775	0.974692289506294	0.772864645730619	1.26114229042639	0.207257586229077	0.377350152594137	C1orf145
C1orf159	329.359055418821	-0.701122150236072	0.166705117723176	-4.20576260532282	2.60203254358293e-05	0.000267603054548681	C1orf159
C1orf162	122.604453458794	4.62198145389484	0.295036318466208	15.665805070789	2.59127542065409e-55	1.54260619080323e-52	C1orf162
C1orf172	25.262777528708	-0.714092395911117	0.45498555503489	-1.5694836638415	0.116535283028066	0.251933510390899	C1orf172
C1orf174	829.80900262407	0.110468385074175	0.111652525415853	0.989394415063456	0.322470205981363	0.506360337646295	C1orf174
C1orf185	16.217931255563	1.00295676534096	0.537990656283103	1.86426428345473	0.0622845999005969	0.159530206397723	C1orf185
C1orf189	55.9727347664731	5.49693058945219	1.11659839454338	4.92292539225807	8.52599642417789e-07	1.26991076254506e-05	C1orf189
C1orf198	707.810160610079	-0.170646781703661	0.109681254330351	-1.55584272577416	0.119745495481015	0.25720521496741	C1orf198
C1orf21	154.129028871387	-0.343121157577662	0.187350410772532	-1.83144064730264	0.0670347990054993	0.168545259747745	C1orf21
C1orf213	77.5023676866239	1.59849337376248	0.26533235994123	6.02449461541949	1.69638851878974e-09	4.23495185384317e-08	C1orf213
C1orf216	235.636687608527	0.255189479210688	0.162031355626144	1.57493886429913	0.115270556761024	0.250162321585408	C1orf216
C1orf220	16.617785518814	0.326419727199496	0.5386727260226	0.60597039989324	0.544534409115527	0.703572725145586	C1orf220
C1orf226	128.380175344118	-0.38557012838884	0.204385687145725	-1.88648302028084	0.0592298944063943	0.1539738504572	C1orf226
C1orf227	14.4823012993334	2.35354989899842	0.591160539369309	3.98123647006167	6.85577022231238e-05	0.000622732461860041	C1orf227
C1orf233	226.082686412284	-0.417691722871724	0.201871488559179	-2.06909715608144	0.0385369705602451	0.111496252810167	C1orf233
C1orf234	11.339923428669	1.56901440992062	0.799936892542382	1.96142273790366	0.0498297297023414	0.135357064993478	C1orf234
C1orf27	305.82194825702	0.138153757395186	0.144921474865506	0.953300796334007	0.340437688141115	0.524390844634885	C1orf27
C1orf35	570.477645345874	-0.174556022686119	0.153208845341656	-1.13933384392304	0.254563937513186	0.432697191393487	C1orf35
C1orf43	3994.06393318362	0.0136890686651212	0.0861382140742112	0.158919810588684	0.873732052454187	0.926783491494374	C1orf43
C1orf50	402.108444042008	-0.114631970040758	0.149434178761221	-0.767106768953622	0.443018037717038	0.619928866086639	C1orf50
C1orf51	19.2596895875355	2.5655927165102	0.549829557292348	4.66616005357104	3.06880692683505e-06	4.07367012123095e-05	C1orf51
C1orf52	562.54826524238	0.670880023552062	0.124058004371367	5.40779312831591	6.38060615222159e-08	1.19418406316912e-06	C1orf52
C1orf53	133.215173913072	0.374499014337241	0.225079194099283	1.66385443059677	0.0961415234722756	0.219545367409838	C1orf53
C1orf54	51.2439840791434	0.455702974152712	0.404662928182774	1.12612977966414	0.26011059063987	0.439326901126573	C1orf54
C1orf56	151.341966696209	0.2471766266805	0.184257028821151	1.34147732795812	0.179765525934095	0.341232623302419	C1orf56
C1orf61	35.8430080985217	1.93423556369672	0.396434927213103	4.87907454899143	1.06584774741086e-06	1.55633881456842e-05	C1orf61
C1orf63	1122.90749747728	1.42775901642239	0.101042234658557	14.130319081393	2.47022497570763e-45	8.89166097069829e-43	C1orf63
C1orf74	98.3041555957516	-0.274632073862631	0.224808710862562	-1.22162558919049	0.221849247213072	0.394847293225807	C1orf74
C1orf85	940.640259744067	-0.179409057131324	0.113155669870681	-1.5855065622108	0.112851287144027	0.246501865991427	C1orf85
C1orf86	1756.33513464196	-0.160046534331043	0.161412385795848	-0.991538124797106	0.32142288571318	0.505446855744238	C1orf86
C1orf95	11.5315758709818	-0.612557113298716	0.634320847191412	-0.965689707363302	0.334199471347582	0.519103042495233	C1orf95
C2	30.9443400432602	0.136014812593886	0.391230142630684	0.347659338514422	0.728096037035786	0.835689903316619	C2
C20orf112	73.7471961980087	0.139949428283945	0.252395981611528	0.554483583258258	0.579247937811759	0.7318856801184	C20orf112
C20orf194	115.001462690372	-0.0147929830239868	0.215629561148415	-0.0686036874777338	0.945305083602084	0.969693319175291	C20orf194
C20orf196	72.2539795340614	-0.355099424299013	0.269094223209078	-1.31960998665925	0.186965266854659	0.350599515432082	C20orf196
C20orf24	2594.80077863638	-0.0933161911137923	0.117953261393983	-0.791128536938888	0.428868988073642	0.606933729304547	C20orf24
C20orf26	8.12214355318983	0.227509370546133	0.731522059564938	0.311008215776078	0.755794375869576	0.854193891910134	C20orf26
C20orf27	2466.52457982576	-0.589185849730079	0.163017996055883	-3.61423808404629	0.000301232159311652	0.00224589179278697	C20orf27
C20orf96	322.313156595459	0.52178478804865	0.137550396349517	3.79340810274941	0.000148593639575323	0.00122467111466818	C20orf96
C21orf119	445.107291155416	0.461226396942032	0.173649383945192	2.65607850982993	0.00790552071226909	0.0331150068272274	C21orf119
C21orf2	200.171847193809	-0.36231118600955	0.169660206154391	-2.13551070237322	0.0327193169252026	0.098680745784935	C21orf2
C21orf33	2779.96263597047	-0.33568326461243	0.0930438633420971	-3.6077958562212	0.000308809311150069	0.00229464739221352	C21orf33
C21orf49	24.4523750621217	1.0758479924905	0.420136354246668	2.56071149667484	0.0104458060995867	0.0414352093309591	C21orf49
C21orf58	894.446006391279	0.352991465103929	0.115345646170275	3.06029292672944	0.00221120607790171	0.0118180413238131	C21orf58
C21orf59	1168.94708428558	0.0395426594161969	0.107128733524116	0.369113477919492	0.712043143280192	0.825048942333494	C21orf59
C21orf67	110.481216352869	0.0328646644777959	0.239085411258879	0.137459932434817	0.890667261337954	0.936763681998974	C21orf67
C21orf88	11.8960297070546	-0.962112294422303	0.678792580980268	-1.41738775788163	0.15636958992278	0.309816757914079	C21orf88
C21orf91	243.199881688444	0.120565281533951	0.168943217202724	0.713643811987306	0.475447458802717	0.647284349313788	C21orf91
C22orf23	21.9830055747903	1.03025312044926	0.469247128978928	2.19554485648333	0.0281245368946959	0.0884060889634654	C22orf23
C22orf26	17.8925808490888	0.767236154264562	0.497993132941669	1.54065609244943	0.123400508337417	0.263120687153401	C22orf26
C22orf29	317.158972723012	-0.226832228204277	0.150401614832815	-1.50817681350311	0.131509279904242	0.275216418923453	C22orf29
C22orf39	672.522549528915	0.0625879004255028	0.11086700885947	0.564531334157634	0.572392581583639	0.726426072298422	C22orf39
C22orf43	14.309964668858	1.18575994399519	0.607772204967959	1.95099403082723	0.051057755865127	0.137685197376468	C22orf43
C22orf46	92.3665854588839	0.330574625771318	0.23300358707377	1.41875337595836	0.155970929865041	0.309304042594633	C22orf46
C2CD2	30.1797172491131	0.015097108575264	0.407231265211393	0.0370725675186731	0.970427144936047	0.983323819922759	C2CD2
C2CD2L	223.218243280092	0.453748113119663	0.164433553837553	2.75946181621744	0.00578966526403138	0.0258920655754631	C2CD2L
C2CD3	231.131673116138	0.117110456116773	0.161808400274425	0.723760051506321	0.469213058711199	0.641675183135885	C2CD3
C2CD4A	41.0212327967383	-0.300382595220054	0.340417678944384	-0.882394228617983	0.377563655645838	0.559602629712369	C2CD4A
C2CD4C	14.9981217400101	-0.248121050843759	0.557451814417743	-0.445098651446529	0.656248463339097	0.787701722804385	C2CD4C
C2CD5	553.358812824463	-0.105306041717894	0.123859742557672	-0.850203944747112	0.395211708958997	0.575996876767172	C2CD5
C2orf15	89.5743217864236	-0.17022418133456	0.246271247100408	-0.691206071917754	0.489436048650601	0.658452078314994	C2orf15
C2orf27A	40.0769934998627	0.445262487846308	0.332290267525783	1.33998052715088	0.180251675831629	0.341738755804749	C2orf27A
C2orf42	150.442007975045	0.324960596031652	0.187047810544949	1.73731301684262	0.0823319351807233	0.196475899128199	C2orf42
C2orf43	275.011505721002	-0.137776282602781	0.15409616486062	-0.894092871989381	0.3712722027719	0.553670985114507	C2orf43
C2orf44	385.535324165471	0.0925868623237774	0.128227182833903	0.722053314106635	0.470261699824345	0.642598268727925	C2orf44
C2orf47	419.525800660562	0.00330979592441392	0.152093708256821	0.021761557150182	0.982638159869361	0.989855922738458	C2orf47
C2orf48	37.6778255595532	1.16620220410196	0.395954856925451	2.94529081713355	0.00322651238380151	0.0160733693841261	C2orf48
C2orf49	664.32342413993	0.494411821863125	0.130504731747764	3.78845897188396	0.00015158461932401	0.0012466667045149	C2orf49
C2orf61	41.9570139709813	6.01796007388083	0.632530599832331	9.51410109720551	1.83290640178001e-21	1.77310783042194e-19	C2orf61
C2orf68	499.112402398548	0.169847474101591	0.125451629122552	1.35388815027399	0.17577206457821	0.335835084007102	C2orf68
C2orf69	395.714171134493	0.170260410251923	0.144903460365018	1.17499202450397	0.239997906607626	0.415792209365663	C2orf69
C2orf72	70.4789168854928	-0.168478987192431	0.268805606076015	-0.626768874547904	0.530810749038929	0.693089992713391	C2orf72
C2orf74	80.6021610661193	0.220385151385716	0.266292101736858	0.827606789492743	0.407893221932317	0.588220561731893	C2orf74
C2orf76	175.308355943751	0.0241407033679391	0.196719992952199	0.12271606462392	0.902331942288844	0.942962869470568	C2orf76
C2orf81	40.1475580392843	0.538654365657706	0.343524571177773	1.56802281656573	0.116875807599296	0.252336971686694	C2orf81
C2orf82	24.5845172813394	1.0336458606221	0.509339928176607	2.02938313578215	0.0424192814496005	0.119614800196195	C2orf82
C2orf88	82.7781135850029	-0.0352989649977651	0.25085278219566	-0.1407158600706	0.888094415243885	0.935412712337518	C2orf88
C3	12.2040960338319	3.78349075324584	0.731475395676554	5.17241013929994	2.31093644452832e-07	3.87526265313211e-06	C3
C3orf14	523.905356166508	0.434695623343255	0.133750026306016	3.25006009605325	0.00115380623303588	0.00694887660503086	C3orf14
C3orf17	346.348737762785	0.0046170879562452	0.139179241094164	0.0331736825114705	0.97353608488128	0.984752525407355	C3orf17
C3orf18	7.94295003651783	0.475968887807125	0.746780941750751	0.637360785736263	0.523889865227037	0.687358424513357	C3orf18
C3orf20	19.8613506749744	4.09504879493044	0.608874456507074	6.72560451693519	1.74864920088481e-11	5.94848183105388e-10	C3orf20
C3orf33	116.121743959688	0.0252825956691435	0.209980619577803	0.1204044245606	0.904162786610115	0.944172681198693	C3orf33
C3orf35	20.6861251530603	1.96477325387024	0.470443055203116	4.17643162576167	2.96117695977646e-05	0.000299954823189922	C3orf35
C3orf38	483.039157265459	0.527070206747676	0.123231299258155	4.27708065986974	1.89360205494088e-05	0.000201437612414948	C3orf38
C3orf52	176.012215888057	-0.482867774349758	0.182280583375842	-2.64903570861488	0.00807218020798256	0.0336044123881533	C3orf52
C3orf58	433.980141883872	0.144605463382706	0.156261709431116	0.925405615420149	0.35475495895269	0.538112235855521	C3orf58
C3orf62	80.4103043217839	0.602596255600795	0.245075547679717	2.45881835746548	0.0139395125166807	0.0518643689262461	C3orf62
C3orf67	30.6722938184818	-0.143322005464258	0.401600703435052	-0.356876878547191	0.721183979671933	0.831577975709943	C3orf67
C3orf70	36.7939909791016	-0.380373516974737	0.359603738182689	-1.0577574051288	0.29016605653212	0.471262952949837	C3orf70
C3orf80	48.54965480825	-0.155207886167856	0.309876949273076	-0.500869414559394	0.616463029127764	0.75869969760985	C3orf80
C4A	36.6702627897213	2.60737286706146	0.383012258897293	6.80754416208032	9.92788406657993e-12	3.53250090994308e-10	C4A
C4B	13.1212620406261	7.0426027984603	1.29952583959695	5.41936342000292	5.98116231740666e-08	1.1262339458494e-06	C4B
C4orf19	8.32124626496754	-0.59589824041623	0.749262985297332	-0.795312529925334	0.426431726702589	0.60503348298677	C4orf19
C4orf21	195.87901887035	0.379935607223127	0.175302210136475	2.16731783887574	0.0302106272028697	0.0932588926697282	C4orf21
C4orf27	665.159020740193	0.0560450904076747	0.115430608293358	0.485530581847411	0.627300024828351	0.766749568371888	C4orf27
C4orf29	209.358710382073	0.0609601896459501	0.177696809151164	0.343057311704973	0.731555344800342	0.83781136496693	C4orf29
C4orf3	443.746453711679	0.269084981782798	0.12342724572605	2.18011007375179	0.0292493032237072	0.0910723627633354	C4orf3
C4orf32	378.511276109002	-0.0159468514025188	0.15872558051016	-0.100468061614669	0.919972737655239	0.953676112345308	C4orf32
C4orf33	229.684013453871	-0.0306493884149273	0.176280074724674	-0.173867571038857	0.861969538971983	0.919537151024078	C4orf33
C4orf36	20.3918142417344	0.176820924670862	0.505266043889883	0.349956081175719	0.726371658131797	0.834277867799775	C4orf36
C4orf46	377.614658783064	0.281898590954821	0.141253069471633	1.99569886876995	0.0459667102964912	0.127184973537557	C4orf46
C4orf47	10.2669740819128	2.00538055235366	0.789607663019741	2.53971769306844	0.0110941978576675	0.0434724036559437	C4orf47
C4orf48	1174.4600115683	-0.271415869218279	0.404164007626621	-0.671548836849969	0.501870959050327	0.669305419970788	C4orf48
C5orf15	2123.37534523622	0.242730047597442	0.0974503856516743	2.49080643421006	0.0127453535420593	0.0482801228888874	C5orf15
C5orf22	950.39123502703	0.248069421700726	0.101514147300552	2.44369310384166	0.0145377872762816	0.0537030719480399	C5orf22
C5orf24	1239.30737284276	0.375746306386634	0.12172769862544	3.08677737794762	0.00202339070625418	0.0110003657714795	C5orf24
C5orf28	167.054867069817	0.427773732825207	0.188576009440482	2.26844196191468	0.023302282646805	0.0765137267870828	C5orf28
C5orf30	488.449281937797	-0.23305162325832	0.13608382796954	-1.71255928596074	0.0867936489096424	0.204225007270211	C5orf30
C5orf34	388.139479819881	0.278135194811276	0.132250760930437	2.10308956148519	0.0354579412692117	0.104636418487104	C5orf34
C5orf42	259.675864697446	-0.133445336334803	0.174930113801673	-0.762849422747743	0.445553202404293	0.622234594854967	C5orf42
C5orf45	251.708948484685	0.104594577311333	0.179712714920691	0.582009889269612	0.560560019712505	0.717112818010592	C5orf45
C5orf48	17.7647372555761	4.51988350642117	1.61030520040434	2.80684897824726	0.00500286901650036	0.0230117107391954	C5orf48
C5orf51	1422.4245267483	-0.181602507723467	0.116345250007808	-1.56089318396135	0.118548955798276	0.255237270530772	C5orf51
C5orf54	164.410187013838	0.473993475303703	0.18449994059209	2.56907115407507	0.0101971517294964	0.0406572680239943	C5orf54
C5orf55	174.7859266365	0.457278650657156	0.191138283035403	2.39239697770257	0.0167387266223895	0.0600700233390552	C5orf55
C5orf56	12.7082792505752	-0.594682361478167	0.653170583689684	-0.910454904626715	0.362582653620373	0.545495170367042	C5orf56
C5orf63	40.0489803943204	-0.281926580100925	0.34372447167077	-0.820210963538737	0.412095853016496	0.59223951838341	C5orf63
C5orf66	7.37019931258387	-0.598977798912703	0.807022797200285	-0.742206788941614	0.457962055923143	0.632322631719751	C5orf66
C6orf1	273.50383486921	-0.849852195992933	0.183188156630319	-4.63923111420335	3.49707802442038e-06	4.57546691986294e-05	C6orf1
C6orf106	1007.52016283988	-0.314553111765025	0.0991704857087571	-3.1718420003387	0.00151475394224499	0.00868990419498443	C6orf106
C6orf118	18.4539794737575	-0.182980293505826	0.508984322006919	-0.359500844317438	0.719220446295807	0.830106424101911	C6orf118
C6orf120	925.332389673527	0.166401185427881	0.10061049292995	1.65391482122782	0.0981448207840962	0.22280515343154	C6orf120
C6orf132	104.759161327005	-0.361954068910976	0.220786691744772	-1.63938354277889	0.101133406889663	0.227620019170888	C6orf132
C6orf136	404.925752118964	0.273754284056005	0.140697291666353	1.94569689873762	0.0516911594090692	0.138926161717933	C6orf136
C6orf141	132.44884674063	0.633191584402065	0.192974487321109	3.28121915592104	0.00103359399847695	0.00634588175661494	C6orf141
C6orf147	240.537186698698	1.10553278532982	0.169526711494481	6.52128962795233	6.97054368874854e-11	2.16646737378413e-09	C6orf147
C6orf163	31.7394680223265	0.805532134141001	0.387004125271557	2.08145619526863	0.0373921696254837	0.109060841881668	C6orf163
C6orf165	26.6409677909041	0.593209734344151	0.412164510166058	1.43925476287405	0.150078354657323	0.301598646245916	C6orf165
C6orf203	289.215857868782	-0.0287013924508592	0.147862080629102	-0.194109215349498	0.846090366059216	0.910220030550754	C6orf203
C6orf211	745.569525887724	-0.179689500816817	0.114193780380836	-1.57354892900079	0.115591768111885	0.250578345495203	C6orf211
C6orf226	126.463766033427	-0.037334368903872	0.257842393658098	-0.144795308382755	0.884872486557007	0.933928151853349	C6orf226
C6orf47	317.444160936979	0.0529589186406952	0.141237081385954	0.374964691432386	0.707686726169843	0.822368060213575	C6orf47
C6orf48	4573.67438919019	0.508074897435577	0.10687844632187	4.75376387775587	1.99664211068265e-06	2.76422420296476e-05	C6orf48
C6orf52	117.985945913743	1.46347667423969	0.281204337941637	5.20431756121568	1.9471080125264e-07	3.34487656136333e-06	C6orf52
C6orf57	135.595877947389	0.70086036389519	0.216454647955497	3.23790858969814	0.00120409382928774	0.00719851845875461	C6orf57
C6orf62	2935.68857890688	-0.133309692320508	0.083930765477121	-1.58832928024286	0.112211899796779	0.245466770687403	C6orf62
C6orf89	583.279856573669	-0.139190635196546	0.113502808283211	-1.22631886648337	0.220078704320002	0.39259948980342	C6orf89
C6orf99	14.513953001196	0.719105851942071	0.603338410610281	1.19187812228744	0.233309037709927	0.407964095857688	C6orf99
C7orf13	96.4766744384598	0.0361116120803328	0.257409366769652	0.140288648130851	0.888431933106204	0.935508758606451	C7orf13
C7orf25	302.940782924772	0.288570696968341	0.156991222924342	1.83813267769377	0.0660428570250571	0.166782728183037	C7orf25
C7orf26	480.275405826777	0.364753776352023	0.150032588575828	2.43116365460609	0.0150504147997291	0.0552538710318326	C7orf26
C7orf31	109.799411930056	0.474296609359362	0.213189776524876	2.22476244916941	0.0260971894744899	0.0833193685408736	C7orf31
C7orf43	299.609685972614	0.141384373526798	0.170727868926887	0.828127091467092	0.407598528332715	0.588179192759067	C7orf43
C7orf49	1013.83870804092	-0.398225146842626	0.108204343196431	-3.68030649305547	0.000232953784036345	0.00180102830635092	C7orf49
C7orf50	1099.89384627183	-0.629796596269166	0.156635744645476	-4.02077187231195	5.80077595529054e-05	0.000539245707123045	C7orf50
C7orf55	514.460109040866	-0.238298286442935	0.170583850512711	-1.39695689672087	0.162426533266466	0.317950914619749	C7orf55
C7orf55-LUC7L2	263.858859401984	1.32012283302287	0.438339539929056	3.01164442805348	0.002598367624145	0.0135003471253831	C7orf55-LUC7L2
C7orf60	279.371080547627	0.169877511196431	0.149588185178041	1.13563454890666	0.256109543304989	0.434608432329199	C7orf60
C7orf61	58.9390709169808	2.34453549548567	0.312462988079677	7.50340227460099	6.21823464003917e-14	2.90772917699475e-12	C7orf61
C7orf63	57.4323824051481	0.302217987347413	0.29632267863419	1.01989489545787	0.307778310707936	0.490102128923604	C7orf63
C7orf73	922.725157046659	0.25825392467588	0.114474872706008	2.25598787376791	0.0240713905714197	0.0783877515809876	C7orf73
C8G	16.7407292636071	1.15732846217707	0.540926732490386	2.13952905756537	0.032392845191395	0.0979212052620142	C8G
C8orf33	1270.58312841968	-0.255250419263144	0.096113233651812	-2.65572605940859	0.0079137872037267	0.0331150068272274	C8orf33
C8orf34	49.8789009223478	-0.173815550880641	0.310130116999397	-0.560460082246637	0.575165659907388	0.728813451984793	C8orf34
C8orf37	51.572982813345	0.233067616476894	0.307029465567977	0.759105045653321	0.447789721090991	0.624348194130832	C8orf37
C8orf44	52.6353227838457	1.07144991788656	0.29959980840202	3.57627037080353	0.000348531187857649	0.00255689037340008	C8orf44
C8orf47	115.798781475526	0.432401163119578	0.207642717247165	2.08242874516459	0.0373033251001995	0.108857629317664	C8orf47
C8orf48	70.8907263807991	0.337032537297855	0.280732754920787	1.20054582655649	0.229927426051201	0.403797687342907	C8orf48
C8orf49	32.8727844721834	0.600142363411153	0.371410751625832	1.61584542392502	0.106127737787403	0.23540342870069	C8orf49
C8orf58	102.487661730714	0.242397331103868	0.219020895291768	1.10673153253693	0.268410017948391	0.447388569653801	C8orf58
C8orf59	1581.42506473429	0.354318584829449	0.114880861840639	3.08422638159656	0.00204082238764712	0.0110756833506319	C8orf59
C8orf76	380.752401903341	0.0861118025310296	0.134575815283153	0.639875763337169	0.522253371898447	0.686039780341032	C8orf76
C8orf82	448.135203877827	-0.702201663576526	0.219621896972753	-3.19732081935182	0.00138710558484995	0.00805010132819928	C8orf82
C8orf88	543.083926565488	-0.224948945461098	0.120566788583513	-1.86576210666241	0.0620746560937722	0.159078630563616	C8orf88
C9orf114	500.227515631229	-0.232711181885818	0.124019407009052	-1.87640940638293	0.0605990839345254	0.156429723338657	C9orf114
C9orf116	499.631215997704	0.38478414112418	0.172451483569127	2.23126025453958	0.025663894776428	0.082139322446144	C9orf116
C9orf129	13.0359622559097	1.35851046868114	0.624635997068911	2.17488341218873	0.0296388542658629	0.0920076587097925	C9orf129
C9orf142	1478.05050453496	-0.383007564553783	0.155181062103096	-2.4681334137237	0.0135819688226023	0.0507536729686719	C9orf142
C9orf152	62.147511536924	7.80863069582978	0.877112474782118	8.90265606787717	5.45259310652999e-19	4.37281016077053e-17	C9orf152
C9orf153	18.1788441534534	2.71925367239053	0.540746302361162	5.02870507022785	4.93803221341314e-07	7.67378138546271e-06	C9orf153
C9orf156	328.019688202247	0.0541109980656267	0.144465682105613	0.374559530519286	0.707988075339965	0.822368060213575	C9orf156
C9orf16	869.028331477869	0.0990818451274202	0.360303038387607	0.274995863401046	0.783319416366289	0.871618830087521	C9orf16
C9orf163	16.4899801978997	1.08034948966318	0.588033979043911	1.83722289555398	0.0661769970302846	0.1670124832928	C9orf163
C9orf169	86.877233289108	1.02154177117108	0.283693006896308	3.60087047032662	0.000317153562899277	0.00234988168815462	C9orf169
C9orf171	7.0458566164735	0.123220308227481	0.786025395832392	0.156763774912122	0.875431023232513	0.928013244133473	C9orf171
C9orf172	95.3053160861967	0.357518701521128	0.270319674303224	1.32257743518916	0.185975942335849	0.349548953913087	C9orf172
C9orf173	53.058672259011	6.82962167732119	0.727662071564456	9.38570518405291	6.24968149820903e-21	5.723820723626e-19	C9orf173
C9orf24	18.6092972150116	3.52620046045609	0.607576739118045	5.80371208018053	6.48626192699356e-09	1.45710249791011e-07	C9orf24
C9orf3	101.337281724739	-0.160271366141507	0.220724284086806	-0.726115691368493	0.467767850397103	0.640264484298405	C9orf3
C9orf37	471.571543391113	0.119504510630372	0.165689753207424	0.721254684233651	0.470752832343576	0.6429361793043	C9orf37
C9orf40	591.418643543566	-0.129320110773961	0.113764313360887	-1.1367370571097	0.255648222993623	0.434111156938595	C9orf40
C9orf41	839.274125852162	-0.354249956776225	0.120092557708515	-2.94980774442369	0.00317971725835833	0.0158965322108754	C9orf41
C9orf43	16.1128736808082	0.872618389603687	0.523209782073851	1.6678174214268	0.0953519764259129	0.218347500311915	C9orf43
C9orf64	494.601569328969	0.195930367878671	0.120245116816862	1.62942473728127	0.103223135574482	0.230745058029342	C9orf64
C9orf66	8.8703474380866	0.304664435806205	0.729367570459812	0.417710422214326	0.676158851296738	0.800711600403707	C9orf66
C9orf69	886.222336451383	-0.745301820887814	0.164844223521459	-4.52124924347616	6.14757528044794e-06	7.56840828214943e-05	C9orf69
C9orf72	176.725594221731	-0.374714205114273	0.177057249088104	-2.11634489434439	0.0343154851086398	0.102102091217133	C9orf72
C9orf78	1122.07603974515	0.720209722034308	0.12097284242574	5.95348267919235	2.62495648338403e-09	6.34829319528407e-08	C9orf78
C9orf85	203.552912232076	0.307052451805011	0.167886186043491	1.82893220127991	0.0674097655530578	0.169236487739721	C9orf85
C9orf89	274.880982551411	-0.435492993521646	0.163942010983196	-2.65638435755362	0.00789835352490434	0.0330944006113886	C9orf89
C9orf9	82.9893716864226	-0.0312850047995958	0.242387856061288	-0.129070017400894	0.897302246179054	0.940780458295603	C9orf9
C9orf91	162.815665973137	-0.180340218471229	0.179744639615176	-1.00331347214208	0.31570963796848	0.498627936375116	C9orf91
CA11	110.372671012494	0.0264847406605429	0.221315977103162	0.11966935694027	0.904745075496549	0.944278103744813	CA11
CA12	159.140536407202	-0.247541092331562	0.18421026369612	-1.34379641701135	0.179014228458266	0.340265532122934	CA12
CA13	62.1587980379925	-0.32317579181515	0.2780705435817	-1.16220793347066	0.245151012874907	0.422121190040918	CA13
CA2	783.737674395991	-0.157451544253623	0.109293861209461	-1.4406256903292	0.149690458538937	0.301035429388625	CA2
CA5B	81.4449194279877	0.0415135880970477	0.271084610263883	0.153138859696377	0.87828877167499	0.929197102391353	CA5B
CA5BP1	223.710538476227	0.115189033138495	0.178791537242962	0.644264459687279	0.519403957822842	0.683849477643922	CA5BP1
CA7	29.2131765402688	0.212308400914347	0.422754147169788	0.502202999865733	0.61552473298008	0.757983277672502	CA7
CA8	294.639217767659	-0.287315999716951	0.143331795793743	-2.00455173345071	0.045010991031676	0.125099680227739	CA8
CAAP1	376.136815393361	-0.0584099326933419	0.141708814605076	-0.412182776746264	0.680205460124105	0.802708750330961	CAAP1
CAB39	843.049269979681	0.164996776370145	0.116083010484618	1.42136886079474	0.155209554177376	0.308388923356698	CAB39
CAB39L	64.6135800695903	-0.0244075903298768	0.27874472329261	-0.0875625197190016	0.930224392645287	0.960123576244582	CAB39L
CABIN1	573.301457682665	-0.510239112572653	0.121643829546316	-4.19453345455866	2.73433795182744e-05	0.000280278694161491	CABIN1
CABLES1	361.140022453212	-0.36081978525615	0.140274903240906	-2.57223335692832	0.0101044758124919	0.0403397154051456	CABLES1
CABLES2	191.602290765291	-0.0158029277354753	0.173443059990042	-0.091113058870056	0.92740275632672	0.958425576712624	CABLES2
CABP1	49.7205067552215	0.00759773476833908	0.308693023586866	0.0246125898151406	0.980363977122079	0.988613723503189	CABP1
CABP7	17.0514904674882	0.0235880472151058	0.521081908031735	0.0452674461567935	0.963894135030902	0.97971850683007	CABP7
CABYR	250.60230208269	0.433968856095536	0.162023596944337	2.67842995884498	0.0073968200411194	0.0314354696860093	CABYR
CACFD1	69.6162339483355	-0.739104907318114	0.311954095143675	-2.36927457861295	0.0178230161324614	0.0627964133162388	CACFD1
CACHD1	491.352288061542	-0.0920903287691301	0.127696695969945	-0.721164538124028	0.470808287172151	0.6429361793043	CACHD1
CACNA1B	17.8488440534407	-0.0902925658293207	0.49833014018656	-0.181190256313852	0.856218242357907	0.91595674825662	CACNA1B
CACNA1C	11.4905956094388	-0.439424405912176	0.630000699779948	-0.697498282248991	0.485491014017986	0.655346372605743	CACNA1C
CACNA1D	10.6622839669199	-0.446229855574962	0.651150740119447	-0.685294246142	0.493158261910989	0.661996654670056	CACNA1D
CACNA1G	19.5282584775599	0.6340415072201	0.472138487484296	1.34291425932775	0.179299738645565	0.340599086248901	CACNA1G
CACNA1H	69.1372674780233	-0.672104498062102	0.279881644241762	-2.40138827211382	0.0163329959366642	0.0589419704144763	CACNA1H
CACNA2D1	262.3667096727	-0.430790525249156	0.157231926069543	-2.73984130334076	0.00614688564292314	0.0271698755721037	CACNA2D1
CACNA2D2	48.0686186651084	-0.0547335577907697	0.318154349404042	-0.172034604880603	0.86341032379101	0.920249620688421	CACNA2D2
CACNA2D3	59.3504824482003	-0.40176637614574	0.294648965758274	-1.36354246183013	0.172711611711264	0.33191337547392	CACNA2D3
CACNB1	139.355218275437	0.71112233759571	0.195467410302931	3.63806087415611	0.000274698506249222	0.00207201923963229	CACNB1
CACNB2	40.0071894391111	-0.454927055195712	0.356542110907434	-1.27594200314201	0.201976021587927	0.370631146189696	CACNB2
CACNB3	173.444826271418	-0.118180397205431	0.187072788336679	-0.631734835708652	0.527560160905461	0.690534982705685	CACNB3
CACNB4	80.7688550896669	-0.422813461351165	0.268595153714535	-1.57416638202093	0.115448989152504	0.250374030279173	CACNB4
CACNG4	12.8664678915218	-0.225899160774401	0.587097525330754	-0.384772803542538	0.700405750349997	0.817251136336755	CACNG4
CACNG8	15.2685794114738	1.13025071754938	0.532783027741274	2.12140901398655	0.0338873973610367	0.101097690522142	CACNG8
CACTIN	408.215612186426	0.148653038769942	0.135502923950199	1.09704672368971	0.272620967709241	0.451846129530475	CACTIN
CACUL1	972.095384480869	-0.253919525021138	0.111125254514443	-2.28498486802689	0.0223137150561444	0.0743214292315479	CACUL1
CACYBP	2080.45968143227	0.269114898953351	0.102221228445644	2.63267134474375	0.00847162794868045	0.0349198022342679	CACYBP
CAD	1072.55905666609	-0.200971532644143	0.112633080080059	-1.78430291084372	0.074374457516014	0.181859060573912	CAD
CADM1	1279.4006356094	-0.238302720824007	0.105846535304525	-2.25139840561053	0.0243603150314255	0.0789962195802228	CADM1
CADM4	315.65022279304	-0.303644925474995	0.163914828538044	-1.85245549889051	0.0639604421415698	0.162718560727682	CADM4
CADPS	46.4314573021012	-0.454789349709839	0.323729737129444	-1.40484267445592	0.160068066136121	0.314913619431022	CADPS
CADPS2	281.53875210992	-0.507096635881949	0.15331337825243	-3.30758242797973	0.000941050130544684	0.00585904019331079	CADPS2
CAHM	42.9192327056317	1.76492843494986	0.382361830161364	4.61585936599643	3.91471987621763e-06	5.036961084857e-05	CAHM
CALCB	103.388067920076	-0.286520528082452	0.220441906392307	-1.29975526328714	0.193684862887202	0.359800084945764	CALCB
CALCOCO1	449.455095392621	0.0482234885948015	0.124207611883598	0.388249060291044	0.697831730201874	0.815399044334799	CALCOCO1
CALCOCO2	728.321942510842	0.0630185758443159	0.109715878181049	0.574379724148269	0.565710870494372	0.721020491889978	CALCOCO2
CALCRL	6.39063332217191	0.0377114840638081	0.821475683545293	0.0459069998287159	0.963384375004588	0.97939332389629	CALCRL
CALD1	608.174498455753	0.024410473327688	0.12525423642329	0.194887406803504	0.845481093082253	0.909912137305459	CALD1
CALM1	4033.4486019761	0.214995549507672	0.0781639187595871	2.75057280801062	0.00594911694059909	0.0264446961535304	CALM1
CALM2	8878.20522950646	-0.200850774034217	0.0780539584190719	-2.57322982847133	0.0100754276409923	0.0402341251360369	CALM2
CALM3	5792.32889400734	0.10915552669728	0.0783339238138458	1.39346430489911	0.163479431854763	0.319081490777892	CALM3
CALML4	113.428303584741	0.143778653440717	0.212795207500357	0.675666783710231	0.499252229686169	0.667415553759818	CALML4
CALR	16109.4785040133	0.390673471719912	0.0858216290918236	4.5521563253235	5.3098856170344e-06	6.66621680018655e-05	CALR
CALU	2192.21089624301	0.240673559240511	0.103572280512709	2.32372559577829	0.0201402057217485	0.0687538826998727	CALU
CAMK1	966.030582207933	-0.419699538217377	0.127114563436934	-3.30174235641855	0.000960862853640106	0.00596081573091846	CAMK1
CAMK1D	127.315710946743	-0.584035712085299	0.210926574516554	-2.76890530946097	0.00562449791839533	0.0252996160363043	CAMK1D
CAMK2B	97.9808121920138	-0.522033909835239	0.228382289658745	-2.28578980714869	0.0222665582773567	0.074228255226562	CAMK2B
CAMK2D	439.065301015209	-0.303322955719273	0.125615247010083	-2.41469855721357	0.0157482369010906	0.0572185940739624	CAMK2D
CAMK2G	358.033611996497	-0.178447337701388	0.132214070311958	-1.34968492597151	0.177117069612322	0.337571481770658	CAMK2G
CAMK2N1	238.936273662373	1.07043067087537	0.160127990299234	6.68484422289344	2.31170413549098e-11	7.70188346670357e-10	CAMK2N1
CAMK2N2	102.667766665661	-0.13116445224622	0.226299197917463	-0.57960635058927	0.562180109469596	0.718176273883328	CAMK2N2
CAMK4	231.242759511545	-0.43465602556935	0.167419025140697	-2.59621644077828	0.00942566695508766	0.038002207119262	CAMK4
CAMKK1	287.263555536783	-0.454860005828502	0.167699145145801	-2.71235733153581	0.0066806532671928	0.0290295202890539	CAMKK1
CAMKK2	574.425579277253	-0.61073444001035	0.117823395199955	-5.18347344323163	2.17791251815276e-07	3.67208387319918e-06	CAMKK2
CAMKMT	247.341855192553	-0.0755573227277686	0.155916435177382	-0.484601399729343	0.627959120610355	0.767220984069648	CAMKMT
CAMKV	42.7534566814648	-0.413761245527523	0.347361868548119	-1.19115332738431	0.233593398129874	0.408214814977327	CAMKV
CAMLG	805.048059250448	0.472835467427063	0.10335647975553	4.57480235922766	4.76669751390703e-06	6.02277094859209e-05	CAMLG
CAMSAP1	459.167189164595	-0.150697840811026	0.122507779878137	-1.23010833239269	0.218656540232425	0.39125617684595	CAMSAP1
CAMSAP2	415.786246805832	-0.0588471495229974	0.142208844046342	-0.413807945051719	0.679014764904105	0.80212175225821	CAMSAP2
CAMSAP3	241.757169671212	-0.0598656425019336	0.180293588858636	-0.332045320529244	0.739855037673179	0.843165364934879	CAMSAP3
CAMTA1	2225.30036780478	0.205974345395063	0.0953928428812651	2.15922221388703	0.0308329314785278	0.0947077026046145	CAMTA1
CAMTA2	426.092697145151	-0.00800066550824537	0.138141508189651	-0.0579164482355403	0.953815181316679	0.97446543738743	CAMTA2
CAND1	2441.27082067124	-0.328052794018381	0.0982460811749145	-3.33909291948577	0.00084052443876851	0.00533181855051598	CAND1
CAND2	199.330888476514	-0.617875629006695	0.182174492100935	-3.39166928301003	0.000694682349818067	0.00456263558450667	CAND2
CANT1	836.488163081858	-0.109000171209779	0.118005598016102	-0.923686444052473	0.355649592007577	0.53899386909755	CANT1
CANX	10277.144362996	0.145586469793862	0.0918606718774567	1.58486180014093	0.112997737366775	0.24664771949837	CANX
CAP1	3461.07838213573	-0.127466745460549	0.0800389495940181	-1.59255894920035	0.111259168837261	0.244092050356218	CAP1
CAP2	391.724712333156	-0.048664249979259	0.130091913436396	-0.374075902904232	0.708347846075432	0.822368060213575	CAP2
CAPG	39.8374828238297	0.403392601538298	0.360780127332984	1.11811203272287	0.263519147964553	0.442557399528168	CAPG
CAPN1	632.062592051603	-0.398109838108315	0.125096968607887	-3.18240995396282	0.00146054923870264	0.00842892659084247	CAPN1
CAPN10	272.022546309279	-0.579671741021133	0.180222006432684	-3.21643151408177	0.00129795508628383	0.00764000734138531	CAPN10
CAPN10-AS1	75.61498103566	1.62181773877365	0.263532459075962	6.15414793479453	7.54822025011936e-10	1.997117145835e-08	CAPN10-AS1
CAPN15	668.68152510579	-0.540350632041865	0.146586471159266	-3.68622443646096	0.000227605643096035	0.00176862343649489	CAPN15
CAPN2	1035.31748596071	-0.0792346758331288	0.0980977225019785	-0.807711675788709	0.419256580633376	0.599081735140638	CAPN2
CAPN5	54.6048164835133	0.0218163049977402	0.294879971057179	0.0739836785778505	0.94102337227364	0.967077867077312	CAPN5
CAPN7	1005.8361332351	-0.0443005376521757	0.109953980487041	-0.402900717699773	0.687021263339105	0.807848903286688	CAPN7
CAPNS1	7325.912967071	0.221424396632297	0.0800151829506969	2.76727976450085	0.00565262237762221	0.0253966006272385	CAPNS1
CAPRIN1	3537.18704337059	-0.221491761314599	0.0887328785023419	-2.49616337318251	0.0125544765104618	0.0477264772891892	CAPRIN1
CAPRIN2	219.346516640923	0.179135504880529	0.17261101373632	1.03779881134454	0.299363730345595	0.481207998576085	CAPRIN2
CAPS	18.1108250993506	0.0568101024129215	0.514449716920678	0.110428872918752	0.912069255874291	0.949361663915419	CAPS
CAPS2	35.7141558108248	0.780943421074111	0.369137210464539	2.11559116484447	0.0343795939271525	0.102253527056969	CAPS2
CAPZA1	4093.16913899769	0.0642213827580571	0.0970393738852516	0.661807472438955	0.508094616578456	0.675220097484446	CAPZA1
CAPZA2	2117.93226477503	0.0356676269166143	0.0963355003484163	0.370243853902407	0.711200803874233	0.824258033872361	CAPZA2
CAPZB	3176.77504747389	0.0638708872535235	0.084411464468898	0.756661285944839	0.449252814273064	0.625542916455423	CAPZB
CARD10	171.624241855656	-0.626137824965406	0.195701437331326	-3.19945440106985	0.00137687965998033	0.00800576385318392	CARD10
CARD6	56.3315873795512	0.486874987509456	0.285091478729411	1.70778512805556	0.0876762195830899	0.205551730794769	CARD6
CARD8	239.193882772144	0.356630840054905	0.180410502040671	1.97677427877512	0.0480671503366358	0.131445822068984	CARD8
CARD9	62.7743131992831	1.71420621139192	0.29263086663962	5.85791318283247	4.68719555614599e-09	1.07638594685501e-07	CARD9
CARF	51.9580670010494	0.842097919157862	0.311207959404707	2.70590096978454	0.00681193564015002	0.0294921926622054	CARF
CARHSP1	817.612278321132	-0.442019992122216	0.134094609066535	-3.29632932449129	0.00097957114138683	0.00605503279807722	CARHSP1
CARKD	580.691597967899	-0.148764465979626	0.125613605214905	-1.18430217590772	0.236293467813645	0.411150312337945	CARKD
CARM1	1172.03089215279	-0.22149912394461	0.114808766707583	-1.9292875474289	0.0536951747943384	0.142971600802816	CARM1
CARS	511.831221072258	0.0846299908448752	0.128926433704721	0.656420785195242	0.511553420460892	0.677816637678173	CARS
CARS2	1395.12408693217	-0.149589583039741	0.100431951200862	-1.48946208105193	0.136365731342288	0.282224715587352	CARS2
CASC1	20.16752490064	1.71577228287682	0.499450716641025	3.43531849231486	0.000591857791720499	0.00399859227422518	CASC1
CASC10	290.549873103006	-0.442781198894187	0.156323151053682	-2.83247360297986	0.00461893797067351	0.0215401994305768	CASC10
CASC2	37.5429913222689	-0.432866066452991	0.359867417054969	-1.20284873244546	0.229034862600674	0.402795319092516	CASC2
CASC3	1726.09968647709	-0.00252906308684727	0.0970403233444068	-0.0260619812433162	0.979207901327336	0.987952538735709	CASC3
CASC4	1002.18209492798	-0.0342264062379267	0.123657942469351	-0.276782918706655	0.781946797864292	0.870401333671852	CASC4
CASC5	612.633263694247	-0.154427456698273	0.137374358593282	-1.12413596161332	0.260955351347594	0.440033438082368	CASC5
CASC9	69.2617449762024	0.110087174831479	0.279505533893229	0.393864025867667	0.693681431192053	0.812603512411119	CASC9
CASD1	189.9025116053	-0.11126794096785	0.188520719728764	-0.590215977999329	0.555045861380863	0.712768592255289	CASD1
CASK	572.644670118689	-0.181087207179573	0.121949548522092	-1.48493544563445	0.137560925361232	0.283926923955348	CASK
CASKIN1	49.0429922806554	-0.36266883213336	0.323530930679442	-1.12097112746446	0.262300152524598	0.44114764324413	CASKIN1
CASKIN2	267.927032705165	-0.0352743997728305	0.155680565863872	-0.226581908776427	0.820748861152156	0.894711711979781	CASKIN2
CASP10	64.6504821840946	0.152350915591962	0.267549275268855	0.569431240054256	0.569063521261044	0.723816394349504	CASP10
CASP2	1225.39854045939	0.211517428106145	0.0975108409453844	2.16916833098194	0.0300699065100466	0.0929390648451541	CASP2
CASP3	928.752928146724	-0.134092623714671	0.108908239167225	-1.23124407060495	0.218231593067101	0.390721642277916	CASP3
CASP6	289.082634062559	-0.0166937646535819	0.150137110136866	-0.111190129065118	0.911465578960555	0.948860924882397	CASP6
CASP7	716.768122223824	-0.0359018699102571	0.109140818455661	-0.328949978736347	0.742193496935199	0.844592662368433	CASP7
CASP8	453.145175970094	0.0281588143932328	0.134090236026132	0.209998991930666	0.833668459816938	0.901902594607295	CASP8
CASP8AP2	570.990093350976	0.0974656493681012	0.14033765236478	0.694508193102437	0.487363564514956	0.656656930038614	CASP8AP2
CASP9	228.562532652851	-0.412670089482046	0.162625632096756	-2.53754641357227	0.0111632564472132	0.0437098111029512	CASP9
CASS4	33.2457060045645	5.47929268407202	0.6162221123206	8.89174954049902	6.01541619783158e-19	4.79930989226996e-17	CASS4
CAST	1479.97951401674	-0.0128076600415164	0.0996518361612816	-0.128524074767552	0.897734247306768	0.941085721626424	CAST
CASZ1	156.863640406162	-0.307109760723444	0.193137924041627	-1.59010594241063	0.111810926739505	0.2448167384459	CASZ1
CAT	577.664727584928	-0.00443471936730101	0.114829053288169	-0.0386201857483914	0.969193208397519	0.982716834561206	CAT
CATSPER2	9.97424925787736	0.231234944595221	0.658012171253741	0.351414388209018	0.725277489647861	0.833891322594681	CATSPER2
CATSPER2P1	16.3917302382384	0.610899223737095	0.524930449227978	1.16377174278145	0.244516526387101	0.421714203749408	CATSPER2P1
CATSPER3	21.8143704162627	0.271145559454225	0.474793947140473	0.571080488888381	0.567945083754753	0.723146744429042	CATSPER3
CATSPER4	19.7692544167476	6.1344217353558	0.949409245083551	6.46130398152585	1.03804556536371e-10	3.09573588838141e-09	CATSPER4
CAV1	973.56296441695	0.112027098460411	0.102726942454188	1.09053278316319	0.275478520408354	0.454665871068511	CAV1
CAV2	611.807152594899	0.0380184687215716	0.135867811855668	0.279819540789826	0.779615958962568	0.868559404939367	CAV2
CBFA2T2	146.498183438009	-0.129863556634243	0.187137194885022	-0.693948398200752	0.487714570279665	0.65682120584605	CBFA2T2
CBFA2T3	16.4430787561081	-0.407803548810136	0.537850268647435	-0.758210179639149	0.448325168110666	0.624835588508713	CBFA2T3
CBFB	1204.26023228421	-0.00603102400228784	0.108662842385822	-0.0555021741551163	0.955738397896713	0.975403454306388	CBFB
CBL	236.137802136954	-0.172974894281033	0.156234643378562	-1.10714813654938	0.268229886489672	0.447259079324998	CBL
CBLB	114.819558151933	-0.018344835284179	0.219579382761577	-0.0835453449839514	0.933417923307845	0.962392926789157	CBLB
CBLL1	817.414150317137	0.219278554099507	0.124079464625205	1.76724290971001	0.077187556323935	0.187141133581119	CBLL1
CBLN1	14.7578407566617	0.0771834805906731	0.556814076266818	0.138616252498775	0.889753399664483	0.936135151216278	CBLN1
CBLN3	17.5876927342441	1.66479102306877	0.532897381186897	3.12403678802259	0.00178388151883469	0.00996424328708887	CBLN3
CBR1	2462.53464196704	-0.0283876346798132	0.0941303076391247	-0.301578050596045	0.7629737424621	0.85848965088183	CBR1
CBR3	388.405959528448	-0.0867289311010732	0.14278238938508	-0.607420365176602	0.543571976704849	0.703050643890504	CBR3
CBR3-AS1	40.1120147739947	0.62987768609657	0.349041076671059	1.80459472593873	0.0711381239907171	0.17591881820232	CBR3-AS1
CBR4	457.186688966402	-0.25402869735111	0.152162188786753	-1.66946006347949	0.0950262387267079	0.217801884053307	CBR4
CBS	874.304197741816	-0.40771700564504	0.11798854841868	-3.45556421457329	0.000549142368947609	0.00376422745198011	CBS
CBWD1	828.585552817224	0.186099920795904	0.118936968752465	1.56469365873297	0.117654756075053	0.253723679113636	CBWD1
CBWD2	395.795143222485	0.0939870396459282	0.145157081976852	0.647485044242736	0.517318070832345	0.682175931694575	CBWD2
CBWD3	168.264287452885	0.353112246733655	0.231831110755529	1.52314435100136	0.1277225949848	0.269845799232149	CBWD3
CBWD5	646.267735935671	0.507527619912876	0.116160255005185	4.36920201225644	1.24701372241015e-05	0.000140169051528426	CBWD5
CBWD6	116.743618500444	0.152310904362749	0.236837130670365	0.643103992738109	0.52015662389671	0.6840644973506	CBWD6
CBX1	1971.64649938843	0.205885693402641	0.0898363342791402	2.29178644759604	0.0219179690890497	0.0734357533001746	CBX1
CBX2	1025.2947258388	-0.132067332187905	0.110047793228363	-1.20009069072243	0.230104120612743	0.403985924051275	CBX2
CBX3	4470.21756802682	0.054549507069866	0.0880961358542755	0.619204310619245	0.535781772484073	0.697265068635969	CBX3
CBX3P2	16.7456131847499	2.81052542057403	0.553857849712266	5.07445262721133	3.88613028608805e-07	6.16918200698163e-06	CBX3P2
CBX4	1133.1064205769	0.968493957284078	0.102689869849176	9.43125119066305	4.05225937352729e-21	3.80126488384578e-19	CBX4
CBX5	1884.83320804685	-0.207060798469287	0.0974567151484891	-2.12464372674372	0.0336163522949551	0.100524323960841	CBX5
CBX6	2508.73660314406	-0.624315275617436	0.13301196874335	-4.69367743005196	2.68337040808191e-06	3.61787518957246e-05	CBX6
CBX7	51.4803156732582	-0.706330074416041	0.327573320335696	-2.15625031273059	0.0310641247997073	0.0952074544486158	CBX7
CBX8	247.904790508964	0.0352253729858972	0.178869168894323	0.196933732088332	0.843879396158464	0.909199867307581	CBX8
CBY1	469.049299677224	-0.340786829848006	0.136611662511617	-2.49456615623155	0.0126111215565822	0.0478739665294994	CBY1
CC2D1A	566.421671133493	-0.257338596687365	0.123387097776815	-2.08561998234892	0.0370130598257705	0.108214608988152	CC2D1A
CC2D1B	423.3670678954	-0.28175991179911	0.133006606716712	-2.11839034732481	0.0341420226873449	0.101683707360924	CC2D1B
CC2D2A	150.205803588033	0.0391162514459811	0.185508953820922	0.210859102163561	0.8329972183156	0.901491465885111	CC2D2A
CCAR1	1321.02868036483	0.370075164203147	0.108693607346859	3.40475556232279	0.000662233024420228	0.00437707869109937	CCAR1
CCAR2	2485.53723540696	-0.0794320437909038	0.0901400387276642	-0.881207118524633	0.378205727076291	0.560328741638455	CCAR2
CCBE1	11.8979556307173	-0.528905207635805	0.654907308458311	-0.807603153614025	0.419319070719646	0.599115718323519	CCBE1
CCBL1	227.134335699875	-0.278785537209647	0.17660602667938	-1.57857318038058	0.114433990347029	0.248765351487543	CCBL1
CCBL2	387.213005361914	-0.0849459794239878	0.13107541498788	-0.648069505878293	0.516939996023716	0.681939594174982	CCBL2
CCDC101	353.899882324496	-0.256540448558279	0.143492621951936	-1.78783023871575	0.0738034006673972	0.180776869050479	CCDC101
CCDC102A	95.0501785825143	-0.209305851590197	0.233517035697911	-0.896319409693796	0.37008219555818	0.552268822102729	CCDC102A
CCDC103	104.182231253743	-0.565608945589453	0.235508150080067	-2.40165338395788	0.0163211651010871	0.0589211158864943	CCDC103
CCDC104	555.711299352512	0.513950257390193	0.137044782926331	3.75023584565396	0.000176668327609724	0.00141609133855169	CCDC104
CCDC106	441.660237415549	0.127166068221273	0.131026640532438	0.970535974245564	0.331779402369155	0.51657595713407	CCDC106
CCDC107	159.646157050901	0.161893441571718	0.245103972588378	0.660509251898571	0.508927083268065	0.675967358920172	CCDC107
CCDC109B	1082.17357026275	-0.240732523177937	0.103466850359517	-2.32666329690583	0.0199831927773588	0.0683989070782749	CCDC109B
CCDC11	63.2603936699754	3.70772616625792	0.333747286346715	11.1093822120433	1.12938144425387e-28	2.08806810309462e-26	CCDC11
CCDC110	41.1145092749696	0.135381607822583	0.337008992439396	0.401715119951669	0.687893695695566	0.808613720037631	CCDC110
CCDC112	284.022743875761	0.0267998358909918	0.171353525186795	0.156400843587997	0.875717072270852	0.928125776815136	CCDC112
CCDC113	57.6431252682797	-0.195989749159064	0.291356264182204	-0.672680746059057	0.501150419344091	0.668863170699994	CCDC113
CCDC115	290.497082985933	-0.0325011441957211	0.175091805588089	-0.185623445292359	0.852740066406942	0.914354745261285	CCDC115
CCDC116	18.3615394493744	5.28966332346218	0.791043197079986	6.68694622871185	2.27875558492802e-11	7.63432444664845e-10	CCDC116
CCDC117	1479.54026250256	0.29322660418281	0.104835018914072	2.79702915323699	0.0051574879336173	0.0235757821135643	CCDC117
CCDC12	564.90428951482	-0.282073285296636	0.145066049979025	-1.9444472730692	0.0518415379075329	0.139233615084642	CCDC12
CCDC120	151.582097773883	-0.148682706663515	0.200800818603102	-0.740448707818258	0.459027773248683	0.633116367344779	CCDC120
CCDC121	63.3216201986086	0.215526076447728	0.283345668455681	0.760647154489463	0.446867846777776	0.62362460845969	CCDC121
CCDC122	182.459933040068	0.349220444320743	0.211567653972287	1.65063249397512	0.0988136396581877	0.223917491960124	CCDC122
CCDC124	2325.39310128045	0.0738440106443129	0.113067332380463	0.653097663928546	0.513693318206052	0.679451818423626	CCDC124
CCDC125	246.607850752275	-0.123325139132769	0.165192139737879	-0.746555733998346	0.455331777079561	0.630995028646605	CCDC125
CCDC126	136.067650935125	0.229574696908179	0.230210964349929	0.997236154917527	0.318649895430251	0.501940065282865	CCDC126
CCDC127	686.833673659879	0.0489028898939937	0.110720246823716	0.44167974057947	0.658720972048273	0.789441036482965	CCDC127
CCDC13	20.9857708479605	3.30021116512244	0.5423191993958	6.08536664163693	1.16225030980893e-09	3.01328480656995e-08	CCDC13
CCDC130	317.496676064473	0.385282446212996	0.165164222670687	2.33272339483105	0.0196626675077572	0.0675257971344721	CCDC130
CCDC132	529.272576376039	0.037826420731618	0.156268631231282	0.242060229449593	0.808733494199036	0.887205118946253	CCDC132
CCDC134	488.36460793571	-0.0321737782122089	0.13185813990358	-0.2440029734663	0.807228517019441	0.88630812469788	CCDC134
CCDC136	132.078058891869	0.364568387539816	0.194120174076274	1.87805512371202	0.0603736245390797	0.15599919655074	CCDC136
CCDC137	889.817086966531	-0.00575502334023238	0.105508592744117	-0.0545455416526087	0.956500525579722	0.975898979921075	CCDC137
CCDC138	687.937099735059	-0.116939787711552	0.128196176133029	-0.912194039159206	0.361666581264386	0.544646365519572	CCDC138
CCDC14	756.197397190546	0.0879591216904692	0.127273072377846	0.691105510750443	0.489499237424393	0.658479853715867	CCDC14
CCDC142	174.979067158451	0.306332658223496	0.186008045049504	1.64687854303274	0.0995830130644136	0.225112585980867	CCDC142
CCDC144B	118.125160018651	-0.164332366882428	0.235177477818374	-0.698758947527027	0.484702688032884	0.654453937024605	CCDC144B
CCDC144CP	31.9614063711079	0.520768707826714	0.397124741761398	1.31134792941107	0.189740242299743	0.354300816783137	CCDC144CP
CCDC146	11.7430724897753	0.518075706443695	0.600756868682025	0.862371673885775	0.388483022887558	0.569353302552185	CCDC146
CCDC147-AS1	20.0389523286907	1.02004006209407	0.535878103526998	1.90349270735352	0.0569762843736211	0.14943181588353	CCDC147-AS1
CCDC149	17.9043928489619	-0.491904140292501	0.506748601305883	-0.970706458833577	0.331694474629431	0.516547648487206	CCDC149
CCDC15	78.4786887520092	0.187620203090074	0.254763313572693	0.736449061126453	0.461457456736546	0.634714166477229	CCDC15
CCDC150	94.7596585954634	0.446334911152307	0.229647794730391	1.94356280092439	0.0519481953222706	0.139471668204355	CCDC150
CCDC151	12.3213668675794	-0.519715982975757	0.621779919079317	-0.835851990436281	0.403238173977457	0.584174509249633	CCDC151
CCDC153	10.1653005266915	-0.025592478726869	0.727561687947385	-0.0351756822147564	0.971939653009499	0.983955958976122	CCDC153
CCDC157	71.2534702885505	0.581066074396216	0.276233630195592	2.10353125354354	0.0354193562430201	0.104562425315557	CCDC157
CCDC159	29.30252729927	0.693670112327789	0.40253980672858	1.72323358021462	0.0848462934492916	0.20058819764902	CCDC159
CCDC160	8.17039510551105	0.123806561159349	0.732330219263456	0.169058380908913	0.865750720875817	0.921632798795813	CCDC160
CCDC163P	108.529452969082	0.878224400819278	0.224271051638388	3.91590619655772	9.00652641133327e-05	0.000792512881151884	CCDC163P
CCDC167	1183.55850771963	-0.164901839113965	0.136300807187813	-1.20983758288931	0.226341221756032	0.399738638788208	CCDC167
CCDC168	30.0350213317616	4.49892544003969	0.527273359251585	8.5324345732648	1.43299596119471e-17	9.9017461997195e-16	CCDC168
CCDC169	84.6765270337207	-0.118612776260216	0.280116357368177	-0.423441092032745	0.671973469381283	0.797526921174686	CCDC169
CCDC169-SOHLH2	17.3595173983204	-0.78055610559964	2.12484124158906	-0.367347964790021	0.713359480407762	0.826079458158861	CCDC169-SOHLH2
CCDC17	17.0811057405466	1.66790334363192	0.523863351991389	3.18385192873605	0.00145329332392926	0.0083933112193198	CCDC17
CCDC171	31.0418007721452	-0.210583009163667	0.383744909900697	-0.548757791258158	0.583171680187961	0.735222877408916	CCDC171
CCDC174	223.068231758701	0.482416617915173	0.158844428379384	3.03703833264438	0.00238915071104173	0.0125737078223406	CCDC174
CCDC176	30.9292582289882	0.890319457355563	0.376019159919801	2.3677502432202	0.0178966126242989	0.0630270239360405	CCDC176
CCDC177	8.34739971575239	-0.342052905764682	0.746725202359932	-0.458070659305011	0.646901677631805	0.781818081235659	CCDC177
CCDC18	268.395377914659	0.218249427305339	0.18747999359755	1.16412115830257	0.244374915254502	0.421676135820421	CCDC18
CCDC181	133.120595388879	0.253832662911757	0.208311347207736	1.21852537710596	0.223024387195223	0.396004527361209	CCDC181
CCDC183	14.3314082535847	2.03764621834156	0.56618337644425	3.59891565721763	0.000319546796416525	0.00236534926587039	CCDC183
CCDC183-AS1	62.8710944601497	0.077183413739804	0.298347489385865	0.258703077738924	0.795864344697172	0.879256839915977	CCDC183-AS1
CCDC19	17.2753388106497	1.79898844377613	0.528201497975909	3.40587531589731	0.00065952292180832	0.00436990401701592	CCDC19
CCDC22	324.901467475491	-0.545542618329503	0.171754870823808	-3.17628615545431	0.00149173724811006	0.00858331194284296	CCDC22
CCDC23	375.93314808627	-0.340802338964956	0.147016609493231	-2.31812133431527	0.0204427277469996	0.0694343954505288	CCDC23
CCDC24	71.4009859478167	0.0783278537371774	0.306091032207651	0.255897251129005	0.798030177255191	0.880581099561977	CCDC24
CCDC25	821.263090935004	0.0753952983757624	0.102955087704279	0.73231250690906	0.463977847306445	0.637107062583491	CCDC25
CCDC28A	397.305149590024	0.00268683636543719	0.135618078347886	0.0198117861436213	0.984193515746451	0.990786812144622	CCDC28A
CCDC28B	516.516265460939	0.230846908723002	0.132121935292625	1.74722621351043	0.0805981063807583	0.193226279105096	CCDC28B
CCDC3	544.620543378863	-0.126429384840426	0.120038024065224	-1.0532444683672	0.292228962677219	0.473512773608716	CCDC3
CCDC34	439.895941349915	-0.0662975029519445	0.124001678444407	-0.534650044931993	0.592891871026891	0.742738802590596	CCDC34
CCDC40	29.5126523864889	0.667615016093275	0.386694354852219	1.72646693109449	0.0842634435980825	0.199698297352798	CCDC40
CCDC41	290.617175980723	-0.145463572487468	0.162902724476589	-0.892947450417702	0.371885314712398	0.553990244543696	CCDC41
CCDC41-AS1	54.0543992768462	2.03056023538465	0.304728987576647	6.66349549326651	2.67390249955679e-11	8.80567295492339e-10	CCDC41-AS1
CCDC43	1143.6019862194	0.0999735279556225	0.124122596899783	0.805441800708874	0.420564778288457	0.600226532273805	CCDC43
CCDC47	1364.15689238198	0.438569849900024	0.0992907543910611	4.41702606239346	1.00068168460183e-05	0.000116019109470165	CCDC47
CCDC50	345.763566347755	-0.165960556154332	0.14452044828948	-1.14835345529726	0.250822679980739	0.428667461207741	CCDC50
CCDC51	421.071128661221	-0.307299113292917	0.135889167152241	-2.26139522180338	0.0237347943872398	0.0775527016098158	CCDC51
CCDC53	830.249063742367	0.225441707142711	0.129728492042051	1.73779640535431	0.0822466942963462	0.196361921073399	CCDC53
CCDC57	194.951383899908	-0.129267679632973	0.175065931301242	-0.738394264790089	0.460274898718698	0.633876224074029	CCDC57
CCDC58	1008.30633432843	0.187577358048614	0.130870605347369	1.43330396883798	0.151770988274561	0.303816781752929	CCDC58
CCDC59	1200.89863038427	0.540541754465144	0.100648094371618	5.37061091757317	7.84703507081519e-08	1.45806012996492e-06	CCDC59
CCDC6	1265.63420278116	0.0531316986791554	0.1122903816109	0.473163399366326	0.63609660791346	0.773166585305837	CCDC6
CCDC61	43.9867717717514	-0.501253800014273	0.352530607399856	-1.42187313524731	0.155063083362055	0.308293835207896	CCDC61
CCDC62	37.6365000175269	2.72479161658369	0.385013965138017	7.07712411316542	1.47176713851494e-12	5.90155745335085e-11	CCDC62
CCDC64	104.399609332122	-0.629019239800149	0.235583957073636	-2.67004276358062	0.00758415871486149	0.0320731171007175	CCDC64
CCDC65	11.016631339946	-0.210773407721333	0.644124281883544	-0.327224750951774	0.743497901895923	0.845491820791458	CCDC65
CCDC66	260.277639034391	0.357930128899184	0.190416176833182	1.87972542486638	0.0601455086395253	0.155648249911816	CCDC66
CCDC68	39.78346089955	-0.1843267003828	0.35539369323203	-0.518654956160003	0.604001378148542	0.749697941538343	CCDC68
CCDC69	129.2021043556	-0.26254966794082	0.201319179126528	-1.30414632664387	0.192183696061128	0.357870458088804	CCDC69
CCDC7	51.5492986441466	0.319150056417764	0.311332916374752	1.02510862048908	0.305311938439313	0.487428384029261	CCDC7
CCDC71	444.222366161128	-0.24128629043565	0.149395818749879	-1.61508061239395	0.106293238871284	0.235635455635882	CCDC71
CCDC71L	166.893720102593	0.806672511324957	0.177715381332126	4.53912601868374	5.64878708079167e-06	7.02264469369426e-05	CCDC71L
CCDC74A	212.445093935029	0.400958785928818	0.172512031074474	2.32423665428715	0.0201128137863132	0.0687017759562561	CCDC74A
CCDC74B	106.238195547948	0.723985826313757	0.234250811205855	3.09064383848615	0.00199723042875461	0.010887005612298	CCDC74B
CCDC77	293.221180429684	0.0688201989862435	0.158769428199371	0.433460016621237	0.664680607412217	0.792914055845275	CCDC77
CCDC78	36.8242673846462	-0.116854666312674	0.368767731063209	-0.316878773464712	0.751335588985661	0.850774859720312	CCDC78
CCDC8	363.844339723	-0.238890203762333	0.139231881478845	-1.71577228738828	0.0862037282147445	0.203207631024644	CCDC8
CCDC80	36.2669042843066	1.36563226849852	0.36283065302543	3.76382826839828	0.000167331818424606	0.00135594618206392	CCDC80
CCDC81	13.2035889325366	1.999096798436	0.675045538181974	2.96142509706819	0.00306218966871492	0.0154285715144432	CCDC81
CCDC82	348.611212426591	0.397223683706619	0.162845972852216	2.43926009805047	0.014717371058793	0.0542628559428293	CCDC82
CCDC84	194.742433720687	0.407052599423435	0.179584803733896	2.26663164677673	0.0234127371667306	0.0767975659690513	CCDC84
CCDC85B	645.853869966769	-0.644138830912623	0.162058323486223	-3.97473463291371	7.0457771390053e-05	0.000636628946628862	CCDC85B
CCDC85C	677.83091427005	-0.755944027804136	0.1362540928625	-5.54804638835321	2.88879240561428e-08	5.72506131294466e-07	CCDC85C
CCDC86	2550.42688769942	-0.214544099151496	0.0863885273439737	-2.48347906542318	0.0130105981595589	0.0490567693821321	CCDC86
CCDC87	25.3394439919956	-0.256466818382522	0.427455581720141	-0.599984722039337	0.548516417531565	0.706787971241555	CCDC87
CCDC88A	466.999725826891	-0.0782809932627528	0.146452805189561	-0.534513443845817	0.592986350701201	0.742738802590596	CCDC88A
CCDC88C	192.370829953432	-0.298272741501099	0.172269471191686	-1.73143122480018	0.0833748814923699	0.198138556078443	CCDC88C
CCDC89	20.2187221784833	0.144719929171875	0.47025639214764	0.307746862325348	0.758274958077565	0.855997359866133	CCDC89
CCDC9	112.299488849663	0.0588225574574482	0.221216938505619	0.265904400697391	0.790312835807596	0.875716470528731	CCDC9
CCDC90B	533.740652911623	-0.199590153358355	0.139186049673771	-1.43398101911909	0.151577679494355	0.303742139411338	CCDC90B
CCDC91	502.444485012396	-0.15860836039957	0.150544158927652	-1.05356701667711	0.29208119670672	0.473385629594409	CCDC91
CCDC92	261.354794715204	0.382663505824107	0.153892932328947	2.48655672507535	0.0128986004462769	0.0487413422137387	CCDC92
CCDC93	303.251603741548	0.145993108773869	0.144503410129169	1.01030908989185	0.312347227511431	0.495136254344729	CCDC93
CCDC94	507.53305009187	-0.204340033143908	0.146527871554887	-1.39454720099012	0.163152426361178	0.318686680365763	CCDC94
CCDC96	37.5918618166246	1.51946021176451	0.352733194005647	4.30767570953412	1.64979026753327e-05	0.000178510169597744	CCDC96
CCDC97	871.814480131146	-0.204323402719216	0.102450199761068	-1.99436802657033	0.0461118500204906	0.127472622721406	CCDC97
CCER2	42.9596261768447	1.79427746551926	0.354990711354268	5.05443497007062	4.31666804862771e-07	6.76934022863827e-06	CCER2
CCHCR1	346.401907234897	0.0399751196417881	0.145809930800194	0.27415910166343	0.783962356484433	0.872047077122715	CCHCR1
CCKBR	22.6605777809658	-0.187321266043764	0.448487898927384	-0.417672955037955	0.676186248494229	0.800711600403707	CCKBR
CCM2	222.296853591834	-0.575532251261561	0.185789167998474	-3.09777075521587	0.00194982193627048	0.0107018950104945	CCM2
CCM2L	8.95907409225705	-0.0894714197741474	0.719849570637858	-0.124291829048209	0.901084216611056	0.942172634243459	CCM2L
CCNA1	99.1337114267266	0.591466590271499	0.227645098270449	2.59819602866572	0.00937149770331371	0.0378445408597156	CCNA1
CCNA2	2297.79660605869	-0.10193025295457	0.0915877998563475	-1.11292391688024	0.265741107189725	0.444866484345279	CCNA2
CCNB1	2304.43047166751	-0.312241713292412	0.0890108320683816	-3.50790691466107	0.00045164705259355	0.00319226656382297	CCNB1
CCNB1IP1	1216.09846962478	0.345481380145929	0.0953289918987625	3.62409560055794	0.000289974340927056	0.00217242151445739	CCNB1IP1
CCNB2	1846.59525325356	-0.258184610583624	0.0881327967631708	-2.92949526244372	0.00339512988492146	0.0167623031447574	CCNB2
CCNB3	22.893213180939	-0.205623111987904	0.454061569201197	-0.452852929944379	0.650654646946847	0.784083504756269	CCNB3
CCNC	2658.30933723324	0.0908265446844336	0.101711609861703	0.892981094369957	0.37186729710684	0.553990244543696	CCNC
CCND1	1536.30409428861	-0.0394348713551188	0.0916762571137143	-0.430153592616724	0.667083917433544	0.794391856068648	CCND1
CCND2	2551.24391050505	-0.393128865834519	0.0883705249375308	-4.44864241909191	8.64147417895483e-06	0.00010249251903591	CCND2
CCND3	1284.40805554621	-0.257833138943837	0.12524146777616	-2.05868825654977	0.0395241119234961	0.113603380566736	CCND3
CCNDBP1	725.291462831057	0.0171617151811948	0.110175823708568	0.15576661561061	0.876216986249674	0.928401322095596	CCNDBP1
CCNE1	1521.89409262601	0.509083448666593	0.0928504582807809	5.48283183618888	4.18570862101753e-08	8.06804458731126e-07	CCNE1
CCNE2	710.210278459218	0.503208860700734	0.125374387969766	4.01364958863911	5.97870831848862e-05	0.000553336544741802	CCNE2
CCNF	764.587537860935	-0.211883784688902	0.115587428543265	-1.8331040612223	0.0667870972864242	0.168078070385625	CCNF
[truncated: 13,493 more rows]
