# Supplementary material for: Nuclear AGO2 supports influenza A virus replication through type-I interferon regulation
Source: Nucleic Acids Res. 2025 Apr 12;53(7):gkaf268. doi: 10.1093/nar/gkaf268 (PMC11992678; doi:10.1093/nar/gkaf268)
Supplement: gkaf268_Supplemental_Files [file gkaf268_supplemental_files.zip › Huang_Suppl Table 4_CLIP.xls]

## Sheet: VIRUS N
	GeneName	baseMean	tpm_mean	log2FoldChange	padj	par_clip_norm	par_clip_signal	ConversionEventCount
1	LRP1B	10.5093	0.191006	-0.451745	0.659978	5664.74	800.426	1082
2	TRIM71	20.5276	0.383255	-0.457261	0.523036	2870.15	816.592	1100
3	FIGN	110.666	2.25154	-0.219551	0.493575	1526.06	2536.38	3436
4	GRIK4	15.286	0.32426	-0.220958	0.814811	1489.55	352.39	483
5	NKAIN2	45.2133	0.850676	-0.378739	0.423876	792.311	497.693	674
6	NLGN1	68.8532	1.09717	-0.793219	0.0237222	761.046	619.062	835
7	SOCS5	178.677	4.02812	0.10238	0.718309	754.943	2247.49	3041
8	MCOLN2	217.338	4.25893	-0.284098	0.195468	749.72	2352.71	3193
9	FGF2	125.059	2.62456	-0.124363	0.717273	710.977	1391.42	1866
10	RORA	123.99	2.71104	0.00533657	0.988195	705.265	1411.31	1912
11	PLEKHA1	468.424	10.011	-0.0641419	0.7545	674.255	5010.68	6750
12	XKR6	39.7587	0.640786	-0.781184	0.0979212	672.611	321.319	431
13	ZXDA	59.0537	1.21992	-0.133058	0.77254	593.48	564.921	724
14	ERBB4	80.4783	1.41275	-0.563987	0.0811348	540.08	572.259	763
15	PARD3B	37.8641	0.716289	-0.397932	0.443159	517.948	271.338	371
16	MAP1B	864.945	17.7237	-0.182132	0.286765	511.125	6796.1	9059
17	TGFBR2	162.358	3.14751	-0.329132	0.174872	494.041	1146.25	1555
18	CACNA1C	11.4906	0.202215	-0.439424	0.655346	479.687	70.8138	97
19	UBN2	373.102	8.99892	0.299307	0.0924104	471.946	3169.96	4247
20	ZMAT3	247.98	4.97199	-0.25422	0.240024	456.357	1684.14	2269
21	NHLRC3	190.627	4.04648	-0.0841591	0.767629	454.469	1369.95	1839
22	NEDD4	229.05	4.5766	-0.246994	0.298781	446.183	1424.5	2042
23	PAG1	153.343	2.86642	-0.427591	0.0935105	443.41	940.689	1271
24	GPR137B	256.501	5.61477	0.0146569	0.959239	431.719	1785.01	2424
25	KATNAL1	143.358	3.01462	-0.108409	0.728862	420.617	945.229	1268
26	PRKG1	114.132	2.09786	-0.452988	0.13568	416.138	653.073	873
27	POC1B-GALNT4	35.047	0.76065	0.0110899	0.988825	404.917	229.161	308
28	CSRNP3	54.3585	1.20014	0.0506163	0.922817	396.62	349.539	476
29	RASD1	48.0495	1.99319	4.3169	1.45e-22	392.336	577.501	782
30	SDK1	75.8664	1.27269	-0.701178	0.0296662	386.584	357.976	492
31	GREB1L	251.068	4.69903	-0.422693	0.0338268	373.907	1310.63	1757
32	NRXN3	152.871	2.89377	-0.396464	0.110771	373.216	796.442	1080
33	PLSCR4	34.1803	0.751819	0.0339837	0.958079	361.789	194.139	272
34	CREB5	124.372	2.61168	-0.114793	0.732797	341.926	661.123	893
35	C10orf11	15.4617	0.386194	0.379758	0.657054	341.797	98.0333	132
36	ANKS1B	34.1244	0.625636	-0.473143	0.373604	340.454	158.681	213
37	ATXN1	216.878	4.14896	-0.360965	0.0895277	336.711	1055.39	1397
38	SHANK2	11.5769	0.232716	-0.221072	0.83183	330.876	56.4259	77
39	MBD5	58.0501	1.23395	-0.0993091	0.846308	329.024	298.557	406
40	TVP23C-CDRT4	35.1267	0.450758	-1.22019	0.0657236	321.68	106.401	145
41	ZNF804A	19.1018	0.411893	-0.0726829	0.931075	320.471	100.338	132
42	ZNF264	295.177	8.30266	0.860665	4.34e-07	314.959	1936.56	2615
43	CCSER1	34.0584	0.683624	-0.211051	0.720753	313.038	156.112	214
44	KCNQ5	113.184	2.00855	-0.555015	0.0390169	309.178	453.443	621
45	ARHGAP24	23.2395	0.433906	-0.373335	0.590266	308.823	100.865	134
46	STXBP5L	20.2371	0.427758	-0.133134	0.866942	301.573	95.659	129
47	PDE4D	123.069	2.39801	-0.309076	0.300982	300.249	529.873	720
48	C5orf56	12.7083	0.221809	-0.594682	0.545495	293.045	47.8891	65
49	PRR5L	16.2544	0.318739	-0.353793	0.688228	288.637	66.6646	92
50	DNAJB9	508.188	18.4586	2.3105	4.59e-59	282.362	3645.49	5212
51	BNC2	56.9333	1.08634	-0.392738	0.351581	281.68	228.058	306
52	HS3ST5	11.2505	0.195876	-0.687465	0.479486	280.79	40.3591	55
53	PTPN4	111.937	2.33275	-0.13757	0.712769	272.21	472.11	635
54	ZFHX4	270.484	5.99888	0.0371276	0.889093	270.551	1194.49	1623
55	HS6ST3	82.0452	1.5466	-0.404081	0.231782	268.977	309.352	416
56	LPP	103.447	1.73902	-0.688545	0.0254434	264.516	336.588	460
57	LRIG3	378.374	7.8952	-0.130399	0.512238	264.085	1544.48	2085
58	FBXL5	385.77	7.93627	-0.167771	0.390527	254.528	1489.77	2020
59	KLHL20	159.353	3.6544	0.152897	0.597174	254.214	692.303	929
60	TRIM56	192.492	3.52125	-0.46509	0.0366245	252.751	663.358	890
61	AGBL3	16.9461	0.602741	2.04729	0.000916812	252.181	109.924	152
62	LDLRAD4	20.5721	0.360397	-0.463657	0.512238	244.175	65.4196	88
63	CACNA2D3	59.3505	1.12713	-0.401766	0.331913	243.983	206.309	275
64	KLHL28	195.345	5.00289	0.51152	0.0154505	243.259	865.59	1217
65	FHIT	93.1014	1.99928	-0.0476575	0.910189	242.087	361.536	484
66	EPHA4	263.339	6.0674	0.150603	0.512526	239.641	1079.08	1454
67	PROK2	113.636	2.36682	-0.105107	0.773883	231.957	403.952	549
68	PRKCE	93.9057	1.72347	-0.459251	0.13582	231.51	295.418	399
69	SESTD1	105.888	2.08273	-0.280638	0.384673	227.106	353.119	473
70	PRTG	121.661	2.36538	-0.300964	0.314725	226.179	404.107	535
71	TIAM2	55.125	1.06741	-0.315308	0.47253	223.907	181.947	239
72	PLAGL1	10.7063	0.331268	1.04193	0.229102	223.384	53.3794	74
73	ZBTB37	113.446	2.3777	-0.113371	0.743074	222.905	394.772	530
74	GIGYF1	682.371	15.2102	0.0598737	0.77033	221.299	2486.17	3366
75	ROBO2	73.9768	1.37701	-0.426213	0.227776	217.863	225.998	300
76	FRMD5	65.7917	1.21672	-0.447641	0.229069	216.977	196.067	264
77	TTC6	10.9519	0.250625	0.200391	0.855083	215.461	39.3756	54
78	CEP97	308.037	6.64731	-0.0295684	0.913879	211.063	1036.42	1403
79	SAMD4A	82.9283	1.58621	-0.344012	0.325901	209.934	251.635	333
80	KCNJ2	27.1085	0.740823	0.810801	0.119013	207.877	114.388	154
81	KIAA1958	316.167	6.66106	-0.111334	0.626206	207.324	1017.37	1381
82	PLCL1	14.0796	0.294079	-0.199301	0.832925	204.027	44.6042	60
83	ONECUT2	175.945	3.86479	0.012514	0.969808	203.375	586.14	786
84	BACH2	90.4358	1.75897	-0.331664	0.30881	201.823	263.476	355
85	ASTN2	11.9801	0.199633	-0.696643	0.469713	200.367	28.3917	40
86	CORIN	16.5464	0.629593	2.62144	5.38e-05	198.541	91.245	125
87	KLF12	152.466	2.83662	-0.443173	0.0794096	197.77	412.776	561
88	PLXNA4	13.8951	0.266368	-0.28994	0.756412	195.219	39.5213	52
89	MCF2L2	10.3009	0.225486	-0.023606	0.983771	195.134	33.9582	44
90	NABP1	229.344	5.70874	0.409355	0.0408477	190.76	802.029	1089
91	FOXP2	176.995	3.5386	-0.258079	0.336217	190.753	498.965	675
92	SNRK	206.566	4.74354	0.147707	0.548503	188.888	665.13	896
93	TNFAIP3	81.4134	2.55814	1.33678	7.84e-07	188.418	357.553	482
94	PTPRD	133.523	2.56429	-0.360842	0.196301	187.186	353.665	480
95	NFIA	378.632	7.25226	-0.367319	0.0370893	186.149	1001.58	1350
96	LIPT1	117.021	2.5044	-0.0676465	0.847799	184.076	339.684	461
97	TTC28	216.392	4.0448	-0.425634	0.0360127	183.446	549.013	742
98	INO80D	115.537	2.55715	0.0334667	0.927972	181.452	339.658	464
99	AKAP11	533.537	10.6011	-0.262974	0.10498	181.302	1415.47	1922
100	SPRED1	147.427	2.77891	-0.410759	0.122295	181.006	368.795	503
101	RAD51B	93.0676	1.60273	-0.650689	0.0288337	180.942	216.547	290
102	UBE3C	1709.39	34.4487	-0.226493	0.0398157	180.587	4612.18	6221
103	PACRG	10.5456	0.216824	0.0213497	0.984846	179.869	29.4249	39
104	RGS7	51.7538	1.0383	-0.23383	0.620773	178.176	136.329	185
105	RIMS2	39.6731	0.893241	0.111672	0.843902	178.003	118.153	159
106	EPHB1	31.0091	0.579952	-0.425533	0.454124	177.601	76.6186	103
107	PURG	175.345	3.95237	0.098958	0.760686	176.603	510.253	698
108	HIST1H2BE	51.7507	1.64418	1.39779	0.000996252	175.771	207.113	289
109	BBX	442.543	8.39359	-0.385608	0.0176016	174.538	1087.31	1465
110	TENM4	19.9549	0.324244	-0.724816	0.288618	172.709	41.9187	56
111	FNDC3B	222.668	4.76164	-0.0698387	0.808614	172.21	614.393	820
112	TTC39B	43.1743	0.814477	-0.38731	0.418992	171.889	100.619	140
113	GPC6	123.206	2.17445	-0.573406	0.0280829	171.538	276.666	373
114	RECK	72.3775	1.71707	0.23259	0.542131	170.64	209.223	293
115	ISPD	20.1057	0.45174	0.0713063	0.933899	170.452	57.6742	77
116	MFSD9	171.81	3.59558	-0.128027	0.648515	169.931	449.274	611
117	RYR2	38.5963	0.73902	-0.327878	0.529229	169.143	93.4537	125
118	UTP14C	419.132	9.86521	0.216085	0.230844	168.876	1232.46	1666
119	CENPP	118.424	2.24056	-0.39383	0.174872	168.262	284.825	377
120	DISC1	37.6945	0.600427	-0.844393	0.084103	168.214	76.1882	101
121	FNIP1	305.801	6.71915	0.00869676	0.975899	168.027	809.294	1129
122	CLVS2	12.6466	0.274179	-0.0873392	0.932691	167.774	34.2926	46
123	JAKMIP2	61.8811	1.30545	-0.106701	0.822368	166.992	168.208	218
124	HOXA10-HOXA9	17.4851	0.375734	-0.0313269	0.977037	165.01	45.4188	62
125	KIAA1109	153.66	3.03738	-0.269139	0.308546	164.945	357.993	501
126	MFSD5	634.125	14.6392	0.156535	0.440297	164.217	1784.84	2404
127	PCLO	64.654	1.38959	-0.051752	0.915957	164.077	172.857	228
128	NBEA	180.847	3.58454	-0.275373	0.281745	163.48	429.777	586
129	PPFIA2	33.5726	0.679448	-0.160017	0.793714	163.368	84.3904	111
130	RHPN2	735.992	16.1014	0.00202603	0.99122	163.091	1830.8	2626
131	GPC5	17.196	0.337815	-0.325162	0.701686	162.811	40.6471	55
132	SNX10	352.537	7.52464	-0.065725	0.799656	161.204	888.257	1213
133	TMEM100	46.7256	1.04605	0.0510881	0.926939	160.604	131.806	168
134	FAM217B	457.06	8.74143	-0.358627	0.0339244	159.127	979.386	1391
135	CACNB2	40.0072	0.748485	-0.454927	0.370631	158.988	88.4171	119
136	CACNB4	80.7689	1.5124	-0.422813	0.250374	158.689	178.609	240
137	OTUD1	309.595	7.29919	0.221009	0.309304	157.004	851.269	1146
138	SLC25A21	77.3113	1.43647	-0.419439	0.233527	156.634	168.754	225
139	DOCK3	80.853	1.64176	-0.21252	0.574388	156.539	192.255	257
140	CCSAP	534.46	12.0809	0.0946919	0.6316	155.287	1385.98	1876
141	LRP12	176.929	3.85782	0.00392595	0.989806	153.454	439.327	592
142	SEMA7A	59.3173	1.84907	1.31541	4.17e-05	152.509	220.299	282
143	MAST4	91.768	1.79444	-0.32613	0.411451	152.137	203.574	273
144	LCORL	168.096	3.5859	-0.0733084	0.817087	151.148	399.468	542
145	GPHN	161.602	3.28063	-0.207552	0.438438	150.886	366.689	495
146	IQUB	27.419	0.968482	2.0751	1.3e-05	150.751	110.842	146
147	FAM69A	241.474	4.46812	-0.44788	0.0304471	150.623	485.57	673
148	ERC1	513.161	10.3246	-0.23654	0.141983	149.933	1143.11	1548
149	SSH2	362.617	7.73094	-0.0736472	0.748164	149.788	864.415	1158
150	CEP135	255.622	5.90736	0.161254	0.524391	149.136	651.722	881
151	BMPR1B	86.571	1.582	-0.499151	0.119669	147.914	173.764	234
152	SUPT3H	161.323	2.95495	-0.449893	0.101257	147.549	325.949	436
153	TLR3	10.6962	0.203453	-0.555854	0.611253	147.454	22.1101	30
154	PNPLA7	22.6906	0.72692	1.38596	0.0102034	147.196	78.728	107
155	NR6A1	162.523	3.12945	-0.349036	0.143792	146.671	339.83	459
156	OBSCN	15.7378	0.342138	-0.0298519	0.975219	146.14	36.9781	50
157	NCKAP5	32.8997	0.621529	-0.408241	0.460142	144.804	69.6912	90
158	FGF12	39.4316	0.869251	0.0222958	0.970908	143.802	91.9172	125
159	RNF144B	73.8541	1.44657	-0.296118	0.429892	143.789	155.108	208
160	MECOM	295.538	6.65736	0.0808243	0.732013	142.699	711.996	950
161	DIP2C	134.067	2.28856	-0.634383	0.00882121	140.263	238.681	321
162	USP38	509.48	11.1	-0.0105629	0.959179	139.91	1214.29	1553
163	ZBTB43	174.895	4.77363	0.727769	0.000316722	139.517	484.928	666
164	EML6	23.1356	0.458921	-0.26792	0.70319	139.458	49.0183	64
165	HBP1	317.533	7.98361	0.435633	0.00959828	138.91	816.321	1109
166	AGO2	725.872	14.4604	-0.259409	0.0556164	138.516	1473.34	2003
167	ATXN7L1	125.944	2.72403	-0.0275442	0.941515	138.031	280.48	376
168	DCHS1	14.9806	0.457619	1.18723	0.0886376	137.669	47.3626	63
169	ERCC6	167.092	3.35746	-0.250103	0.36977	137.008	334.283	460
170	HOXB3	420.375	11.0001	0.574527	0.000237549	136.272	1102.12	1499
171	RASAL2	131.02	2.46034	-0.42108	0.113025	135.753	248.777	334
172	C16orf52	136.878	2.82892	-0.177624	0.557325	135.741	280.666	384
173	ZNF711	2435.41	49.3767	-0.211366	0.148171	135.185	4944.5	6675
174	PPM1A	314.373	6.3415	-0.230014	0.284051	134.984	644.132	856
175	ANKRD33B	117.491	2.50702	-0.071005	0.837691	134.422	245.966	337
176	TDRD12	13.4018	0.537407	3.28546	4.99e-05	133.977	54.4854	72
177	GRK4	20.9237	0.539131	0.513267	0.456587	133.548	53.7172	72
178	PHC3	416.361	10.1724	0.33159	0.0744124	133.4	981.383	1357
179	B3GALT5	13.4009	0.271526	-0.301902	0.747335	132.584	25.9943	36
180	ENPP5	73.4605	1.62292	0.0157088	0.972873	132.478	156.615	215
181	SCN8A	37.0838	0.845478	0.0722489	0.903521	132.469	84.1255	112
182	SH3PXD2A	105.186	1.99666	-0.39921	0.173954	132.221	196.451	264
183	AFF3	140.979	2.53992	-0.523861	0.0336865	131.894	252.738	335
184	BTBD9	136.78	2.48279	-0.502702	0.0426333	131.707	240.452	327
185	KCNK13	26.994	0.546865	-0.26153	0.69219	131.659	51.1243	72
186	DICER1	1080.12	21.5229	-0.258801	0.0759667	131.209	2109.55	2824
187	SOX6	15.602	0.282241	-0.602996	0.451685	131.094	28.7063	37
188	C9orf3	101.337	2.08235	-0.160271	0.640264	130.622	201.726	272
189	B3GNT2	323.157	7.59377	0.222087	0.302954	130.37	715.035	990
190	FAM129A	110.414	2.16484	-0.304257	0.33014	130.264	207.239	282
191	CREBRF	117.415	3.64528	1.2898	1.47e-07	130.031	352.181	474
192	ZNF407	168.107	3.4619	-0.176947	0.529399	129.986	338.757	450
193	ASXL3	58.9785	1.25716	-0.0822818	0.865258	129.658	120.743	163
194	PTPRM	86.8846	1.73008	-0.266176	0.446082	129.474	162.489	224
195	RBM43	27.8372	0.525685	-0.361394	0.561733	129.355	51.1277	68
196	GPATCH2	230.046	5.06318	0.0086214	0.977058	129.168	483.209	654
197	SLC10A7	99.5912	1.75792	-0.566796	0.0573614	129.13	168.225	227
198	PLEKHF2	247.941	6.83445	0.779417	3.99e-06	128.174	647.093	876
199	DNAH11	27.7374	0.585365	-0.146271	0.83074	128.125	53.7867	75
200	SCAPER	112.467	2.24228	-0.238833	0.450322	127.549	213.862	286
201	ANKRD44	43.9743	0.769155	-0.5489	0.229722	127.413	72.7576	98
202	SMAD7	244.876	5.46844	0.0681137	0.791876	127.093	522.476	695
203	APBA1	14.1501	0.283358	-0.202602	0.828685	127.048	25.5142	36
204	CCNT2	384.682	9.17047	0.265539	0.20705	127.038	859.68	1165
205	PTGER3	14.8345	0.599504	3.41396	2.49e-06	126.771	57.8431	76
206	CEP112	111.684	2.36386	-0.100965	0.792914	126.488	223.958	299
207	ABL2	211.683	4.35902	-0.165285	0.501375	125.716	412.763	548
208	IKZF2	23.6395	0.469473	-0.257557	0.717276	125.673	43.9089	59
209	MAGI2	25.9898	0.684618	0.644854	0.25875	125.617	66.8137	86
210	KIAA1328	58.985	1.13135	-0.373927	0.382689	125.513	104.699	142
211	HDAC9	26.1222	0.398394	-0.874723	0.124865	125.504	38.1305	50
212	RNF111	314.216	7.69909	0.346831	0.0689528	124.95	708.625	962
213	JARID2	392.435	7.88446	-0.235306	0.174618	124.422	755.544	981
214	C1S	16.3125	0.605045	2.54536	8.66e-05	123.958	54.843	75
215	TRPC3	46.6083	1.04403	0.0239225	0.96694	123.56	95.659	129
216	KIAA0825	29.923	0.898987	1.15709	0.0162049	123.472	80.9334	111
217	GATA6	737.879	15.9867	-0.0188285	0.922905	123.103	1453.42	1968
218	RGL1	62.1952	1.24466	-0.263102	0.535899	122.925	115.517	153
219	ZFPM2	132.946	2.59519	-0.327523	0.236172	122.92	238.346	319
220	ZNF273	183.815	4.20114	0.132068	0.63514	121.634	377.239	511
221	CDK17	414.037	8.68457	-0.11386	0.612903	120.443	769.918	1046
222	THSD4	35.7923	0.66601	-0.4165	0.430271	120.118	61.9691	80
223	ZNF275	395.59	8.36425	-0.099887	0.617468	120.035	728.804	1004
224	RFX3	79.519	1.67381	-0.121079	0.775826	119.488	149.641	200
225	XIAP	393.35	8.0438	-0.191488	0.341739	119.347	740.46	960
226	NHSL2	14.7077	0.335763	0.153433	0.867309	119.132	30.6965	40
227	LCA5L	20.0868	0.655938	1.46757	0.012446	118.914	59.0418	78
228	SLC25A53	21.6692	0.488197	0.103992	0.892478	118.804	45.9023	58
229	NAPG	445.519	8.59967	-0.335397	0.0456027	117.446	747.381	1010
230	CHIC1	128.985	2.69545	-0.120836	0.730555	116.863	230.283	315
231	PRRG4	161.559	4.05811	0.409594	0.083454	116.557	351.39	473
232	ADAMTS20	49.5834	1.03456	-0.137957	0.787712	115.991	88.1522	120
233	UBE2W	248.136	5.35412	-0.0421785	0.875716	115.985	453.155	621
234	PLCB1	125.591	2.32919	-0.43663	0.111745	115.92	201.871	270
235	CLHC1	22.9708	0.569377	0.438869	0.501375	115.916	50.5051	66
236	MKRN3	63.7812	1.41315	0.027393	0.954797	115.345	116.325	163
237	DNM3	42.9078	0.977339	0.133386	0.804205	114.597	84.5096	112
238	EDA	85.1438	1.27916	-0.93335	0.00250785	114.138	112.186	146
239	RBMS3	27.848	0.746385	0.607072	0.285345	113.882	63.2374	85
240	TMEM117	114.955	2.14553	-0.453131	0.117841	113.259	187.321	243
241	FLCN	377.161	8.78338	0.192581	0.352059	112.941	697.124	992
242	TROVE2	793.356	17.3148	-0.0051671	0.982326	112.043	1429.53	1940
243	SLC45A4	77.703	1.57131	-0.226498	0.562532	112.008	130.743	176
244	SLC19A2	336.741	7.38912	0.0194864	0.935092	111.921	610.138	827
245	RABGAP1L	155.868	3.0745	-0.289198	0.257961	111.563	255.516	343
246	GOLGA3	853.454	18.1517	-0.0802066	0.61606	111.56	1495.84	2025
247	CACNA1B	17.8488	0.385716	-0.0902926	0.915957	111.481	31.2461	43
248	ASH1L	637.299	14.9783	0.211457	0.243586	110.894	1178.09	1661
249	TMEM178B	148.115	2.72788	-0.457755	0.0593689	110.709	223.452	302
250	FZD3	312.323	6.13553	-0.294401	0.161318	110.341	499.875	677
251	PEAK1	146.287	3.04603	-0.141074	0.639077	110.307	248.439	336
252	ARSK	215.329	5.22498	0.309396	0.145821	110.24	421.095	576
253	TET3	267.385	5.71075	-0.0651334	0.789929	110.143	461.215	629
254	NFAT5	312.142	7.08678	0.0997888	0.69578	109.923	563.219	779
255	ZNF236	197.76	4.27746	-0.0398179	0.891267	109.878	350.168	470
256	WDPCP	65.1214	1.3133	-0.202113	0.651304	109.647	106.474	144
257	KIF26B	44.0384	0.739695	-0.672309	0.12644	109.505	58.7273	81
258	AQP11	21.379	0.311022	-1.01088	0.147979	109.317	26.9082	34
259	TLN2	30.9614	0.585659	-0.439147	0.439002	109.279	49.0183	64
260	SEMA6D	123.004	2.49354	-0.223452	0.46415	109.082	199.421	272
261	TNRC6C	402.569	9.0958	0.0880661	0.668592	109.061	747.444	992
262	SPATA7	89.8456	1.89215	-0.103784	0.817484	108.871	153.717	206
263	DDHD1	220.01	4.4995	-0.177021	0.459054	108.679	358.867	489
264	CLSTN2	19.2436	0.37726	-0.304634	0.698866	108.678	30.6236	41
265	NUP210L	13.0363	0.556064	4.78369	2.38e-07	107.901	44.9884	60
266	ERC2	51.4968	1.10371	-0.0314031	0.954947	107.818	86.8806	119
267	TRABD2B	41.2647	0.873153	-0.124018	0.828174	107.656	67.8634	94
268	GPR137C	95.2992	1.93903	-0.212871	0.565792	107.27	160.87	208
269	IMMP2L	181.387	4.03655	0.0606582	0.834132	107.27	321.558	433
270	FBXW7	297.106	7.13397	0.285368	0.128688	107.093	559.414	764
271	NEBL	125.146	2.21582	-0.550431	0.0378174	106.958	174.41	237
272	ARL15	223.347	4.07044	-0.500968	0.0190807	106.622	323.31	434
273	KCNG3	88.489	2.06855	0.228441	0.51791	106.355	157.691	220
274	TMCC1	124.807	2.57032	-0.180965	0.557417	106.212	202.133	273
275	TMEM91	25.9059	0.602673	0.187291	0.797984	106.194	49.7866	64
276	ZNF148	238.584	4.9451	-0.146709	0.578989	106.166	387.262	525
277	PAMR1	15.9511	0.282935	-0.495404	0.55062	106.032	20.8617	30
278	GAN	258.45	5.51461	-0.0680228	0.791375	105.175	435.976	580
279	DDR2	16.2055	0.60884	2.53499	4.84e-05	105.118	50.6508	64
280	LCOR	415.064	9.31068	0.0775148	0.752601	104.826	724.602	976
281	ZNF703	3500.87	66.2229	-0.386807	0.390078	104.692	5126.22	6933
282	C11orf30	194.366	4.31688	0.0453302	0.876581	104.474	334.171	451
283	FRMPD4	93.3599	1.80517	-0.350386	0.314723	104.145	140.24	188
284	FBXL3	1017.26	23.7018	0.187476	0.213886	103.958	1828.67	2464
285	CPEB2	50.4611	1.16078	0.132591	0.794768	103.379	85.7514	120
286	TBC1D32	117.832	2.27918	-0.334246	0.246474	103.107	176.38	235
287	COL19A1	14.8535	0.332215	0.0994175	0.916326	102.343	24.7956	34
288	PCSK5	126.736	2.39899	-0.381997	0.175762	101.709	182.255	244
289	AUTS2	479.682	10.5242	0.0127371	0.952417	101.671	799.956	1070
290	KPNA5	456.248	9.97706	0.00440299	0.984753	101.333	719.171	1011
291	ZNF678	375.14	7.49699	-0.249034	0.246596	101.107	560.523	758
292	RICTOR	316.989	6.55044	-0.164133	0.482606	100.909	498.064	661
293	PURA	667.172	15.2758	0.140993	0.430376	100.421	1123.48	1534
294	FAT3	123.602	2.33516	-0.401206	0.143839	100.207	172.228	234
295	ADCY5	13.2819	0.23955	-0.413493	0.657287	100.188	18.0338	24
296	TNRC6B	388.937	7.67323	-0.276756	0.113936	100.088	574.103	768
297	RUNX1T1	81.5676	1.64095	-0.241315	0.524523	99.942	121.726	164
298	AGO3	362.322	8.5002	0.207127	0.251497	99.88	631.678	849
299	TLL2	22.9992	0.601851	0.495998	0.452515	99.6924	43.836	60
300	MAPK8	275.419	5.75129	-0.129459	0.559602	99.6297	427.843	573
301	PCBP3	23.564	0.51367	0.102875	0.892478	99.2855	37.9616	51
302	TMEM182	46.2889	0.908733	-0.238063	0.651119	99.039	69.019	90
303	PAX9	185.249	3.81616	-0.151623	0.587779	98.7905	281.56	377
304	C11orf80	43.0029	0.841292	-0.278015	0.591637	98.6578	62.7109	83
305	SLC35G1	195.824	3.68047	-0.410788	0.0566579	98.357	267.576	362
306	PALM2	61.9811	1.02825	-0.708088	0.0567971	98.2255	78.4929	101
307	C2orf61	41.957	1.80347	6.01796	1.77e-19	98.1444	132.783	177
308	ZDHHC11B	12.4916	0.214159	-0.669009	0.452488	98.058	15.0833	21
309	PDE10A	145.596	2.75974	-0.394009	0.130584	97.8353	205.329	270
310	CNNM2	216.458	5.08678	0.220583	0.334099	97.5077	368.152	496
311	ZC3H12C	175.555	4.19149	0.261118	0.307798	97.34	304.845	408
312	CEP128	148.411	3.12757	-0.108728	0.748164	97.2001	230.412	304
313	CCDC7	51.5493	1.24981	0.31915	0.487428	96.8144	91.1523	121
314	ZCCHC4	144.706	2.98009	-0.176633	0.543731	96.6413	211.508	288
315	LYST	110.88	2.4568	0.0347477	0.926022	96.4669	181.612	237
316	CDK19	170.806	3.6242	-0.0804634	0.784441	96.0212	257.936	348
317	PTPRN2	20.0147	0.37515	-0.429366	0.555873	95.9615	28.107	36
318	BCL11A	356.199	7.45283	-0.115571	0.576159	95.9367	533.695	715
319	C1orf21	154.129	2.97793	-0.343121	0.168545	95.704	214.319	285
320	ZNF726	60.4706	1.59099	0.589338	0.0987921	94.9094	113.839	151
321	LRRC8B	255.708	5.00536	-0.308429	0.145174	94.8984	356.046	475
322	HDAC4	77.6582	1.29616	-0.70367	0.0276936	94.8958	90.6224	123
323	GFPT1	341.156	7.03293	-0.165345	0.448901	94.8395	490.329	667
324	WDR27	145.868	3.01453	-0.154527	0.614519	94.5422	215.855	285
325	CATSPER3	21.8144	0.508173	0.271146	0.723147	94.4561	34.6271	48
326	RNF38	369.58	8.80871	0.255178	0.145604	94.4519	607.085	832
327	MREG	155.661	2.99636	-0.341795	0.169236	94.4478	205.342	283
328	CACNA2D1	262.367	4.88766	-0.430791	0.0271699	93.9099	338.486	459
329	SPATA13	232.351	4.68757	-0.226108	0.295303	93.8653	323.737	440
330	MKLN1	411.711	8.25824	-0.242016	0.189798	93.8456	583.004	775
331	UNC5C	98.2172	1.8248	-0.44135	0.137693	93.7088	124.961	171
332	LNPEP	348.966	6.66452	-0.370127	0.0462322	93.6302	461.771	624
333	MSH4	41.4184	1.75298	5.21175	3.48e-21	93.5552	124.223	164
334	TNRC6A	632.961	14.052	0.044238	0.815081	93.4384	970.376	1313
335	PPP1R9A	154.815	2.82718	-0.488508	0.0580675	93.3793	199.908	264
336	ABCC8	10.7026	0.235844	0.175614	0.875611	93.2819	17.4112	22
337	CAMKMT	247.342	5.24141	-0.0755573	0.767221	92.9139	367.271	487
338	BCL11B	48.8412	1.06778	-0.0051293	0.992071	92.7158	69.7078	99
339	RSPO2	10.2679	0.258934	0.38144	0.716689	92.6878	18.0338	24
340	BCAS3	403.241	8.33694	-0.160356	0.395442	92.48	571.484	771
341	VPS13B	179.783	3.9606	0.00325626	0.991532	92.1577	269.278	365
342	KIAA1217	68.5815	1.35256	-0.291986	0.454905	91.678	91.702	124
343	ANKRD50	185.775	3.65421	-0.284739	0.238959	91.6752	253.602	335
344	EXOC6B	316.314	6.0104	-0.383862	0.0384051	91.6744	410.24	551
345	EVI5	450.721	8.52365	-0.386073	0.0230782	91.6274	579.974	781
346	KLHL15	3289.47	66.7361	-0.207074	0.0970158	91.5846	4600.34	6112
347	FMN2	182.872	3.44103	-0.410062	0.0638805	91.5424	234.604	315
348	MIPOL1	119.525	2.28034	-0.386165	0.211893	91.2144	152.611	208
349	DAPK2	11.3085	0.219378	-0.359859	0.736218	91.1668	13.9078	20
350	PLAG1	149.777	3.25845	-0.0221851	0.947355	90.5337	215.511	295
351	PGR	16.0161	0.309539	-0.357098	0.684013	90.457	21.2955	28
352	HFM1	29.8261	0.642206	-0.00736432	0.991096	90.3137	42.2532	58
353	AHRR	69.8436	1.67628	0.281062	0.46416	90.0807	114.319	151
354	GRID1	79.638	1.32441	-0.687942	0.0305859	89.8515	88.8972	119
355	MBD2	345.912	7.36415	-0.0730051	0.755264	89.7592	494.319	661
356	HIVEP1	212.735	5.1938	0.336928	0.120395	89.5298	349.38	465
357	NARF	968.337	21.2696	0.0100183	0.954353	89.5173	1506.86	1904
358	FAM110C	27.9067	0.460859	-0.670188	0.241205	88.9642	29.4713	41
359	MED13	1125.36	24.9814	0.0411022	0.830106	88.9061	1663.82	2221
360	RANBP17	164.558	3.47837	-0.0874286	0.76708	88.8346	232.353	309
361	PDE11A	20.8599	0.428294	-0.105943	0.893516	88.7242	27.4811	38
362	PCMTD1	216.492	4.72218	-0.000485895	0.998599	88.5185	317.561	418
363	ADM	654.151	19.4603	1.09386	8.37e-22	88.0769	1263.34	1714
364	BAZ2B	132.539	2.85236	-0.0402593	0.909799	87.9972	183.281	251
365	DENND2C	119.949	2.71731	0.098616	0.770846	87.9547	178.682	239
366	CREBL2	421.869	8.81285	-0.123312	0.543826	87.9398	573.881	775
367	PUS10	32.6718	0.694146	-0.0778596	0.905318	87.8778	47.7004	61
368	NPAS2	31.9753	0.68292	-0.0540028	0.935413	87.858	45.8526	60
369	GPR63	154.273	3.03968	-0.288819	0.271222	87.8381	193.639	267
370	C2orf42	150.442	3.66129	0.324961	0.196476	87.674	229.078	321
371	RPS6KA2	70.7746	1.22114	-0.625492	0.0655135	87.623	80.3605	107
372	NKRF	1112.76	24.7861	0.0527073	0.742141	87.5895	1610.91	2171
373	WDFY3	244.731	5.05735	-0.157079	0.51518	87.3975	325.896	442
374	PLCXD2	48.5741	0.972686	-0.232638	0.638873	87.3869	65.4461	85
375	EPG5	138.671	3.30737	0.261748	0.326919	87.0783	217.365	288
376	LGALSL	269.859	6.77402	0.426083	0.0238561	86.9498	432.535	589
377	DOCK4	297.106	5.47448	-0.462761	0.0105855	86.7663	351.532	475
378	ANK2	289.979	5.26709	-0.496489	0.0048802	86.7652	330.757	457
379	BRIP1	381.088	8.04511	-0.100984	0.659614	86.6365	514.84	697
380	FOXP1	338.454	7.34061	-0.0378965	0.875226	86.505	469.805	635
381	SLC16A9	159.83	4.2697	0.663113	0.00293034	86.4229	275.036	369
382	POU2F1	338.584	6.49498	-0.353898	0.0500788	86.3744	414.217	561
383	FOXO1	321.848	6.84816	-0.0875001	0.701553	86.3006	437.479	591
384	MBNL1	1041.2	21.2198	-0.201401	0.185874	86.2875	1349.41	1831
385	KDM6A	370.491	8.26792	0.0530085	0.810804	86.2369	533.744	713
386	ARID4B	405.86	10.3375	0.477481	0.00463037	85.9975	659.014	889
387	SPATA6L	13.6706	0.372496	0.743749	0.348619	85.907	22.8286	32
388	SYPL1	1589.06	35.6366	0.0780519	0.636021	85.5021	2378.04	3047
389	ATP9B	103.179	2.16374	-0.105673	0.771956	85.5001	139.786	185
390	REV3L	437.098	9.57987	0.000941492	0.996683	85.3874	605.704	818
391	HOXA3	381.505	9.69258	0.473276	0.00526149	85.323	592.564	827
392	GAREM	97.1642	2.13495	0.0208241	0.958079	85.2477	132.035	182
393	SUN2	433.693	7.80099	-0.513244	0.00464923	85.2456	501.326	665
394	STXBP6	30.9185	0.539805	-0.616347	0.260482	85.216	31.9879	46
395	ZFHX3	185.83	3.68998	-0.273799	0.257205	85.0953	234.005	314
396	ZIC3	11.4471	0.282131	0.373637	0.705185	85.067	18.9941	24
397	CPEB4	316.269	7.58256	0.27779	0.149432	85.0636	476.375	645
398	WDR7	201.159	3.93479	-0.306384	0.188647	84.8838	244.168	334
399	ITGA2	145.392	2.87269	-0.283526	0.294852	84.5898	175.99	243
400	FSTL4	14.8705	0.273018	-0.41993	0.63348	84.2435	17.5304	23
401	RASL11B	101.758	3.11034	1.24671	2.72e-06	83.9136	182.649	261
402	ARHGEF28	60.7985	1.16073	-0.357352	0.370505	83.5681	71.2939	97
403	FRS2	470.321	11.3878	0.310952	0.0646346	83.3347	707.843	949
404	HIPK2	519.224	10.2175	-0.294446	0.0659788	83.2885	626.635	851
405	ZSWIM6	313.456	6.67105	-0.0823583	0.720636	83.0454	418.952	554
406	SIK3	235.821	4.83914	-0.181447	0.429641	82.8659	296.136	401
407	DENND1B	138.199	2.6612	-0.343767	0.21486	82.6695	163.837	220
408	MED12L	149.468	2.85615	-0.377657	0.139965	82.2786	176.188	235
409	NDST4	51.1047	0.94851	-0.456352	0.285906	82.2342	56.6411	78
410	LMO7	119.058	2.61536	0.0140429	0.970908	82.2068	157.959	215
411	FAM160B1	256.787	5.85815	0.127874	0.589422	82.1078	360.602	481
412	SYT14	112.37	2.2906	-0.177684	0.622563	82.0745	142.545	188
413	FRAS1	158.817	2.86616	-0.522327	0.022035	81.9911	177.149	235
414	SFMBT2	263.815	6.03275	0.13108	0.563049	81.8863	369.738	494
415	MAML3	45.4151	0.830465	-0.479192	0.285454	81.8819	50.6475	68
416	PNISR	1222.98	32.1617	0.587481	2.34e-05	81.4322	1975.26	2619
417	TECTA	13.1239	0.381734	1.05	0.171895	81.2084	22.5174	31
418	GLIS3	32.576	0.739698	0.082374	0.905738	81.1142	43.836	60
419	PAX2	38.9122	0.85149	0.0646457	0.912952	81.0344	48.558	69
420	DTNA	263.602	5.56188	-0.116373	0.67961	80.7282	325.386	449
421	PAN3	286.559	5.91381	-0.157618	0.479124	80.6587	356.476	477
422	STYK1	34.2616	1.00476	0.975047	0.0334709	80.616	59.8796	81
423	ZNF652	487.188	9.71931	-0.254873	0.178313	80.4584	575.868	782
424	ROR1	145.032	2.59555	-0.55497	0.0220833	80.1373	151.747	208
425	STARD9	74.7701	1.72301	0.155079	0.697187	80.0923	106.047	138
426	SPON2	12.3126	0.375216	1.25745	0.110771	79.9539	22.7823	30
427	ATG9A	792.486	14.6227	-0.457303	0.00135595	79.8761	846.401	1168
428	DYRK1A	815.615	17.0806	-0.126906	0.439371	79.5641	1030.12	1359
429	PCNX	365.27	7.16702	-0.298569	0.0990829	79.5309	420.091	570
430	BSN	31.4399	0.617686	-0.337612	0.562839	79.3284	35.9947	49
431	SLC16A10	325.09	5.79919	-0.528911	0.0106941	79.3214	341.294	460
432	SUGCT	39.7491	0.921757	0.195698	0.728572	79.1966	53.9324	73
433	FAM122A	188.994	4.53631	0.274653	0.225724	79.1392	271.54	359
434	UHMK1	888.848	18.6008	-0.122936	0.452681	79.1363	1105.24	1472
435	PHKA1	370.82	7.64752	-0.169317	0.371565	79.1106	452.112	605
436	SLX4	171.773	3.94226	0.137496	0.611693	78.8888	220.299	311
437	ANKRD12	129.938	2.84363	-3.37e-05	0.999921	78.7725	162.201	224
438	SMAD5	1068.33	20.6259	-0.341046	0.0108142	78.6876	1205.63	1623
439	DNAJC27	59.8834	1.62721	0.739559	0.0348837	78.6624	91.4105	128
440	CHN2	61.0348	1.31169	-0.0367197	0.939819	78.5245	78.2511	103
441	C3orf70	36.794	0.701502	-0.380374	0.471263	78.4032	39.5908	55
442	MLLT3	341.513	6.61496	-0.330182	0.0592349	78.1562	382.083	517
443	AFF2	42.8923	0.857552	-0.287908	0.578072	78.1294	48.9918	67
444	NFIB	454.303	9.10533	-0.241893	0.192442	77.9763	522.247	710
445	PMEPA1	52.777	1.06695	-0.215576	0.643464	77.7919	60.3101	83
446	NEFL	1303.47	28.0414	-0.0484798	0.753572	77.7065	1612.05	2179
447	ELOVL7	209.47	3.94855	-0.406404	0.0800283	77.4968	230.843	306
448	STARD13	74.2011	1.42167	-0.384694	0.293432	77.3736	83.0228	110
449	NPC1L1	20.2538	0.725642	2.20751	6.85e-05	77.173	43.2631	56
450	GCNT2	16.2652	0.350446	0.018835	0.983928	77.0447	19.6398	27
451	GOLGA8B	181.567	4.42865	0.35064	0.125921	76.9987	238.472	341
452	MAOB	13.0164	0.272921	-0.091719	0.930968	76.9454	15.9476	21
453	CTTNBP2	136.332	2.94752	-0.033439	0.921089	76.6746	175.98	226
454	MTHFD2L	86.8477	2.53297	0.99163	0.00022625	76.5899	143.932	194
455	PHTF2	409.316	8.33542	-0.198464	0.308389	76.4208	473.5	637
456	ANKAR	34.8055	1.16686	1.7304	2.25e-05	76.2729	65.3467	89
457	CCDC169-SOHLH2	17.3595	0.275923	-0.780556	0.826079	76.1081	14.6032	21
458	UBR3	339.295	6.7118	-0.277846	0.13817	75.9856	374.527	510
459	SWT1	57.5327	1.14868	-0.256552	0.568967	75.7388	64.052	87
460	RALGPS1	74.3572	1.40006	-0.380835	0.298632	75.7109	80.4333	106
461	SYT1	34.0628	0.660882	-0.351596	0.530113	75.6565	38.9948	50
462	PPM1E	249.856	4.76288	-0.367945	0.0861004	75.3746	267.026	359
463	FUT4	75.8659	1.52613	-0.21912	0.564085	75.3542	83.1387	115
464	SLC7A2	799.867	14.6685	-0.466071	0.000153584	75.2634	839.252	1104
465	ZFAND5	634.927	16.5566	0.565069	3.87e-06	75.1964	922.321	1245
466	METTL20	27.0227	0.598673	0.0993481	0.891969	75.1662	33.2131	45
467	GRIP1	99.8467	1.77011	-0.546065	0.0640882	75.1364	99.4969	133
468	ROBO1	806.705	16.2166	-0.237586	0.107191	75.0467	902.946	1217
469	LRGUK	10.6352	0.266511	0.38269	0.708059	75.0438	15.0601	20
470	RUNX1	224.861	5.77405	0.502458	0.00701143	74.9907	325.015	433
471	COLEC11	19.8831	0.760275	2.80461	4.9e-06	74.9729	41.4617	57
472	FBXO3	583.023	13.2454	0.1089	0.532575	74.9696	742.762	993
473	DDX26B	114.154	3.09675	0.703129	0.0067202	74.9173	175.543	232
474	WNT3A	21.3656	0.373969	-0.594187	0.387105	74.8726	19.4709	28
475	ESPL1	787.731	15.1867	-0.347487	0.0209058	74.8022	835.864	1136
476	NEK7	512.223	10.8334	-0.0900111	0.662955	74.492	599.207	807
477	BBS9	108.368	2.04076	-0.391967	0.177312	74.4822	111.077	152
478	LEKR1	20.419	0.524306	0.53502	0.431052	74.384	30.2892	39
479	SACS	709.702	12.9873	-0.479465	0.00141451	74.3032	713.4	965
480	MAP3K5	223.322	4.36336	-0.308274	0.149577	74.2547	235.293	324
481	ACVR1C	22.3822	0.418073	-0.487836	0.473109	74.1497	23.9578	31
482	IFNAR2	476.258	10.1666	-0.0701347	0.749454	74.0661	548.404	753
483	LAMA3	72.6825	1.4327	-0.288123	0.450027	73.986	80.1453	106
484	PUM1	1533.51	37.0633	0.302244	0.00458201	73.7927	2019.53	2735
485	CCDC171	31.0418	0.624144	-0.210583	0.735223	73.701	33.6204	46
486	DYRK2	659.561	13.5222	-0.179942	0.288715	73.5824	716.784	995
487	NR2C2	287.819	5.89999	-0.181927	0.383631	73.5595	328.015	434
488	ZSWIM5	69.162	1.45521	-0.106633	0.806627	73.5289	81.1287	107
489	MCTP1	71.775	1.23867	-0.633371	0.0611209	73.4661	65.7772	91
490	DACH1	340.606	6.26294	-0.462159	0.00759407	73.448	341.486	460
491	ZNF292	399.974	8.26417	-0.158984	0.470406	73.0866	445.079	604
492	ZNF536	150.848	2.62948	-0.602677	0.0131691	73.0181	140.621	192
493	PBLD	87.0535	2.35826	0.690277	0.0193751	72.935	123.256	172
494	ITSN2	181.141	4.03169	0.04622	0.884134	72.6742	209.895	293
495	RBM12B	470.69	11.1239	0.235814	0.163785	72.6365	595.005	808
496	ATRX	540.841	11.6491	-0.0433084	0.865391	72.3658	624.241	843
497	PCDH19	29.8035	0.902686	1.18947	0.0108208	72.0073	48.9455	65
498	ZIC5	566.972	13.7334	0.312767	0.0340993	71.9413	732.467	988
499	ATF7IP	849.129	19.3239	0.112403	0.542437	71.88	1021.5	1389
500	WWOX	279.87	6.18561	0.024092	0.935509	71.7795	327.575	444
501	CHSY3	110.225	1.91235	-0.623864	0.0371061	71.6395	99.9738	137
502	MAML2	39.4547	0.782482	-0.230758	0.675967	71.5671	40.5743	56
503	FBXL13	19.1767	0.433498	0.168994	0.844692	71.5113	24.534	31
504	RPS6KC1	156.492	3.13315	-0.25472	0.365223	71.4935	166.715	224
505	ULK4	44.1009	1.09141	0.38532	0.412784	71.4671	60.0982	78
506	FCF1	872.875	18.0042	-0.167329	0.239431	71.4276	946.895	1286
507	CNTLN	192.954	4.00086	-0.154329	0.604452	71.2347	209.421	285
508	SOX5	85.3982	1.6864	-0.284081	0.441067	71.1576	91.2251	120
509	FBXL20	506.322	10.1628	-0.239107	0.192294	71.1418	540.89	723
510	IGF1R	397.427	7.90474	-0.272724	0.105307	71.0965	410.495	562
511	ASAP1	363.567	7.85055	-0.0471235	0.848409	71.0778	409.346	558
512	ZDHHC21	159.347	3.12347	-0.30299	0.293798	71.0748	163.883	222
513	EMP1	14.9264	0.309562	-0.118078	0.898777	71.0682	15.2986	22
514	ZBTB10	390.018	8.36663	-0.0525934	0.841915	70.9963	454.93	594
515	DNASE1L2	22.5022	0.605709	0.512894	0.473745	70.9912	31.1501	43
516	SHOC2	866.512	18.051	-0.134383	0.40072	70.9658	997.675	1281
517	CCDC71L	166.894	4.64377	0.806673	7.02e-05	70.8476	245.684	329
518	ZNF704	222.16	4.22454	-0.388137	0.0695891	70.777	222.998	299
519	ADRB1	25.4482	0.66448	0.551207	0.349422	70.732	34.7959	47
520	PKNOX2	45.8474	0.807919	-0.586398	0.185654	70.5517	41.9419	57
521	ARIH1	770.159	16.2076	-0.113777	0.490332	70.5224	852.256	1143
522	PBX3	484.705	9.77127	-0.226816	0.160019	70.3081	502.7	687
523	CUX1	575.5	11.0768	-0.352219	0.0152094	70.1466	581.898	777
524	CLOCK	219.578	4.36413	-0.27516	0.24885	70.1171	224.313	306
525	VTI1A	320.175	6.54827	-0.194841	0.39228	70.0949	340.118	459
526	HMGA2	987.493	20.3601	-0.162785	0.288758	70.0389	1053.85	1426
527	PANK3	1377.96	28.9776	-0.11038	0.449622	69.9851	1519.34	2028
528	JAZF1	177.256	3.35798	-0.396922	0.0858342	69.9826	175.132	235
529	IGSF11	27.5211	0.529644	-0.310451	0.628583	69.8583	27.746	37
530	GUCY1A2	42.4014	0.749104	-0.541307	0.25725	69.4162	38.2729	52
531	PRKCA	479.647	9.31174	-0.331106	0.0354691	69.3748	481.487	646
532	C21orf91	243.2	5.54853	0.120565	0.647284	69.0273	290.918	383
533	CDC42BPA	440.441	8.83546	-0.243161	0.174872	68.9268	447.884	609
534	EFNA5	708.647	12.8554	-0.499175	8.89e-05	68.9203	658.56	886
535	ZRANB3	134.82	2.5839	-0.353746	0.196433	68.8881	135.015	178
536	AGFG1	508.791	10.0236	-0.284961	0.0729065	68.8376	512.853	690
537	PPP1R15B	1046.39	24.5058	0.205775	0.136166	68.8	1294.19	1686
538	ZBTB34	274.889	6.6969	0.325319	0.0823206	68.6885	353.586	460
539	TBC1D22A	334.127	5.82511	-0.597006	0.0003287	68.6682	298.802	400
540	ACYP2	101.339	2.2596	0.055765	0.888551	68.5962	114.315	155
541	ELK4	322.846	7.7152	0.2594	0.185531	68.5659	400.511	529
542	EIF5A2	152.887	3.27231	-0.0679554	0.834278	68.4531	160.473	224
543	TAOK1	917.477	19.3441	-0.106213	0.583533	68.4448	998.479	1324
544	ZNF718	151.911	3.40645	0.0594678	0.87347	68.3996	174.99	233
545	CA13	62.1588	1.21464	-0.323176	0.422121	68.3329	58.6776	83
546	GTF2A1	551.873	11.2259	-0.199555	0.315573	68.2353	548.417	766
547	CCNJL	34.5043	0.732764	-0.0313779	0.96159	68.2348	39.571	50
548	NF1	668.198	12.7112	-0.375463	0.0109071	68.2076	639.778	867
549	MAGI1	211.424	4.22171	-0.254475	0.271141	67.9819	214.749	287
550	IL18R1	19.2471	0.442316	0.108702	0.894935	67.8248	20.8617	30
551	USP42	229.599	5.67989	0.366572	0.0991377	67.7831	271.566	385
552	SLC30A1	443.191	11.411	0.50824	0.000398719	67.5665	549.685	771
553	MYCBP2	478.569	9.51701	-0.260775	0.134967	67.5633	481.322	643
554	ZNF597	119.737	3.27989	0.77277	0.00224648	67.3803	162.9	221
555	SPATA17	48.9488	1.2351	0.467371	0.363748	67.2012	61.4625	83
556	RGS5	100.936	2.44605	0.326211	0.318226	67.0469	122.494	164
557	MTMR9	347.574	7.11694	-0.186926	0.393139	67.0232	345.337	477
558	CEP120	342.008	7.69374	0.0757454	0.752326	66.6775	373.924	513
559	PRICKLE1	227.061	4.93519	-0.00838503	0.976241	66.6641	243.38	329
560	EFCAB11	102.036	2.07228	-0.203449	0.549643	66.5934	102.398	138
561	LRRTM4	126.766	2.60648	-0.173659	0.576158	66.373	125.68	173
562	RNF139	430.338	10.6879	0.389523	0.011003	66.2432	525.37	708
563	CISH	28.4325	0.679579	0.376994	0.585028	66.2175	31.2925	45
564	SSFA2	758.695	16.8423	0.0426467	0.823848	66.2022	819.917	1115
565	CPEB3	86.0747	2.01142	0.175224	0.6384	66.1224	99.8811	133
566	STXBP5	337.551	7.21903	-0.0664293	0.771442	66.0753	355.036	477
567	ZNF618	196.807	3.76067	-0.379664	0.0908664	65.9457	184.748	248
568	SCAI	119.347	2.8375	0.248038	0.415372	65.9031	138.969	187
569	ASPM	1024.93	20.4453	-0.260061	0.117083	65.8832	999.205	1347
570	ARMC2	28.1328	0.637688	0.108727	0.872517	65.863	31.1269	42
571	PPIL6	19.2246	0.501224	0.510706	0.477459	65.8388	23.8121	33
572	MAN1C1	108.994	2.00732	-0.435258	0.149815	65.7592	93.1358	132
573	COL25A1	207.26	3.85114	-0.442133	0.0446181	65.6949	184.288	253
574	NOL4	74.7673	1.4479	-0.3579	0.334465	65.6123	69.327	95
575	ZNF114	15.6642	0.503225	1.41879	0.0305533	65.577	24.3883	33
576	RAPGEF5	160.436	3.55994	0.0331885	0.924475	65.4506	177.102	233
577	ZBTB39	288.666	6.55537	0.117401	0.588197	65.4425	318.2	429
578	ADAMTS17	36.1524	0.626766	-0.607299	0.220967	65.4152	31.5839	41
579	ZNF506	106.434	2.3945	0.0891224	0.81784	65.1493	116.931	156
580	KIF23	1586.4	38.4875	0.3117	0.010966	65.1381	1976.5	2507
581	KLF7	24.3757	0.552713	0.13233	0.856193	65.1333	26.7625	36
582	TPPP	66.9178	1.26022	-0.41663	0.274537	65.0679	60.8631	82
583	REEP3	805.635	17.3402	-0.0411503	0.81355	65.0513	867.177	1128
584	LRRK2	36.2974	0.786882	-0.0060542	0.992071	64.8128	36.1371	51
585	TMEM108	37.3364	0.60206	-0.7778	0.111946	64.7776	28.1765	39
586	C5orf28	167.055	4.2006	0.427774	0.0765137	64.7527	206.335	272
587	SMYD3	173.796	3.4446	-0.265678	0.280969	64.7391	166.691	223
588	EOGT	112.684	2.75044	0.332703	0.252236	64.7169	127.62	178
589	CHD9	371.176	8.51687	0.139307	0.550122	64.6951	408.223	551
590	SLC7A11	253.999	6.2324	0.363429	0.0691606	64.6621	302.809	403
591	RSBN1	325.003	7.41144	0.12369	0.580355	64.6299	362.188	479
592	ZNF720	118.172	2.93029	0.380039	0.182047	64.4987	141.32	189
593	POLD3	459.789	9.83087	-0.0608707	0.765806	64.4908	466.037	634
594	ESR2	13.4049	0.434251	1.78001	0.0156311	64.4788	21.6796	28
595	RCAN2	21.6299	0.51261	0.177505	0.828725	64.3765	24.7724	33
596	NUFIP2	1454.01	36.333	0.414569	0.000885307	64.3216	1729.99	2337
597	TMEM56-RWDD3	42.4675	0.979868	0.196631	0.726553	64.2944	44.7698	63
598	HIST1H2BB	18.4212	0.654194	2.27221	0.000111561	64.2012	30.0706	42
599	E2F7	625.317	14.447	0.158585	0.339365	64.1655	685.534	927
600	DST	688.119	12.5441	-0.482882	0.000813474	64.094	589.342	804
601	USP34	464.077	8.79085	-0.390831	0.0192383	64.0439	412.823	563
602	USP31	198.138	4.07542	-0.16226	0.517624	64.0425	192.252	261
603	SPATA2	304.85	8.5748	0.839344	1.45e-07	64.0248	401.551	549
604	NHS	22.2455	0.406159	-0.480014	0.481121	64.0143	18.0801	26
605	HLF	15.5952	0.359774	0.119709	0.895277	63.929	16.4741	23
606	FARS2	192.273	3.63188	-0.414037	0.0787596	63.8788	173.91	232
607	ZBTB41	142.325	2.92764	-0.178097	0.585056	63.874	138.008	187
608	EHBP1	328.763	6.95254	-0.101915	0.648886	63.8616	339.866	444
609	RAPH1	240.845	5.5764	0.157617	0.529761	63.8405	265.996	356
610	AKAP13	227.121	4.73451	-0.139046	0.568018	63.787	225.18	302
611	CLIC5	14.3301	0.407681	0.832742	0.271889	63.7754	20.5769	26
612	TGFBR1	408.735	8.46266	-0.157315	0.436159	63.6916	394.213	539
613	TBC1D9	189.681	4.38078	0.170011	0.496562	63.6873	203.232	279
614	PCNXL2	253.321	5.34766	-0.094348	0.692869	63.5792	254.582	340
615	LSAMP	67.5367	1.33765	-0.332573	0.441041	63.5441	63.0453	85
616	USP45	364.392	8.79879	0.301256	0.128489	63.5315	418.492	559
617	CCBE1	11.898	0.220792	-0.528905	0.599116	63.4082	10.3116	14
618	EXT1	467.583	8.82691	-0.39797	0.00804736	63.329	413.498	559
619	DIAPH2	158.587	3.12809	-0.288914	0.287997	63.2975	147.098	198
620	CDKL3	73.5513	2.21252	1.11598	0.000290839	63.2764	108.014	140
621	CBFA2T2	146.498	3.06264	-0.129864	0.656821	63.0175	144.293	193
622	L3MBTL4	98.0137	2.12642	-0.0274619	0.952268	63.0167	98.6558	134
623	PTPN3	192.574	3.89189	-0.210781	0.385691	62.9514	178.725	245
624	COL4A3	15.696	0.349499	0.0971416	0.915966	62.9473	16.0668	22
625	FBN1	70.261	1.41485	-0.230158	0.562532	62.9042	64.0023	89
626	FAT4	136.963	2.83065	-0.148267	0.633369	62.8831	130.501	178
627	MAP3K4	398.513	8.87398	0.0496893	0.823233	62.6551	393.358	556
628	FBXL17	161.763	3.3117	-0.178025	0.519927	62.5056	152.396	207
629	ST6GALNAC5	31.4443	0.560168	-0.591611	0.303742	62.4813	25.9711	35
630	TBC1D5	292.519	5.23525	-0.526364	0.002926	62.2702	243.022	326
631	TRIM66	20.3843	0.481804	0.329387	0.646336	62.266	22.7823	30
632	SLC20A2	256.49	4.86899	-0.385553	0.0496459	62.2306	222.034	303
633	TCF7L2	477.49	10.855	0.116535	0.537857	62.1836	500.789	675
634	TEX22	20.3253	0.676955	1.67799	0.00597356	62.0425	32.3753	42
635	SCLT1	178.837	3.966	0.0534437	0.856164	62.0273	180.285	246
636	NCOA1	286.105	5.81016	-0.208575	0.322813	61.9604	268.97	360
637	REST	502.418	11.8242	0.218522	0.263555	61.8223	541.94	731
638	TIAF1	26.7914	0.534344	-0.200068	0.777611	61.7579	25.0605	33
639	ACTN2	39.7614	1.13482	0.903942	0.0308716	61.6839	51.7502	70
640	CEP350	318.4	6.81443	-0.0549341	0.837553	61.6339	311.173	420
641	TRAPPC9	102.775	1.73674	-0.667687	0.0175512	61.6098	81.5129	107
642	PHLDA3	247.784	4.34067	-0.580249	0.0123828	61.5113	187.685	267
643	MAP3K2	288.113	6.19675	-0.0487138	0.857481	61.4838	283.957	381
644	CMYA5	21.5943	0.863979	3.4406	2.41e-09	61.3441	39.5445	53
645	MINOS1-NBL1	20.8257	0.572099	0.813383	0.208724	61.1783	27.6997	35
646	HOOK3	245.155	4.67784	-0.375997	0.0866278	60.9255	208.845	285
647	MICU3	145.494	2.82794	-0.310329	0.321116	60.8216	122.008	172
648	KRIT1	453.09	9.47998	-0.125777	0.528969	60.7596	430.89	576
649	DYNC2H1	387.616	7.19499	-0.436431	0.0142877	60.7367	319.922	437
650	ADAMTS3	50.4987	1.05655	-0.121036	0.814881	60.5746	45.9453	64
651	ATP8B1	16.4804	0.346859	-0.234772	0.794917	60.5433	16.6198	21
652	MYO9A	261.655	5.17027	-0.282307	0.191155	60.5385	231.197	313
653	RARB	104.288	1.93349	-0.469991	0.128669	60.5122	88.4667	117
654	CNR1	10.215	0.314248	1.11376	0.198992	60.4617	13.2124	19
655	UGGT2	260.093	5.46142	-0.115442	0.650206	60.4239	243.691	330
656	RFWD2	391.683	7.7639	-0.281104	0.130575	60.4078	355.139	469
657	C9orf153	18.1788	0.695521	2.71925	7.67e-06	60.3864	30.1666	42
658	NEK10	35.7824	0.795322	0.0653388	0.915966	60.3529	35.6834	48
659	HAUS3	293.661	6.51684	0.04322	0.872047	60.3053	292.59	393
660	CCDC142	174.979	4.23315	0.306333	0.225113	60.2388	187.984	255
661	BRWD1	563.817	11.9665	-0.0808223	0.703118	60.0844	529.85	719
662	GLI2	67.9413	1.19896	-0.554503	0.119716	60.0521	51.3164	72
663	KLF10	286.776	9.47854	1.62903	1.16e-24	60.0303	414.594	569
664	RAB30	34.9732	0.783989	0.0825939	0.895061	59.9498	35.5642	47
665	STAG1	383.703	7.76711	-0.218359	0.251279	59.8678	352.069	465
666	BIRC6	588.406	11.4105	-0.331345	0.0247244	59.8572	513.075	683
667	FAM135A	390.992	8.34898	-0.0719765	0.75711	59.7678	374.272	499
668	ARID5B	318.525	7.34749	0.154671	0.45792	59.7483	329.667	439
669	CLMP	25.0851	0.452084	-0.477666	0.449959	59.7235	20.1199	27
670	BTBD3	629.56	12.6088	-0.242521	0.0927418	59.7203	538.801	753
671	SOWAHC	285.52	6.87576	0.295333	0.120649	59.6298	297.689	410
672	BMPR2	319.183	6.57498	-0.175979	0.43386	59.62	295.256	392
673	CHEK1	632.573	13.2872	-0.109383	0.531783	59.606	586.855	792
674	DNAH1	16.3327	0.386653	0.197659	0.81732	59.4849	15.9939	23
675	SCFD2	191.9	3.43073	-0.533952	0.0108142	59.4626	153.287	204
676	CDKAL1	446.31	9.11686	-0.187062	0.28734	59.4503	403.405	542
677	ZNF675	154.468	3.70254	0.275676	0.293086	59.4187	162.589	220
678	ANKRD11	539.409	11.8344	0.00576194	0.977893	59.4031	522.949	703
679	JAK2	67.3743	1.43176	-0.0942975	0.838311	59.3675	62.8532	85
680	MMD	234.416	6.05288	0.530374	0.00414317	59.3106	267.794	359
681	TRIO	447.672	8.90906	-0.260592	0.106712	59.2655	400.296	528
682	FAM198A	32.4582	0.556843	-0.652565	0.215047	59.2626	24.9645	33
683	RNF217	244.082	5.30359	-0.0171704	0.951862	59.0166	229.661	313
684	OR1F1	11.2576	0.237586	-0.0377946	0.974156	58.926	9.73545	14
685	XPR1	228.737	4.68518	-0.182827	0.444009	58.9092	205.083	276
686	GPR1	10.2362	0.220818	-0.0937241	0.935509	58.8719	10.2884	13
687	PTPDC1	63.8083	1.4612	0.123646	0.786481	58.8556	60.9558	86
688	SLC31A2	61.2383	1.17285	-0.314493	0.479242	58.8311	50.1905	69
689	TET2	184.582	4.16602	0.0899985	0.754806	58.8091	181.99	245
690	LRBA	525.094	9.61017	-0.474776	0.00237469	58.7919	427.754	565
691	ZNF438	33.3662	0.596399	-0.489506	0.375123	58.6855	24.3386	35
692	ZNF429	90.5675	2.09738	0.191339	0.62679	58.6445	93.1192	123
693	NBEAL1	97.2014	1.96171	-0.223481	0.519824	58.6224	87.9402	115
694	CAMSAP2	415.786	8.90618	-0.0588472	0.802122	58.611	388.345	522
695	GTPBP10	259.698	5.37772	-0.156796	0.537857	58.5751	233.836	315
696	NXPE3	242.393	4.66572	-0.351519	0.0923591	58.5119	201.845	273
697	SLC6A9	166.838	3.60636	-0.0260199	0.938187	58.5077	153.833	211
698	SNX4	670.608	14.118	-0.0996844	0.559602	58.5067	601.856	826
699	PARD3	656.546	12.7766	-0.324437	0.020778	58.4662	550.857	747
700	SLC25A32	503.48	9.07187	-0.503481	0.000511397	58.3121	389.66	529
701	FANCM	225.22	4.92886	-0.00158111	0.994877	58.2285	211.965	287
702	MYO5A	332.236	6.70915	-0.218409	0.286643	58.1295	288.007	390
703	RIF1	992.626	18.9316	-0.37273	0.0243793	58.051	810.807	1099
704	FYCO1	225.317	4.4809	-0.253951	0.241353	58.024	198.279	260
705	EYA4	432.554	8.2394	-0.374875	0.0245881	58.0139	357.94	478
706	CDCA4	920.73	17.1193	-0.433814	0.00290463	58.0048	778.101	993
707	SYTL2	10.4424	0.241429	0.274846	0.795186	57.9881	10.3116	14
708	FAM126B	209.502	4.67376	0.0672791	0.818502	57.7693	203.984	270
709	LARGE	226.592	3.723	-0.741177	0.000343087	57.7491	161.8	215
710	KBTBD3	29.0274	0.606101	-0.133253	0.843191	57.7462	25.3949	35
711	SPOPL	230.732	5.06225	0.00599447	0.984177	57.6818	219.187	292
712	DNHD1	35.0604	0.954768	0.77853	0.0889425	57.6056	41.7995	55
713	SMARCA2	339.578	6.90002	-0.203095	0.285573	57.3911	280.272	396
714	SLC17A5	305.518	6.01216	-0.28789	0.141358	57.3837	262.188	345
715	ABHD13	228.062	5.53505	0.314165	0.156958	57.2714	225.336	317
716	KIF5B	2354.37	49.9986	-0.0805796	0.630079	57.2015	2150.72	2860
717	TMEM64	260.238	5.22837	-0.228768	0.335314	57.188	224.054	299
718	GABBR2	43.3469	0.909832	-0.09964	0.858949	57.1534	38.2729	52
719	LATS1	855.216	20.9866	0.34412	0.0197613	57.0363	897.297	1197
720	SYCP2L	72.4249	1.64922	0.114775	0.784952	56.9965	68.0554	94
721	SOGA3	69.9514	1.6331	0.193396	0.632705	56.947	72.8337	93
722	KIAA1107	63.9916	1.21198	-0.389429	0.318687	56.9316	50.7667	69
723	ZNF449	109.43	2.32341	-0.0853102	0.810787	56.813	94.3842	132
724	PREX2	60.5893	1.18008	-0.30394	0.48333	56.776	49.8561	67
725	SYNJ1	249.482	6.24241	0.417773	0.0313179	56.7089	262.877	354
726	TTBK2	171.535	3.97113	0.167246	0.529019	56.659	165.585	225
727	ITPRIPL2	144.693	2.87978	-0.26869	0.312267	56.6015	119.878	163
728	MBNL3	231.433	4.12186	-0.538896	0.00501436	56.5279	167.403	233
729	TET1	240.958	5.06485	-0.116542	0.659819	56.4676	212.902	286
730	ADARB1	301.693	6.2167	-0.169687	0.427284	56.4608	256.469	351
731	PDZRN3	95.9985	1.80897	-0.377667	0.247152	56.3855	75.059	102
732	GLYATL3	12.2301	0.532425	6.94754	1.91e-06	56.3459	21.918	30
733	CACNA1D	10.6623	0.19526	-0.44623	0.661997	56.3352	7.64928	11
734	HAND2	79.8521	2.07989	0.540181	0.085837	56.253	81.8407	117
735	TIAM1	460.461	8.57215	-0.429175	0.00397017	56.2286	361.682	482
736	NDUFC2-KCTD14	27.1987	1.03366	2.79285	3.24e-08	56.1112	43.8857	58
737	DIAPH3	576.713	11.9484	-0.155963	0.396235	55.9906	500.554	669
738	ZFYVE21	440.036	8.98477	-0.185489	0.383445	55.9836	358.904	503
739	AP3B2	23.4919	0.661776	0.866796	0.128669	55.9101	27.65	37
740	ZNF674	68.9083	1.75374	0.469245	0.192656	55.8806	73.1417	98
741	ATAD2B	200.917	4.21595	-0.117764	0.653206	55.7407	176.092	235
742	ACACB	90.5897	2.11832	0.200295	0.563049	55.7045	89.4502	118
743	ACAP2	277.26	5.49391	-0.276589	0.170136	55.698	226.521	306
744	PKD2	156.786	3.64769	0.196844	0.463218	55.6517	154.32	203
745	BTRC	376.885	7.24919	-0.353011	0.0372864	55.5924	297.623	403
746	GALNT13	84.6403	1.78302	-0.100788	0.807249	55.5238	72.5887	99
747	ZNF107	335.302	7.62175	0.113432	0.6657	55.499	314.028	423
748	LHFP	496.564	9.01764	-0.489258	0.00119311	55.4469	371.606	500
749	TMTC2	185.736	3.7163	-0.248221	0.298021	55.4315	153.525	206
750	WDR66	30.1266	1.15483	2.9888	1.21e-10	55.4196	47.0017	64
751	RPS6KA5	179.758	3.69926	-0.175955	0.495817	55.4165	146.588	205
752	DCHS2	27.7252	0.649631	0.232939	0.715288	55.416	26.8586	36
753	SOS1	307.573	6.43332	-0.125394	0.612145	55.3369	265.132	356
754	SLC36A1	239.338	4.54059	-0.393334	0.0787596	55.2792	178.576	251
755	ENOX1	121.716	1.97201	-0.765781	0.00216022	55.2735	81.1751	109
756	SLC9A6	358.815	8.39493	0.20235	0.275005	55.2714	344.267	464
757	USP25	342.771	7.02921	-0.176422	0.364419	55.1982	285.464	388
758	JMY	429.039	9.92868	0.171156	0.397311	55.1936	405.657	548
759	TASP1	130.675	2.72265	-0.141227	0.645444	55.0933	112.183	150
760	FAM227B	23.5671	0.581229	0.40763	0.540929	55.0558	23.981	32
761	VGLL3	139.406	2.67158	-0.363097	0.193751	55.0236	103.279	147
762	ABHD2	252.332	4.79907	-0.373908	0.054148	55.0106	191.553	264
763	STARD8	24.0047	0.472754	-0.358603	0.592135	54.9969	19.7126	26
764	PALM2-AKAP2	81.4025	1.83729	0.104747	0.800011	54.9723	75.3239	101
765	CCNG2	209.348	5.18617	0.376509	0.0926654	54.9539	215.951	285
766	ANKRD29	20.2549	0.509526	0.445623	0.524322	54.9531	19.4709	28
767	FRYL	165.304	3.09362	-0.408556	0.0926774	54.9518	125.034	170
768	GRAMD1C	28.9645	0.655324	0.0630894	0.926548	54.9347	28.4911	36
769	SOBP	313.233	6.64976	-0.0768036	0.743091	54.8892	268.606	365
770	NRIP1	276.526	6.01666	-0.00761485	0.978352	54.8477	245.035	330
771	DCAF10	208.075	4.34471	-0.125111	0.621814	54.7793	174.721	238
772	RNGTT	503.04	10.1321	-0.23601	0.174872	54.7764	416.478	555
773	PPFIA4	34.3452	1.24176	2.31509	5.41e-08	54.761	49.111	68
774	ATG10	117.399	1.91904	-0.736962	0.00437708	54.7148	76.9531	105
775	FCHO2	225.398	4.88032	-0.0189803	0.95044	54.7096	201.898	267
776	ARHGAP12	368.568	7.89762	-0.0626163	0.790786	54.7	320.862	432
777	CYBRD1	105.494	2.52387	0.275992	0.365021	54.678	108.16	138
778	SOCS6	193.926	4.18875	-0.0280359	0.925233	54.6702	170.672	229
779	KIF2C	1327.95	30.0529	0.0945927	0.523097	54.5705	1208.72	1640
780	PTCD2	152.093	2.82626	-0.437042	0.0787624	54.489	115.445	154
781	ATRNL1	292.65	6.57057	0.0795462	0.787383	54.4854	265.947	358
782	STK33	154.887	3.21585	-0.164086	0.583516	54.418	129.279	175
783	SLC26A2	259.95	5.13069	-0.2921	0.194661	54.3787	204.385	279
784	DCUN1D3	131.096	3.36645	0.531915	0.0281015	54.36	131.962	183
785	MB21D2	181.06	3.59149	-0.273613	0.250492	54.2951	141.939	195
786	NECAP1	701.788	15.6291	0.0594353	0.74692	54.1296	622.198	846
787	FAM13A	210.722	4.52673	-0.0588194	0.836067	54.1229	181.126	245
788	GLCE	464.645	9.74214	-0.117199	0.562216	53.8896	394.849	525
789	RAB23	380.111	8.40975	0.0444624	0.85849	53.8661	336.618	453
790	SLIT2	2610.91	50.2436	-0.350005	0.00210114	53.778	1985.44	2702
791	ICK	330.165	7.23519	0.00578379	0.982583	53.765	283.951	389
792	MPP5	312.365	6.64052	-0.0767285	0.757	53.7609	264.579	357
793	EPHA3	259.302	4.87494	-0.415681	0.0313199	53.7442	198.325	262
794	TBC1D12	189.981	4.15026	-0.00571323	0.985284	53.7316	163.33	223
795	SLC30A7	493.37	10.7658	-0.014504	0.947133	53.5958	424.959	577
796	RTTN	194.197	4.1652	-0.0562189	0.841008	53.5389	165.251	223
797	KIAA1462	300.838	6.44949	-0.0570858	0.80891	53.4926	259.98	345
798	EFCAB14	889.823	17.8146	-0.250288	0.0768861	53.4394	699.078	952
799	DGKH	324.773	6.24189	-0.346921	0.0724099	53.3492	246.257	333
800	SGMS2	271.068	5.58641	-0.166382	0.461143	53.3438	220.574	298
801	LCLAT1	677.327	14.416	-0.0865386	0.649333	53.3434	575.183	769
802	RSRC1	496.992	10.6768	-0.0472576	0.819649	53.2934	429.671	569
803	SMPDL3A	135.004	3.11663	0.17074	0.5803	53.2627	122.637	166
804	FAM124A	47.8412	0.883046	-0.451184	0.309699	53.2249	36.6205	47
805	TRAM2	244.818	4.75436	-0.324503	0.1058	53.2143	189.666	253
806	FER	175.849	3.44665	-0.289124	0.233378	53.095	131.193	183
807	VLDLR	119.726	2.48736	-0.143943	0.656721	53.0683	95.9206	132
808	FANCC	260.278	4.69569	-0.508184	0.00659185	53.0274	184.387	249
809	INVS	125.9	2.26385	-0.529822	0.0441312	53.007	87.3839	120
810	RAPGEF6	366.691	7.56894	-0.161236	0.4363	52.9797	295.08	401
811	NCOA2	324.833	6.43846	-0.276476	0.131666	52.963	257.678	341
812	RNF150	140.408	2.6628	-0.393581	0.128372	52.9519	101.219	141
813	SSUH2	20.1507	0.585771	0.973471	0.116513	52.9217	23.0935	31
814	GAB1	126.608	2.64685	-0.122554	0.716618	52.8931	105.037	140
815	TBCK	121.514	2.55698	-0.123911	0.709351	52.7967	98.1989	135
816	SBF2	162.632	3.33572	-0.180496	0.501419	52.7623	128.15	176
817	NCOA3	309.562	6.62238	-0.0697689	0.776495	52.7001	257.96	349
818	DIS3L2	175.091	4.2322	0.307674	0.255781	52.6912	162.562	223
819	CDC73	416.388	8.87245	-0.0805789	0.714558	52.6349	346.353	467
820	TMEM2	334.939	8.48311	0.467495	0.00485068	52.575	327.717	446
821	AMOTL1	933.181	18.3564	-0.295014	0.0187601	52.5157	713.376	964
822	TEX2	376.008	7.73447	-0.179207	0.376079	52.4923	296.925	406
823	THEGL	14.3927	0.533679	2.54703	0.000174914	52.466	22.1597	28
824	COG5	464.046	9.05529	-0.308735	0.0609526	52.4555	352.973	475
825	CAAP1	376.137	8.02736	-0.0584099	0.802709	52.4456	320.992	421
826	TGFBR3	305.715	6.41395	-0.118267	0.599848	52.3858	243.926	336
827	NOS1AP	74.038	1.43277	-0.345985	0.347399	52.3463	55.6113	75
828	REPS2	25.4482	0.401584	-0.81815	0.160743	52.293	16.0436	21
829	RNF152	46.2371	1.0715	0.145731	0.782145	52.263	40.5743	56
830	DCDC1	10.5994	0.268056	0.348865	0.747335	52.2279	10.5997	14
831	MCM9	258.835	5.52238	-0.0712377	0.77973	52.1514	211.988	288
832	ARSJ	90.8296	1.87949	-0.145008	0.706881	52.1417	69.7806	98
833	NEK1	219.069	4.65497	-0.0651834	0.814947	51.9874	176.255	242
834	TENM3	368.997	7.23665	-0.302396	0.0765137	51.9578	282.017	376
835	TANC2	244.158	4.89464	-0.244852	0.257961	51.8935	191.417	254
836	CSPP1	254.686	6.14943	0.290456	0.218035	51.8747	237.098	319
837	TBRG1	337.237	7.78719	0.164178	0.46564	51.7516	296.375	403
838	MTF2	646.008	12.9121	-0.245402	0.123915	51.7345	513.399	668
839	CLCN5	110.884	2.07336	-0.390633	0.219785	51.6071	79.0161	107
840	PCGF3	517.457	10.992	-0.0880004	0.663193	51.5831	436.443	567
841	RNF180	18.4185	0.388308	-0.0183027	0.983771	51.5055	15.3482	20
842	PLEKHH2	65.2679	1.53445	0.20404	0.638158	51.4842	59.8333	79
843	KIAA1024	26.9138	0.524567	-0.280518	0.670118	51.471	20.1199	27
844	ACVR2B	301.185	6.06357	-0.237972	0.232362	51.4549	227.621	312
845	LRCH1	281.161	5.81895	-0.160858	0.463039	51.3838	222.518	299
846	KCNB2	42.0381	0.759741	-0.454364	0.372988	51.3333	29.2328	39
847	ZNF880	79.5715	2.26111	0.932322	0.00187677	51.3022	81.5294	116
848	ST3GAL3	122.6	2.3009	-0.403324	0.159079	51.2842	87.8177	118
849	GABRB3	236.706	4.40934	-0.427406	0.0343795	51.2548	168.682	226
850	PRDM5	81.1938	1.54433	-0.363207	0.314992	51.1548	59.065	79
851	BIRC5	3228	69.3769	-0.0480005	0.731715	51.1409	2616.28	3548
852	LRRC16A	249.76	4.5381	-0.485523	0.0114453	51.1227	170.549	232
853	TCF4	466.915	9.33182	-0.25401	0.138205	51.1155	351.867	477
854	CDS1	303.851	6.22368	-0.188419	0.367085	51.0952	239.764	318
855	GUCY1A3	211.658	4.56217	-0.0489996	0.861073	51.0722	171.341	233
856	FSD1L	72.9558	1.47175	-0.231509	0.589093	50.9597	55.2271	75
857	RUNDC3B	94.9026	1.68803	-0.542249	0.0931062	50.947	67.0057	86
858	DNAH14	553.757	12.0445	-0.00724943	0.975403	50.8944	459.596	613
859	PLD1	107.669	2.14302	-0.254021	0.439371	50.8629	82.9036	109
860	NFE2L2	605.987	12.2166	-0.231097	0.136664	50.8325	458.725	621
861	MCF2L	112.948	2.3241	-0.165286	0.631922	50.7723	83.3043	118
862	PAQR6	84.9816	2.99536	2.10652	3.02e-15	50.7452	109.156	152
863	PITPNC1	81.5418	1.59726	-0.306611	0.387808	50.7119	59.9757	81
864	LIFR	329.607	7.04286	-0.0721226	0.768364	50.5476	266.092	356
865	FEM1C	449.012	10.8089	0.286947	0.09575	50.5138	401.193	546
866	E2F8	283.13	7.47037	0.608843	0.000340725	50.4661	294.428	377
867	FA2H	48.78	0.911789	-0.423411	0.341739	50.4503	35.1569	46
868	PDCD10	786.423	14.6903	-0.417889	0.00106118	50.4414	543.9	741
869	SLC27A5	33.266	0.793137	0.248224	0.713974	50.4326	29.7362	40
870	BICC1	261.631	5.0051	-0.362408	0.0576969	50.3487	186.089	252
871	STK38	459.762	10.4923	0.121247	0.538759	50.2271	394.991	527
872	LACE1	108.214	2.05395	-0.391539	0.174872	50.1472	76.9067	103
873	HECTD4	319.021	6.74633	-0.0980736	0.65313	50.1013	250.982	338
874	RPS6KA6	113.247	2.35865	-0.136682	0.708252	50.0285	85.8971	118
875	SRPK2	693.552	13.0991	-0.394783	0.0037203	50.0033	482.656	655
876	SLC2A13	231.621	4.44445	-0.349913	0.111824	49.9499	169.933	222
877	ABCA5	78.5597	1.62287	-0.151497	0.729522	49.9117	59.4955	81
878	TMEM170A	369.671	7.6338	-0.148981	0.459495	49.9096	282.037	381
879	RAB3C	19.7788	0.441033	0.180473	0.833308	49.8829	17.0271	22
880	SPATA5	300.345	5.79411	-0.346596	0.0765137	49.8782	215.852	289
881	HIVEP3	61.4107	1.22377	-0.263212	0.549558	49.8461	45.6838	61
882	ZCCHC18	19.6897	0.541818	0.74059	0.254588	49.8323	21.3683	27
883	KBTBD8	296.077	7.29051	0.365603	0.0732703	49.7908	280.179	363
884	CUX2	44.7487	0.763269	-0.641137	0.139896	49.7859	30.0739	38
885	GRAMD3	63.032	1.46779	0.187626	0.669892	49.7347	55.3728	73
886	MSS51	30.8367	0.865673	0.78556	0.109277	49.6723	32.9747	43
887	ATF7	679.884	14.9628	0.00993269	0.959817	49.6565	531.175	743
888	RAPGEF4	89.4575	1.77248	-0.257269	0.459706	49.6481	65.9957	88
889	EBF4	43.0219	0.826663	-0.371901	0.481784	49.597	31.3919	41
890	FAM73A	424.904	9.77922	0.148812	0.440485	49.5949	353.109	485
891	KIF16B	106.042	2.07689	-0.310818	0.311364	49.5935	76.1385	103
892	BCL2	183.725	3.65052	-0.276732	0.259769	49.582	126.73	181
893	CLIP4	139.878	3.08624	0.0292214	0.93236	49.5749	115.133	153
894	POLN	82.3869	2.42116	1.02535	0.000347563	49.563	91.3212	120
895	ZNF677	50.0459	1.49319	1.08737	0.00394887	49.5582	57.2206	74
896	EP400NL	87.9373	2.01799	0.127666	0.733931	49.5543	73.3801	100
897	MAP4K3	250.379	5.32584	-0.0951415	0.732907	49.3819	195.083	263
898	MAPKBP1	106.048	2.30862	-0.0232306	0.95288	49.3802	83.4997	114
899	TMEM242	218.275	4.63943	-0.0733515	0.781263	49.3595	164.622	229
900	AKAP9	261.423	5.71364	0.000573748	0.998511	49.3556	206.759	282
901	CCDC13	20.9858	0.831029	3.30021	3.01e-08	49.3364	29.2792	41
902	ATP13A3	1151.02	23.5843	-0.183596	0.183065	49.3125	858.481	1163
903	FAM199X	586.806	12.6193	-0.0490032	0.812604	49.2896	463.55	622
904	MON2	332.279	6.47778	-0.316112	0.0819072	49.2452	233.353	319
905	RBL1	333.066	7.50644	0.0851111	0.736411	49.1578	278.685	369
906	NAV2	47.173	0.976747	-0.155262	0.761605	49.1427	34.6271	48
907	CELF2	430.135	8.52763	-0.269888	0.106889	49.1344	305.965	419
908	METTL15	271.344	5.29599	-0.323698	0.138226	49.0938	195.878	260
909	AGO4	167.65	3.46315	-0.159315	0.563311	49.0883	132.621	170
910	CCDC91	502.444	10.3813	-0.158608	0.473386	49.0305	379.209	509
911	C3orf20	19.8614	0.816502	4.09505	5.95e-10	48.9894	29.7362	40
912	ZFAND3	617.766	11.1256	-0.518694	0.000480754	48.9859	409.909	545
913	IQCJ-SCHIP1	192.311	3.55419	-0.481192	0.0455325	48.9563	136.459	174
914	AS3MT	35.6676	0.613186	-0.520456	0.499693	48.9248	22.5902	30
915	GPR180	249.82	4.91551	-0.287025	0.187716	48.8251	181.394	240
916	MUC16	120.071	3.17702	0.607727	0.0190398	48.7879	112.299	155
917	TULP4	360.65	7.5689	-0.113468	0.581147	48.7521	280.798	369
918	DPP8	530.169	11.774	0.0468626	0.813723	48.7517	407.316	574
919	ZNF134	517.062	14.3677	0.801612	1.2e-09	48.7203	498.488	700
920	THRB	149.166	2.8122	-0.406524	0.0966139	48.7162	104.199	137
921	HELZ	611.47	12.8365	-0.113188	0.567088	48.6892	471.11	625
922	TRPS1	285.696	5.77634	-0.222315	0.295515	48.6467	209.329	281
923	RNF44	473.593	11.5899	0.350116	0.053231	48.5768	401.779	563
924	SGTB	359.563	7.49735	-0.132017	0.563858	48.5505	284.139	364
925	ZBTB8A	88.7805	2.02003	0.140071	0.709506	48.5142	75.9266	98
926	FAM71F2	18.2569	0.597938	1.58333	0.00736477	48.5	21.0306	29
927	PPP1R12B	140.96	3.13903	0.0478038	0.890409	48.4226	111.269	152
928	FGD4	128.746	2.87077	0.0342368	0.935327	48.4191	105.398	139
929	SNX16	128.152	3.41215	0.622217	0.0175561	48.3566	118.388	165
930	CHST2	52.6487	1.05487	-0.211619	0.674171	48.347	36.1371	51
931	VWDE	46.2877	0.931676	-0.237645	0.639077	48.3001	31.7727	45
932	USP3	314.284	6.73034	-0.0613301	0.797527	48.2888	231.187	325
933	STYX	305.324	6.06272	-0.261413	0.241339	48.1632	216.498	292
934	JMJD1C	575.066	13.2731	0.157537	0.423411	48.067	478.325	638
935	SEC14L1	534.719	12.0635	0.0858363	0.640264	47.9961	429.231	579
936	AKAP6	12.6422	0.208844	-0.591377	0.514921	47.8826	7.43404	10
937	BACH1	1037.13	24.2373	0.197056	0.129067	47.8601	834.212	1160
938	XRCC4	269.322	4.91034	-0.483685	0.01205	47.8582	173.98	235
939	KCNJ14	68.3297	2.15316	1.38722	2.15e-06	47.8367	73.1616	103
940	KDM4C	165.814	3.34544	-0.245703	0.342655	47.8262	116.448	160
941	CXADR	631.514	12.969	-0.173823	0.346176	47.8062	464.944	620
942	ST8SIA4	55.185	1.21538	0.0191203	0.971179	47.7217	42.0611	58
943	SCARA5	11.478	0.293474	0.47071	0.621526	47.7045	9.73545	14
944	ENTPD4	449.37	9.41229	-0.120427	0.517624	47.7036	318.568	449
945	MMS22L	684.956	14.2361	-0.138782	0.423411	47.6957	500.306	679
946	FBXO28	752.344	17.6549	0.212645	0.138435	47.6356	619.969	841
947	SLC2A12	83.8059	1.76589	-0.101442	0.806881	47.5682	65.3268	84
948	SLC38A9	306.04	5.97477	-0.311142	0.0917657	47.5332	214.68	284
949	GCC1	316.634	7.24228	0.140935	0.505697	47.4989	252.466	344
950	SGMS1	289.717	6.0224	-0.136742	0.525546	47.4894	215.11	286
951	GLI3	233.673	5.01265	-0.0547598	0.832869	47.4798	179.523	238
952	KIF21A	429.05	9.1631	-0.0622189	0.787393	47.473	311.521	435
953	PRRG1	151.161	3.01435	-0.240352	0.392883	47.4397	106.163	143
954	BICD1	195.774	4.25103	-0.0307861	0.915957	47.2826	148.704	201
955	PUM2	760.093	15.8751	-0.130569	0.387099	47.2439	555.728	750
956	GRIK3	10.5938	0.211885	-0.286517	0.789639	47.1955	6.95389	10
957	HACE1	225.9	4.49573	-0.253283	0.266782	47.1559	160.387	212
958	ATL2	869.409	17.9861	-0.151724	0.315571	47.1475	628.966	848
959	NSRP1	353.343	8.59185	0.32583	0.0810393	47.1377	297.478	405
960	KCNIP2	29.152	0.657723	0.142778	0.827207	47.1323	22.5174	31
961	BEND4	211.598	4.17989	-0.28118	0.221518	47.1305	146.979	197
962	CHD1	1109.04	23.9967	-0.0325727	0.883415	47.0482	843.961	1129
963	ZBTB25	148.417	3.4043	0.140421	0.631271	46.9994	111.934	160
964	VPS13A	464.478	9.10811	-0.299353	0.0861549	46.9911	317.409	428
965	CLEC2D	46.3434	1.38478	1.14196	0.00243908	46.939	46.1606	65
966	HLCS	460.756	9.03305	-0.293466	0.0638049	46.9387	305.984	424
967	ATXN7	210.074	4.32742	-0.17157	0.476931	46.9102	151.343	203
968	RBM20	230.624	4.63225	-0.238687	0.275679	46.8455	161.367	217
969	TYW1B	58.9941	1.73007	1.01767	0.00188768	46.819	64.1049	81
970	ARID1B	436.708	8.37392	-0.363621	0.0207382	46.6926	295.328	391
971	PTPRG	553.99	9.96093	-0.520938	0.000168081	46.6824	349.86	465
972	OTX1	51.9284	1.15682	0.0664733	0.896993	46.6798	38.4153	54
973	FAF2	1224.06	28.0693	0.138083	0.292921	46.6346	954.726	1309
974	SMAD4	495.425	10.7019	-0.0363206	0.861073	46.6273	367.934	499
975	DENND5B	252.625	5.29898	-0.12107	0.606934	46.6127	178.483	247
976	DNAJB4	371.672	10.3861	0.820832	3.79e-06	46.6006	371.331	484
977	ZNF451	894.636	19.9411	0.0561774	0.771567	46.537	690.263	928
978	RPTOR	481.587	8.55937	-0.55098	0.00020424	46.4988	292.322	398
979	LRRC8C	289.073	5.93622	-0.176921	0.434407	46.4943	200.378	276
980	MED13L	632.831	13.1066	-0.153972	0.364907	46.4652	454.222	609
981	SLC9B1	20.1142	0.710425	2.14005	0.000109621	46.4511	23.524	33
982	ARHGAP20	75.9524	1.63731	-0.0467989	0.914833	46.4175	57.6511	76
983	CHAC1	121.677	3.53523	0.973845	0.000284434	46.3903	120.19	164
984	CR2	39.8459	0.820038	-0.158809	0.775899	46.3393	27.193	38
985	LIN52	233.579	5.07754	-0.0338303	0.903122	46.2823	179.453	235
986	ANKIB1	335.779	6.9392	-0.16235	0.433456	46.259	233.207	321
987	GNAQ	494.075	9.29611	-0.405209	0.0224121	46.2559	325.33	430
988	SEMA4B	86.2802	1.88192	-0.005278	0.989829	46.2295	63.7639	87
989	MIER3	470.042	11.6395	0.390681	0.0194767	46.2219	406.481	538
990	PITPNM2	30.7649	0.627611	-0.179946	0.781818	46.2069	20.1663	29
991	UEVLD	262.507	5.75944	0.0226033	0.93443	46.1851	195.057	266
992	ZNF682	40.2998	0.997442	0.410863	0.421714	46.118	34.4847	46
993	ZNF235	72.9985	1.71376	0.208173	0.618316	46.0975	60.1214	79
994	SGSM1	20.1052	0.390626	-0.306338	0.683933	46.0799	13.6694	18
995	VCAN	451.347	8.70382	-0.34577	0.0462624	46.0717	297.289	401
996	OPHN1	63.7093	1.17386	-0.426472	0.270088	46.0021	40.4319	54
997	C5orf42	259.676	5.41309	-0.133445	0.622235	45.9996	188.613	249
998	AGPAT4	178.883	3.65505	-0.224679	0.432449	45.9638	124.892	168
999	ETNK1	855.681	17.9866	-0.101621	0.567529	45.8676	633.139	825
1000	RAD18	482.614	9.5069	-0.28631	0.0854915	45.8614	322.012	436
1001	AKAP10	577.009	12.7158	0.011529	0.95637	45.8483	434.125	583
1002	GPRIN3	122.665	1.96436	-0.777464	0.00262632	45.8166	65.5619	90
1003	SH3BP4	272.49	5.94125	-0.0194617	0.941537	45.7816	199.805	272
1004	ACER2	46.4921	1.09295	0.218925	0.655477	45.7478	36.7861	50
1005	HPN	18.1797	0.765475	5.28372	1.59e-09	45.7232	24.3386	35
1006	RAP1GDS1	384.157	8.14722	-0.0886191	0.665048	45.6598	273.761	372
1007	GFRA1	73.0165	1.31422	-0.517421	0.130581	45.6545	42.6836	60
1008	ITGB8	24.7961	0.504846	-0.239895	0.737163	45.5584	15.9939	23
1009	FAM110B	119.435	2.19633	-0.489103	0.0767976	45.5305	74.1483	100
1010	ZDHHC23	99.78	2.02192	-0.190785	0.580785	45.5012	71.7542	92
1011	TCF12	477.669	9.71488	-0.195614	0.270231	45.4972	326.856	442
1012	MEX3A	146.56	3.30125	0.090445	0.768714	45.4373	110.646	150
1013	PGAP1	199.231	4.09374	-0.174255	0.513369	45.4352	134.528	186
1014	PCBD2	130.333	2.62155	-0.222758	0.449004	45.3929	85.9203	119
1015	SIL1	179.213	3.32752	-0.444668	0.075662	45.3792	113.839	151
1016	REL	178.937	3.90184	-0.00252005	0.993214	45.3632	134.992	177
1017	PAK6	20.1252	0.683402	1.79279	0.00181901	45.3613	22.2293	31
1018	CAB39L	64.6136	1.41584	-0.0244076	0.960124	45.2028	48.8263	64
1019	PIP5K1B	43.8739	1.06268	0.290459	0.547413	45.1688	34.2429	48
1020	STOX2	159.686	3.16602	-0.27934	0.27881	45.1671	104.722	143
1021	HIC2	389.849	7.60139	-0.309324	0.0952652	45.1233	267.808	343
1022	CCDC62	37.6365	1.44115	2.72479	5.9e-11	45.1029	47.9852	65
1023	UBE2D1	613.027	14.2411	0.185237	0.372495	45.0808	482.163	642
1024	DENND1A	326.074	5.99545	-0.472234	0.00560866	45.0342	202.16	270
1025	RBPJ	773.627	15.1918	-0.298896	0.0526542	45.0242	510.409	684
1026	ARID2	531.948	11.35	-0.0727024	0.737195	44.9338	378.368	510
1027	MAD1L1	285.711	5.27494	-0.456176	0.0105573	44.9294	176.139	237
1028	EXPH5	133.531	3.18292	0.243924	0.428041	44.9273	107.219	143
1029	DLG1	657.758	14.2488	-0.0243952	0.907341	44.9162	475.875	640
1030	CAMSAP1	459.167	9.50293	-0.150698	0.391256	44.7231	324.253	425
1031	FAM134B	138.585	2.7588	-0.255656	0.375747	44.5845	88.2217	123
1032	TANC1	288.637	5.56724	-0.344171	0.0614942	44.5463	185.709	248
1033	RMDN3	547.609	11.4044	-0.136411	0.469293	44.5444	377.457	508
1034	CCDC81	13.2036	0.471862	1.9991	0.0154286	44.5045	16.0436	21
1035	DCLK1	97.0267	1.75457	-0.50688	0.0960848	44.4553	55.2006	78
1036	KIAA1919	195.324	4.27953	0.0122856	0.968833	44.3974	142.783	190
1037	PRKD1	161.857	3.19995	-0.296036	0.261257	44.3757	105.083	142
1038	MCPH1	575.086	12.0661	-0.117992	0.543074	44.3392	395.368	535
1039	MTF1	307.445	7.84952	0.495074	0.00291828	44.3339	253.999	348
1040	FAM184B	25.0609	0.72304	1.04483	0.0527648	44.2576	23.981	32
1041	CDKL5	74.6803	1.6057	-0.0552636	0.899614	44.2176	54.7503	71
1042	TTC33	263.065	6.04535	0.159315	0.600743	44.1662	197.865	267
1043	PTAR1	341.525	7.07223	-0.161732	0.423006	44.1162	232.038	312
1044	BRAF	442.256	9.42987	-0.079975	0.702746	44.1151	310.408	416
1045	KCNC4	109.778	2.04206	-0.412182	0.186584	44.0731	67.3865	90
1046	UVRAG	162.14	3.06701	-0.402183	0.137075	44.0168	100.312	135
1047	UBAP1L	19.8869	0.636532	1.3407	0.0329532	43.9884	20.5272	28
1048	PRKAA2	409.487	8.32117	-0.206701	0.329678	43.9842	268.437	366
1049	SETBP1	108.144	2.41011	0.0378252	0.924059	43.9814	79.5691	106
1050	NSUN3	231.018	4.6213	-0.236425	0.303817	43.927	152.496	203
1051	PDE8B	52.5732	1.00185	-0.339851	0.440485	43.9186	32.9979	44
1052	GALNT10	129.264	2.415	-0.421272	0.109289	43.8923	78.2247	106
1053	PDE7A	125.837	2.55499	-0.196455	0.525546	43.8357	84.8938	112
1054	HIVEP2	169.274	3.51562	-0.144576	0.612145	43.8045	110.739	154
1055	PACRGL	192.463	3.83587	-0.249839	0.294852	43.7971	126.236	168
1056	NCKAP1L	22.4362	0.433875	-0.355116	0.607904	43.7914	14.4608	19
1057	CCDC126	136.068	3.19714	0.229575	0.50194	43.7892	106.381	140
1058	PPP1R37	256.1	4.7578	-0.424542	0.0719065	43.7177	148.77	208
1059	YOD1	581.777	14.5534	0.418084	0.0084535	43.7012	465.123	636
1060	MAGI3	263.485	4.96835	-0.403573	0.0334255	43.6765	161.175	217
1061	SVEP1	18.7801	0.412302	-0.0289013	0.973862	43.6573	14.2455	18
1062	COL4A3BP	229.918	4.97077	-0.0227684	0.944224	43.6552	161.175	217
1063	DYX1C1	40.8168	0.939779	0.206397	0.724967	43.6273	32.4482	41
1064	TCF7L1	69.8096	1.35577	-0.337218	0.391586	43.5178	46.6937	59
1065	COLQ	29.627	0.804913	0.720132	0.155383	43.483	26.5473	35
1066	BTG2	512.069	12.3967	0.313085	0.036802	43.4792	394.789	539
1067	CERS6	581.424	10.9556	-0.397081	0.00895695	43.4481	355.973	476
1068	B4GALT6	336.674	6.67083	-0.263598	0.248858	43.3229	214.892	289
1069	NPNT	131.095	2.60866	-0.248746	0.410946	43.3173	83.0924	113
1070	SNX13	352.515	7.37016	-0.130806	0.543826	43.2827	234.697	319
1071	XPO4	481.019	9.50426	-0.280718	0.0793541	43.2438	301.842	411
1072	DMXL1	481.953	9.36799	-0.315535	0.0668425	43.2323	291.716	405
1073	FAM172A	373.516	8.12756	-0.00906433	0.972337	43.1864	265.016	351
1074	ACSS3	119.99	2.34321	-0.323858	0.335314	43.1033	71.3867	101
1075	TMTC3	1085.18	23.4448	-0.0327818	0.881067	43.08	734.705	1010
1076	GULP1	236.954	4.80717	-0.201422	0.439308	43.0607	152.876	207
1077	ITGAV	396.278	8.45746	-0.0774877	0.742891	43.0389	270.983	364
1078	ZCCHC7	271.836	5.77074	-0.0809402	0.760989	42.9754	180.331	248
1079	ZBTB18	631.471	15.1843	0.286346	0.0382923	42.9392	479.802	652
1080	STK3	311.538	6.53067	-0.117555	0.617468	42.8746	203.832	280
1081	ALMS1	254.626	5.20241	-0.191716	0.421062	42.8648	170.533	223
1082	ZC3H6	25.8965	0.723586	0.80847	0.196247	42.8422	21.5571	31
1083	MKL1	394.226	7.54712	-0.36784	0.0309753	42.7978	239.015	323
1084	PCCA	303.996	6.03129	-0.266318	0.189989	42.7769	189.59	258
1085	USP47	287.133	6.05581	-0.09911	0.667288	42.7688	192.878	259
1086	SLC4A8	34.493	0.678666	-0.276003	0.640001	42.7309	21.9909	29
1087	CNOT4	538.29	12.8014	0.249415	0.189047	42.7296	405.634	547
1088	PIGM	486.658	10.0554	-0.152147	0.396876	42.5641	321.73	428
1089	SRGAP3	60.0625	1.33956	0.046455	0.923969	42.5514	41.4617	57
1090	COLEC12	446.093	8.18179	-0.471581	0.00153857	42.5335	258.609	348
1091	SYNM	33.4981	0.775978	0.145999	0.808614	42.527	22.9478	33
1092	KMT2A	577.228	13.3574	0.165115	0.346402	42.5233	417.164	568
1093	ATP6AP1L	37.6914	0.658532	-0.542376	0.315082	42.5188	19.4709	28
1094	ST6GALNAC3	148.269	2.77553	-0.424909	0.0914422	42.5144	87.9137	118
1095	CTDSPL	226.221	3.97591	-0.566948	0.00406453	42.506	126.067	169
1096	CENPK	481.333	9.01303	-0.413185	0.00692302	42.494	283.523	383
1097	TRIM59	267.223	5.15661	-0.342154	0.0850747	42.4697	160.261	219
1098	SRPX	73.5141	1.46078	-0.255959	0.500471	42.4431	45.7069	62
1099	EML5	126.96	2.71263	-0.0701544	0.843131	42.3942	82.9467	115
1100	PPIG	669.658	17.1961	0.507624	0.00578964	42.3932	545.543	729
1101	CENPQ	514.001	11.6316	0.105823	0.55704	42.3844	376.053	493
1102	FAM169A	255.085	5.14669	-0.220535	0.368028	42.3574	160.43	218
1103	S1PR1	154.197	3.5683	0.168305	0.544495	42.3171	113.742	151
1104	CASC1	20.1675	0.685483	1.71577	0.00399859	42.3059	21.1266	29
1105	NFATC2IP	480.124	10.803	0.0844113	0.654262	42.3029	357.261	457
1106	CPQ	33.953	0.662207	-0.283129	0.631922	42.2828	20.2391	28
1107	RUNX2	55.6922	1.13639	-0.152631	0.771782	42.2391	34.339	48
1108	ADAM23	134.582	2.62901	-0.30394	0.26892	42.2212	83.142	111
1109	SYNE1	37.7425	0.805744	-0.0442641	0.941112	42.197	24.9876	34
1110	LRRTM2	17.3979	0.497803	0.919831	0.168331	42.1853	14.6032	21
1111	RNF145	697.113	16.5376	0.244826	0.0731017	42.086	520.194	696
1112	HCFC2	219.588	5.16117	0.219449	0.350512	42.0448	169.433	217
1113	RAB3GAP2	309.84	6.38089	-0.173035	0.406188	42.0004	202.209	268
1114	FHOD3	145.362	2.57148	-0.555768	0.020493	41.9991	77.1186	108
1115	CDK6	790.728	13.884	-0.575178	7.2e-05	41.9908	438.83	583
1116	FAM228B	30.874	0.928923	1.13669	0.0307981	41.9841	27.1202	39
1117	XRRA1	36.5777	0.666976	-0.51725	0.306832	41.9805	21.3915	28
1118	NCAPD2	2614.14	55.8537	-0.0696399	0.592446	41.9668	1725.54	2344
1119	TP53INP1	124.049	2.81295	0.114729	0.729932	41.9488	88.586	118
1120	ITGA1	102.494	2.07652	-0.222187	0.522185	41.8971	63.7639	87
1121	C20orf196	72.254	1.38467	-0.355099	0.3506	41.8872	44.5579	58
1122	COL4A5	140.192	2.58149	-0.463377	0.0637733	41.8363	76.9266	108
1123	SMCR8	523.362	12.0355	0.14256	0.397862	41.7929	372.252	503
1124	ZNF549	129.407	3.03954	0.234588	0.41543	41.7826	94.9405	127
1125	KIAA2026	136.191	3.04271	0.0629094	0.862598	41.7391	91.0993	127
1126	ARHGAP29	169.783	3.4279	-0.238313	0.37735	41.7165	104.53	143
1127	TNKS	504.13	9.9173	-0.293497	0.0641536	41.6444	307.554	413
1128	FBXO45	319.425	7.63963	0.269383	0.178311	41.625	239.764	318
1129	TTLL3	72.4183	2.01861	0.813078	0.00930382	41.6127	60.5253	84
1130	CHD6	339.351	7.35511	-0.0309825	0.894712	41.6037	228.73	306
1131	ANLN	1396.69	29.1607	-0.13191	0.409075	41.5971	906.983	1213
1132	INPP4B	59.3649	1.1088	-0.438387	0.281727	41.4864	35.3489	46
1133	HMGCLL1	52.3151	0.965453	-0.435901	0.310079	41.4313	29.4481	40
1134	BCL2L11	738.053	18.3736	0.396817	0.00126381	41.4182	581.431	761
1135	RFX7	336.932	8.07193	0.274219	0.147149	41.3779	253.098	334
1136	ZEB1	334.824	7.27476	-0.0278015	0.915309	41.376	222.852	301
1137	ERCC4	249.233	5.92138	0.251068	0.270255	41.3755	177.573	245
1138	TAF3	414.481	9.76449	0.221199	0.224562	41.3744	299.183	404
1139	SLCO3A1	39.019	0.725455	-0.427137	0.396155	41.3534	20.8617	30
1140	SMARCA5	1150.83	25.3007	0.0156674	0.933691	41.3427	779.137	1046
1141	CDC42SE2	410.921	7.96156	-0.329081	0.048099	41.3236	240.595	329
1142	PARD6G	84.1257	1.3563	-0.774311	0.0106313	41.2887	43.1671	56
1143	HECW2	44.9584	0.823665	-0.50379	0.265106	41.2789	24.2194	34
1144	ATXN1L	461.923	11.8599	0.509694	0.000249694	41.2313	372.311	489
1145	RBKS	18.3195	0.510086	0.833629	0.210552	41.1696	14.6032	21
1146	PHLPP2	203.565	4.42436	-0.0254834	0.928458	41.1359	133.091	182
1147	TNFRSF21	546.428	12.8429	0.209276	0.177557	41.1122	407.786	528
1148	ZBTB5	262.589	5.86355	0.0629996	0.795834	41.1014	182.185	241
1149	PTCHD1	25.0346	0.535709	-0.0451829	0.951485	41.067	17.4112	22
1150	ZNF681	107.844	2.19266	-0.209836	0.550122	41.0461	67.3865	90
1151	CNOT6	994.247	21.0837	-0.0885638	0.61372	41.027	637.715	865
1152	ATL3	43.7543	0.950822	0.00969475	0.986448	41.0171	30.0971	39
1153	POLQ	286.404	5.95046	-0.142808	0.539126	41.0052	177.069	244
1154	GK5	174.636	3.34707	-0.339816	0.208181	40.9313	102.759	137
1155	SUV420H1	383.512	8.77374	0.116778	0.606469	40.9176	260.976	359
1156	SLC9A7	295.957	5.74507	-0.332796	0.0676547	40.9046	174.364	235
1157	CCDC57	194.951	4.08495	-0.129268	0.633876	40.8818	121.7	167
1158	RC3H1	485.698	11.7742	0.308435	0.0477777	40.852	351.672	481
1159	ATG2B	359.384	7.5176	-0.127012	0.545677	40.8375	225.872	307
1160	KLHL32	23.4087	0.466259	-0.233242	0.763394	40.7499	13.8846	19
1161	KIT	189.596	3.76493	-0.266209	0.272279	40.6382	114.269	153
1162	NIM1K	16.3117	0.566356	2.04369	0.00125952	40.6105	16.8582	23
1163	DENND4A	353.086	7.29706	-0.161115	0.482073	40.5643	220.528	296
1164	RAD54B	425.826	8.92837	-0.124189	0.552655	40.5449	269.304	362
1165	STX6	256.325	5.05909	-0.283619	0.174433	40.5211	153.886	205
1166	C16orf72	536.74	12.2033	0.117374	0.497334	40.481	366.473	494
1167	NHLRC2	473.737	8.77748	-0.439013	0.0079758	40.4444	269.046	355
1168	MKL2	173.215	3.54211	-0.193835	0.450236	40.3714	106.547	143
1169	PPM1L	330.971	5.90364	-0.534764	0.00284028	40.3141	174.337	238
1170	LRRC17	27.8867	0.571189	-0.0909429	0.897353	40.2669	15.9939	23
1171	UBE2QL1	32.6119	0.819803	0.392914	0.471442	40.2536	24.1002	33
1172	KLHDC10	536.587	10.6946	-0.257726	0.101605	40.2073	313.518	430
1173	SSBP2	143.484	2.78637	-0.333166	0.221361	40.1957	82.589	112
1174	ENPP4	366.642	7.93708	-0.0357248	0.890327	40.0651	237.843	318
1175	HECTD2	216.163	4.84264	0.0719182	0.800712	40.0608	142.972	194
1176	NKTR	337.647	7.71458	0.12296	0.599977	40.0541	226.687	309
1177	GABRA5	18.2269	0.449517	0.316004	0.688228	40.043	12.517	18
1178	CBY1	469.049	9.04613	-0.340787	0.047874	40.0171	265.655	362
1179	ZYG11B	609.551	11.6777	-0.361396	0.0164335	39.9908	340.015	467
1180	CBX5	1884.83	38.2698	-0.207061	0.100524	39.9793	1129.53	1530
1181	TTPA	20.2994	0.401557	-0.244775	0.750868	39.8449	11.1262	16
1182	MTMR3	261.656	5.37099	-0.174564	0.424563	39.8437	158.992	214
1183	TEX14	60.7129	2.26053	2.49938	1.49e-15	39.8137	68.6349	90
1184	PHAX	931.788	22.5111	0.30304	0.0475497	39.8026	656.583	896
1185	HIPK3	547.534	12.4956	0.126375	0.539947	39.7739	367.887	497
1186	C14orf28	29.0167	0.955696	1.59034	0.000622406	39.7616	28.5374	38
1187	TMEM136	109.725	2.71749	0.385813	0.165843	39.7426	79.2313	108
1188	BCAR3	65.261	1.23349	-0.411746	0.287997	39.7248	37.6272	49
1189	ZNF483	428.2	8.70125	-0.204003	0.354615	39.6495	252.873	345
1190	YPEL1	57.2775	1.3115	0.117274	0.807854	39.6494	37.7927	52
1191	RMDN2	53.7251	1.21143	0.131069	0.796038	39.6225	34.7231	48
1192	SENP5	559.055	11.8641	-0.0901747	0.611253	39.6153	344.886	470
1193	ERN1	59.6579	1.43947	0.306311	0.452842	39.5979	42.134	57
1194	USP46	233.517	4.44634	-0.376361	0.0705426	39.5831	127.958	176
1195	NEK11	36.0046	0.859308	0.288313	0.593785	39.5667	26.3321	34
1196	NFATC2	34.5747	0.682461	-0.266364	0.643726	39.5627	20.408	27
1197	KMT2E	460.874	11.2063	0.32164	0.0682214	39.5315	329.088	443
1198	ST5	84.6071	1.41677	-0.661241	0.0333114	39.5265	42.0147	56
1199	NPAT	407.875	8.98893	0.0199227	0.934183	39.493	266.741	355
1200	SAMD9	97.3223	1.95136	-0.263706	0.44623	39.4596	57.7703	77
1201	PLCB4	63.8808	1.29283	-0.238294	0.573446	39.4482	37.4815	51
1202	INTU	130.169	2.76601	-0.0645569	0.848113	39.407	79.1585	109
1203	PYGO1	207.312	4.32097	-0.136808	0.608991	39.343	125.226	170
1204	LMLN	128.826	3.68673	0.917289	7.16e-05	39.3302	109.57	145
1205	USP13	306.001	5.54312	-0.502947	0.00409408	39.328	164.655	218
1206	SATB2	587.12	12.6141	-0.0545211	0.775826	39.321	364.023	496
1207	PTK7	719.468	13.3263	-0.447092	0.00082209	39.3207	392.905	524
1208	CRTC3	213.312	4.45268	-0.130015	0.598499	39.3022	127.455	175
1209	FBXL2	69.0612	1.4761	-0.100976	0.825964	39.2928	44.1738	58
1210	MIB1	370.511	7.2801	-0.293819	0.1191	39.2852	213.094	286
1211	ST7	749.603	15.7734	-0.108738	0.493407	39.2432	457.814	619
1212	PURB	649.902	15.8059	0.331253	0.0329543	39.226	459.95	620
1213	FAM214A	153.043	3.59751	0.217848	0.425443	39.1937	104.964	141
1214	ITGA8	212.577	4.36479	-0.171852	0.484431	39.1771	130.435	171
1215	TPST1	162.409	3.88105	0.274139	0.274856	39.1647	115.014	152
1216	MDM4	306.536	7.79358	0.464688	0.00915468	39.1348	232.356	305
1217	SEMA3C	203.642	4.47283	0.015206	0.959738	39.1251	128.703	175
1218	SNTB2	230.995	4.78057	-0.161888	0.498372	39.1167	141.369	187
1219	ADAMTS19	100.72	1.91825	-0.374053	0.215734	39.0982	56.3795	75
1220	N4BP2L1	24.573	0.716558	1.0597	0.0588234	39.0757	20.4312	28
1221	ZNF568	389.331	9.77714	0.432099	0.0199905	39.0707	288.206	382
1222	CCND1	1536.3	33.1514	-0.0394349	0.794392	39.0632	951.713	1295
1223	ANKH	211.766	3.68735	-0.597139	0.00237437	39.0524	108.491	144
1224	CRADD	136.795	2.43267	-0.533291	0.0544893	39.0518	73.1682	95
1225	GXYLT1	489.935	9.55251	-0.309569	0.109799	39.0473	280.891	373
1226	ATR	299.877	5.66073	-0.399363	0.035027	39.0409	164.34	221
1227	FAR1	893.201	18.0579	-0.213629	0.177451	38.9857	525.469	704
1228	PHACTR2	362.573	7.13226	-0.296513	0.137912	38.9778	206.762	278
1229	SCN3B	21.6923	0.539118	0.352567	0.617386	38.9525	15.7555	21
1230	CCDC18	268.395	6.31538	0.218249	0.421676	38.9525	178.268	246
1231	RAB11FIP2	416.366	8.04052	-0.336059	0.0750525	38.9278	235.518	313
1232	SESN3	919.332	17.9371	-0.313203	0.0452402	38.9138	507.468	698
1233	DESI2	1099.7	24.4196	0.047044	0.790592	38.9032	702.681	950
1234	ZNF385B	89.0893	1.67245	-0.388669	0.225098	38.8652	49.3296	65
1235	LRRC8D	551.491	11.2185	-0.201229	0.267507	38.8644	321.435	436
1236	SPEF2	36.3506	0.849371	0.211013	0.719954	38.8523	23.332	33
1237	C2orf69	395.714	9.16337	0.17026	0.415792	38.8503	255.241	356
1238	ARHGAP32	110.24	2.24051	-0.198139	0.543793	38.8305	63.1877	87
1239	C19orf38	17.0154	0.489533	0.971301	0.226669	38.8125	13.7886	19
1240	ICA1L	53.019	1.13481	-0.0818113	0.875226	38.773	33.8621	44
1241	ZNF559	72.489	1.57431	-0.0299725	0.946617	38.7472	47.2202	61
1242	ATG14	175.159	4.59802	0.580743	0.00611047	38.7123	125.604	178
1243	ATE1	381.259	7.9328	-0.141355	0.467681	38.7001	227.025	307
1244	PROX1	84.9794	2.17179	0.478781	0.183151	38.6777	64.1745	84
1245	SMURF1	214.068	4.47541	-0.136078	0.589315	38.6557	127.505	173
1246	SCAF8	926.514	19.3835	-0.126995	0.465222	38.6412	564.252	749
1247	MLLT10	482.107	10.3045	-0.0599063	0.761939	38.6239	293.858	398
1248	SESN1	814.123	16.157	-0.263416	0.0479228	38.6209	453.033	624
1249	ARMC4	144.562	3.03435	-0.114431	0.711278	38.5585	86.162	117
1250	FAM214B	30.7544	0.778471	0.468638	0.390019	38.5371	23.7426	30
1251	MTMR12	404.194	8.10239	-0.235888	0.165503	38.5072	229.733	312
1252	AMER1	89.742	1.81901	-0.211193	0.55399	38.4824	48.6772	70
1253	SYBU	208.549	4.41767	-0.0853929	0.758454	38.4818	123.306	170
1254	KDM7A	140.141	2.96424	-0.0907664	0.788022	38.4585	85.3242	114
1255	PTPN14	420.545	7.90668	-0.409294	0.00818849	38.4485	220.713	304
1256	SYN2	77.5144	1.50877	-0.289643	0.439371	38.442	42.8293	58
1257	ATXN3	188.182	3.8247	-0.203613	0.428041	38.4343	106.736	147
1258	MORN1	112.6	2.34492	-0.129204	0.718267	38.3809	64.2175	90
1259	ZNF354C	55.0863	1.27703	0.212572	0.650069	38.3702	36.955	49
1260	MGAT4A	183.877	3.85786	-0.118031	0.677817	38.3632	109.736	148
1261	ARL8B	1197.12	25.2461	-0.102968	0.528102	38.3425	715.39	968
1262	TBCEL	239.475	5.12201	-0.0591985	0.825906	38.2662	146.764	196
1263	CDK14	189.997	3.47727	-0.482939	0.0321926	38.2484	98.3446	133
1264	ZNF367	451.684	11.8211	0.576439	0.000100963	38.2367	332.369	452
1265	G2E3	492.277	10.7025	-0.0153783	0.946902	38.2155	301.988	409
1266	ELP4	229.901	4.86761	-0.101547	0.709805	38.2118	136.449	186
1267	ELMO1	29.3276	0.549761	-0.456807	0.434763	38.1984	15.4674	21
1268	LATS2	160.134	4.03441	0.456713	0.0443372	38.1717	116.693	154
1269	PDSS2	187.99	4.03647	-0.0514964	0.85791	38.1522	114.868	154
1270	CDH4	98.5292	1.49423	-0.923244	0.00088314	38.1467	42.0379	57
1271	METTL10	192.664	4.06926	-0.0966294	0.727394	38.0904	116.524	155
1272	HIAT1	972.324	22.7625	0.19863	0.15003	38.089	639.682	867
1273	UNC5CL	14.4543	0.394002	0.632326	0.430994	38.0709	11.8713	15
1274	NDC1	1802.54	36.4625	-0.216281	0.0905511	37.9842	980.783	1385
1275	MYSM1	399.207	9.58397	0.283381	0.147798	37.9801	270.215	364
1276	SRGAP1	129.205	2.84383	0.0224641	0.951485	37.9769	81.2479	108
1277	CTTNBP2NL	302.715	6.66617	0.0259951	0.914686	37.9529	189.858	253
1278	MESDC2	348.746	7.69376	0.0251758	0.912766	37.9529	218.418	292
1279	SMG1	499.532	10.1538	-0.20061	0.247853	37.917	280.689	385
1280	USP37	307.536	7.17449	0.189977	0.373062	37.9121	199.805	272
1281	DTNB	213.183	4.40509	-0.166135	0.518555	37.9107	125.733	167
1282	GNAO1	57.0678	1.05632	-0.450108	0.265803	37.8675	29.6401	40
1283	DOCK1	366.642	7.3154	-0.252201	0.157314	37.8653	207.411	277
1284	SHPRH	400.062	8.21794	-0.169646	0.387284	37.844	233.263	311
1285	THAP2	120.533	4.36524	2.28019	2.06e-22	37.7986	122.902	165
1286	USP53	305.243	6.614	-0.0333428	0.899906	37.7986	185.563	250
1287	TTC23	127.511	2.85794	0.0659397	0.843256	37.7894	76.9266	108
1288	C3orf67	30.6723	0.635728	-0.143322	0.831578	37.752	18.9941	24
1289	FLVCR1	325.097	7.68301	0.232433	0.21179	37.7456	208.769	290
1290	FCHSD2	172.92	3.84174	0.0337833	0.912952	37.7433	109.954	145
1291	F13B	15.4043	0.662464	7.2862	2.98e-07	37.7379	19.7855	25
1292	NFATC3	653.858	14.2057	-0.0259627	0.897075	37.7314	396.64	536
1293	CCDC113	57.6431	1.16647	-0.19599	0.668863	37.7207	31.3654	44
1294	MAGEE1	22.7243	0.424693	-0.36911	0.602548	37.6743	12.6627	16
1295	PRKAA1	698.672	14.6852	-0.111253	0.572963	37.6569	409.134	553
1296	CACNG4	12.8665	0.26568	-0.225899	0.817251	37.6392	6.95389	10
1297	ZMYM6NB	268.198	4.9693	-0.447726	0.0206681	37.6311	133.015	187
1298	MESDC1	260.888	5.36832	-0.166267	0.535809	37.6282	146.999	202
1299	KLHL3	45.7961	1.16976	0.48876	0.254662	37.6146	32.2296	44
1300	PRDM16	95.4828	1.83562	-0.348764	0.270599	37.5896	51.4389	69
1301	TBC1D8	62.3131	1.25207	-0.225349	0.594221	37.5377	34.3158	47
1302	EEA1	444.007	8.8043	-0.270012	0.251696	37.4817	246.38	330
1303	PCNXL4	367.741	7.62213	-0.148144	0.453532	37.3911	210.574	285
1304	C20orf194	115.001	2.51581	-0.014793	0.969693	37.3637	70.6482	94
1305	ZNF800	679.402	15.9591	0.213096	0.23531	37.3455	442.301	596
1306	ZFYVE28	47.6396	0.857473	-0.512499	0.271889	37.319	24.3651	32
1307	SOWAHA	107.469	2.14464	-0.256388	0.425262	37.3024	55.6311	80
1308	CLASP2	443.806	8.66011	-0.313458	0.0504213	37.2975	241.896	323
1309	PHIP	1061.37	22.5874	-0.0763391	0.690321	37.2774	634.973	842
1310	PLEKHA5	328.55	7.11496	-0.0318378	0.900832	37.2455	199.067	265
1311	RNF144A	96.0841	1.71834	-0.554736	0.0607426	37.2452	47.0977	64
1312	ZNF781	12.9321	0.510293	3.08182	3.05e-05	37.2335	13.6925	19
1313	ANKHD1-EIF4EBP3	442.245	10.9079	0.353196	0.0369754	37.2206	304.703	406
1314	HS6ST2	576.598	10.5389	-0.472924	0.000793915	37.1957	290.262	392
1315	GFOD1	267.629	5.86252	5.65e-05	0.999898	37.1853	162.926	218
1316	FGF5	44.7991	0.888112	-0.25132	0.624909	37.1575	23.428	33
1317	ZNF571	284.211	6.93199	0.335636	0.155706	37.0745	193.984	257
1318	PIGN	250.57	5.0448	-0.234537	0.270255	37.0679	140.025	187
1319	VMA21	1851.22	37.9742	-0.176779	0.215157	37.0515	992.913	1407
1320	CASK	572.645	11.7412	-0.181087	0.283927	37.0492	320.644	435
1321	ZNF667	108.266	2.59185	0.268687	0.378737	37.0392	69.1581	96
1322	FOXN2	300.069	6.72352	0.0785862	0.754763	37.0342	183.715	249
1323	CEP85L	197.239	4.15905	-0.0966348	0.74027	37.0277	114.772	154
1324	LIX1	13.0226	0.540681	4.11207	1.67e-06	36.9904	13.9078	20
1325	RAP2B	215.588	4.54215	-0.109536	0.662756	36.9869	126.62	168
1326	TMEM167A	1136.6	25.1974	0.0476183	0.79388	36.9483	686.972	931
1327	STON2	217.417	4.27776	-0.288047	0.207454	36.9353	121.683	158
1328	RASA2	187.282	3.95298	-0.109763	0.723147	36.9342	108.345	146
1329	ALDH1A3	18.752	0.406729	-0.0346191	0.969481	36.8796	11.3911	15
1330	NEDD4L	227.342	4.61343	-0.213158	0.347585	36.849	125.803	170
1331	SLC11A2	423.491	8.45818	-0.249647	0.145676	36.7691	236.048	311
1332	MAP3K1	223.49	5.22234	0.204863	0.385015	36.7652	141.005	192
1333	SFMBT1	230.418	4.76031	-0.155155	0.524391	36.7623	132.352	175
1334	SLC4A7	383.091	8.16317	-0.0832068	0.728903	36.7504	220.236	300
1335	CLCN3	518.746	10.0432	-0.331663	0.030493	36.7411	274.556	369
1336	ZNF254	197.481	4.02895	-0.185275	0.527138	36.7341	113.097	148
1337	RNF19A	174.648	3.73067	-0.0667236	0.821942	36.7227	100.55	137
1338	TMEM135	229.695	4.33728	-0.395268	0.0661711	36.6589	121.514	159
1339	PHF20	390.646	8.10471	-0.143393	0.450495	36.6454	217.67	297
1340	C4orf36	20.3918	0.4912	0.176821	0.834278	36.6449	12.9972	18
1341	FAM63B	220.811	4.72732	-0.0525787	0.855887	36.5958	126.544	173
1342	SAMD12	46.0829	0.874639	-0.38932	0.407914	36.5865	23.4048	32
1343	DCDC2	179.059	3.58089	-0.259413	0.292317	36.5831	97.1459	131
1344	DPH6	172.434	3.52625	-0.193997	0.473513	36.5828	97.0035	129
1345	CCDC169	84.6765	1.7505	-0.118613	0.797527	36.5609	44.5049	64
1346	SSC5D	14.27	0.602501	4.64433	5.88e-08	36.5145	16.643	22
1347	AP1S3	241.664	4.3564	-0.520256	0.00709736	36.498	118.441	159
1348	PTPRJ	131.508	2.44016	-0.432006	0.095275	36.473	67.8435	89
1349	ILDR2	96.8298	1.83843	-0.371214	0.245378	36.4442	48.2236	67
1350	NIPSNAP3B	32.1833	0.685984	-0.113864	0.857942	36.444	19.3053	25
1351	ZNF701	74.1964	1.8939	0.523686	0.130293	36.4327	49.3263	69
1352	ZNF721	466.14	11.5895	0.398207	0.0371061	36.4123	313.909	422
1353	CASD1	189.903	3.98337	-0.111268	0.712769	36.4014	107.361	145
1354	PILRA	35.4061	1.31873	2.48967	1.62e-09	36.3986	35.7794	48
1355	GOLT1B	737.774	17.5313	0.251805	0.156123	36.3922	469.874	638
1356	PAPD7	680.298	15.0252	0.0314153	0.886811	36.339	402.826	546
1357	RECQL5	356.645	6.91531	-0.32732	0.0610236	36.2963	182.897	251
1358	WDR31	16.4419	0.413329	0.488835	0.522418	36.2907	10.4308	15
1359	MEIS2	424.591	8.73986	-0.169695	0.383643	36.2706	235.995	317
1360	SLC2A3	63.3146	1.57211	0.402377	0.28951	36.257	40.4054	57
1361	ZNF12	386.158	9.87416	0.489522	0.00355406	36.2563	264.026	358
1362	ZHX3	150.519	2.73215	-0.507092	0.0317285	36.2352	75.6616	99
1363	AAK1	80.6252	1.62829	-0.22532	0.546079	36.2343	42.5644	59
1364	MTX3	368.97	7.70244	-0.132407	0.543826	36.2223	205.633	279
1365	GPR37	126.445	2.46021	-0.320679	0.258034	36.1758	68.8038	89
1366	KLHL41	38.4171	0.801982	-0.14421	0.802432	36.1604	20.1663	29
1367	SYNE2	299.359	5.53592	-0.440415	0.0373143	36.1277	148.681	200
1368	KDM5A	454.755	8.80808	-0.329807	0.042715	36.1032	231.889	318
1369	TMED7-TICAM2	150.111	5.13359	1.88088	4.21e-19	36.0371	138.538	185
1370	DISP1	83.2036	1.91705	0.143047	0.70799	35.9928	51.3429	69
1371	ANKRD31	15.0165	0.333538	0.181794	0.842237	35.9779	9.01688	12
1372	LRCH2	207.688	4.46189	-0.0523722	0.859534	35.8593	121.249	160
1373	ATP8A1	148.25	2.82021	-0.373191	0.139974	35.813	75.4199	101
1374	TMEM127	277.604	5.94911	-0.0625359	0.800712	35.8037	159.257	213
1375	SMAD3	255.808	5.28446	-0.166894	0.448901	35.7653	139.687	189
1376	EGFR	92.2633	1.73389	-0.429334	0.178735	35.7577	44.3625	62
1377	CAMK1D	127.316	2.24314	-0.584036	0.0252996	35.6642	61.9691	80
1378	PGBD4	121.08	3.47784	0.920657	0.000154693	35.6543	92.8543	124
1379	RAB28	354.484	6.84948	-0.332456	0.0724014	35.6231	178.894	244
1380	CELSR3	88.0825	2.78164	1.38989	1.64e-07	35.5905	68.8435	99
1381	KIAA1456	33.9233	0.843264	0.409946	0.443311	35.576	20.8617	30
1382	TNPO1	1584.52	31.8143	-0.236195	0.0653397	35.5501	813.565	1131
1383	FKTN	250.429	4.64453	-0.438584	0.0263049	35.5256	122.326	165
1384	AHCYL2	323.45	6.56184	-0.197976	0.30881	35.5083	170.476	233
1385	ZNF770	1348.33	32.3967	0.281932	0.0768861	35.4974	852.706	1150
1386	C6orf163	31.7395	0.873408	0.805532	0.109061	35.4931	23.5737	31
1387	ZNF525	119.21	2.70495	0.10299	0.762378	35.4905	71.5589	96
1388	WDR17	54.2824	1.07078	-0.302181	0.498499	35.4881	27.5771	38
1389	GPR83	12.714	0.422707	1.92395	0.00728645	35.4856	10.4308	15
1390	GOLGA8A	500.348	12.6396	0.451633	0.00145271	35.4442	313.647	448
1391	FZD6	321.813	7.54549	0.207116	0.274521	35.3854	202.57	267
1392	ZBTB4	378.123	7.60306	-0.23344	0.178492	35.3805	192.917	269
1393	SUCO	365.51	8.52039	0.191268	0.32322	35.327	223.813	301
1394	MPDZ	268.623	5.49498	-0.191529	0.38262	35.3049	146.621	194
1395	FAM117B	232.146	4.81887	-0.146809	0.530032	35.278	129.548	170
1396	FMO5	11.3151	0.283515	0.290231	0.784212	35.2715	6.95389	10
1397	ZXDB	122.799	2.58103	-0.109161	0.742751	35.2573	64.6248	91
1398	GDF7	23.8992	0.368832	-0.887554	0.138672	35.2464	10.2884	13
1399	ZNF850	832.433	21.1386	0.466813	0.000157134	35.2435	554.748	745
1400	HRK	135.307	2.83932	-0.127196	0.699991	35.2197	74.2444	100
1401	CAMK2D	439.065	8.60784	-0.303323	0.0572186	35.2005	225.395	303
1402	TBC1D20	433.898	9.66165	0.0480109	0.819889	35.1907	251.989	340
1403	SLC16A6	71.5051	2.021	0.833472	0.00692905	35.1311	52.5416	71
1404	CPM	64.6264	1.5087	0.166632	0.74563	35.1296	38.8722	53
1405	ATP6V1C2	26.2299	0.512585	-0.292607	0.657493	35.1161	13.7654	18
1406	ELMOD2	504.649	10.6519	-0.1074	0.628712	35.111	290.421	374
1407	RERE	815.74	17.7184	-0.0194018	0.915966	35.1047	470.848	622
1408	ATM	268.572	5.52994	-0.16539	0.48333	35.0817	143.356	194
1409	FXN	300.91	5.98791	-0.259552	0.292645	35.0707	154.29	210
1410	ZNF609	405.246	7.93584	-0.310887	0.0691606	35.0309	205.034	278
1411	GTF2H5	124.422	2.82848	0.10676	0.742739	35.0011	75.2775	99
1412	SVIP	409.813	9.11414	0.044737	0.837691	35.0006	233.641	319
1413	SPIDR	556.272	11.6578	-0.125128	0.462805	34.9982	304.461	408
1414	SLC5A3	404.846	7.89347	-0.311362	0.0773533	34.9656	206.428	276
1415	USP54	317.134	6.15346	-0.343024	0.0610279	34.9397	156.327	215
1416	FBXO33	236.604	4.95398	-0.114195	0.634944	34.9214	130.289	173
1417	TMEM170B	310.002	6.36079	-0.17586	0.439319	34.9013	168.205	222
1418	ANO6	457.875	9.54685	-0.141906	0.519147	34.8806	248.946	333
1419	KLHL24	191.064	4.73401	0.397519	0.0924104	34.8542	122.037	165
1420	NEIL1	76.167	1.66712	0.0265026	0.955248	34.7906	43.1174	58
1421	ABCC5	427.559	9.94724	0.184805	0.297827	34.7835	253.665	346
1422	CLP1	455.65	12.1341	0.629037	2.48e-05	34.778	311.316	422
1423	CHD2	358.353	10.8434	1.1652	2.06e-13	34.7678	278.871	377
1424	WRN	358.437	7.33902	-0.194647	0.349678	34.7458	190.672	255
1425	NTF3	13.3447	0.287812	-0.0683416	0.945792	34.7449	7.43404	10
1426	TPD52	632.68	13.069	-0.160255	0.37464	34.7388	337.986	454
1427	CYB561D1	87.0127	2.04767	0.226683	0.522215	34.6735	55.0384	71
1428	CPNE8	441.066	9.05628	-0.177127	0.345287	34.6721	234.869	314
1429	OSBPL10	135.087	2.62525	-0.325071	0.222621	34.6633	69.0422	91
1430	ATP11B	488.412	10.2142	-0.129448	0.550122	34.6575	262.589	354
1431	ARHGAP28	97.2412	2.04878	-0.126972	0.731528	34.6547	55.2305	71
1432	ZNF81	143.87	3.20584	0.0684834	0.839231	34.6243	82.3738	111
1433	SLC22A23	225.78	4.3065	-0.360387	0.0957134	34.5989	110.815	149
1434	TBC1D25	177.891	3.84579	-0.036569	0.909457	34.5832	92.4867	133
1435	FAM81A	113.738	2.57491	0.0980392	0.781701	34.5643	63.042	89
1436	TMEM168	207.873	3.81907	-0.453446	0.0587946	34.5634	97.4571	132
1437	PGM2L1	147.948	3.21232	-0.0146005	0.96694	34.5545	82.4698	111
1438	ZNF714	207.257	4.57341	0.0224878	0.943391	34.5475	118.994	158
1439	APC	508.585	10.9136	-0.0544845	0.802541	34.544	276.566	377
1440	METTL4	165.213	3.24428	-0.289477	0.243413	34.5223	84.4136	112
1441	AHI1	297.053	6.83838	0.149139	0.524322	34.5111	178.708	236
1442	ATG7	336.075	6.67144	-0.252594	0.186578	34.4753	170.119	230
1443	HS3ST3A1	372.954	6.4691	-0.597271	0.00357733	34.4716	163.714	223
1444	SH3D19	335.034	6.59822	-0.299039	0.106889	34.4032	170.049	227
1445	GIGYF2	412.471	8.31907	-0.223596	0.197917	34.3788	213.19	286
1446	ARHGEF11	355.726	7.02968	-0.27832	0.11183	34.2832	183.146	241
1447	POC5	244.486	4.72598	-0.341642	0.0852327	34.2786	120.912	162
1448	NIN	585.452	11.6421	-0.264469	0.115188	34.272	288.12	399
1449	FREM2	240.89	4.40596	-0.476989	0.0136725	34.2718	114.799	151
1450	IPO11	688.925	13.5102	-0.296767	0.0496459	34.2704	345.973	463
1451	CSNK1G1	321.523	7.19656	0.066594	0.771115	34.183	182.973	246
1452	TNFRSF11A	203.747	3.71778	-0.497133	0.0235758	34.1601	93.5	127
1453	MAP3K7	746.631	16.1017	-0.037804	0.855351	34.0957	403.183	549
1454	LIMCH1	116.315	2.11233	-0.508404	0.061773	34.0855	51.9886	72
1455	TTLL7	183.609	4.01941	0.0122166	0.969808	34.0846	98.6293	137
1456	COBLL1	109.969	2.17311	-0.285347	0.382076	34.0525	54.7238	74
1457	PARM1	123.184	2.5271	-0.184336	0.550463	34.031	66.3335	86
1458	PBX1	547.504	10.4986	-0.361315	0.0187147	34.0046	266.596	357
1459	ARHGAP42	78.9621	1.53	-0.321892	0.395879	33.9869	38.561	52
1460	RALGPS2	223.474	4.35583	-0.307844	0.185279	33.9775	109.928	148
1461	ANKRD17	1102.81	23.1994	-0.114297	0.486758	33.9663	581.961	788
1462	ZNF624	62.3723	1.59039	0.458923	0.269615	33.9539	40.2398	54
1463	GPCPD1	227.642	5.18518	0.125837	0.609383	33.9429	127.766	176
1464	C15orf41	205.234	4.09619	-0.260698	0.26896	33.9339	101.653	139
1465	CHM	293.441	5.9827	-0.186934	0.409075	33.9312	151.823	203
1466	ABT1	1201.04	27.5988	0.15309	0.308103	33.8783	685.336	935
1467	NIPBL	648.06	13.7179	-0.0940389	0.656657	33.8244	342.155	464
1468	DISP2	22.3474	0.443612	-0.255098	0.732013	33.8133	11.8713	15
1469	EDA2R	70.9509	1.57025	0.0339995	0.941112	33.7526	38.7762	53
1470	IFIH1	65.0875	1.57066	0.304627	0.44505	33.7438	38.9683	53
1471	GLTSCR1	115.715	2.49274	-0.0510052	0.890418	33.6978	64.3665	84
1472	UBE3D	342.171	6.76997	-0.271636	0.158816	33.6782	169.976	228
1473	RRAS2	538.256	10.4818	-0.320304	0.0302161	33.6774	256.612	353
1474	LYSMD3	594.939	13.5775	0.12154	0.603204	33.6586	340.36	457
1475	GUCY1B3	325.657	6.83381	-0.116233	0.583146	33.6562	172.808	230
1476	FAM103A1	807.769	20.0873	0.395116	0.00108472	33.6531	501.773	676
1477	THADA	348.359	6.86455	-0.285396	0.115051	33.6512	166.109	231
1478	HSF2BP	32.1451	0.892421	0.740406	0.146975	33.6164	21.7259	30
1479	KATNAL2	33.3172	0.713944	-0.02576	0.970715	33.6161	18.0338	24
1480	AADAT	271.184	6.78975	0.4134	0.022594	33.58	171.033	228
1481	CCDC88A	467	9.95015	-0.078281	0.742739	33.5673	248.585	334
1482	ERBB2IP	784.009	15.674	-0.252978	0.158372	33.5587	389.686	526
1483	PPTC7	542.94	12.3539	0.121664	0.484106	33.5117	300.663	414
1484	SLC45A3	78.0878	1.52288	-0.311175	0.409703	33.4892	37.9616	51
1485	CAPS2	35.7142	0.986559	0.780943	0.102254	33.4496	25.5407	33
1486	C2orf72	70.4789	1.43524	-0.168479	0.69309	33.4438	36.3556	48
1487	TBL1X	238.883	4.3974	-0.463852	0.0151345	33.4289	107.024	147
1488	SAV1	526.481	11.9676	0.113074	0.585379	33.4236	295.441	400
1489	PHF19	853.706	17.3271	-0.211707	0.234348	33.4159	442.771	579
1490	CARD8	239.194	5.86726	0.356631	0.131446	33.4057	143.21	196
1491	ERICH1	379.853	7.54456	-0.248001	0.274521	33.4016	190.891	252
1492	MARK1	296.576	6.49929	0.00288583	0.991036	33.3883	163.863	217
1493	SLC15A1	11.6198	0.239642	-0.102739	0.923382	33.3831	6.33135	8
1494	HSPE1-MOB4	31.2233	0.989095	1.374	0.00403933	33.3638	25.3486	33
1495	MEF2A	332.353	7.4976	0.095997	0.703511	33.344	184.603	250
1496	GSK3B	577.556	12.2078	-0.104469	0.556451	33.3395	302.133	407
1497	KIF3A	488.576	10.2363	-0.128024	0.587779	33.3128	255.469	341
1498	MANBA	119.57	2.73313	0.135371	0.677124	33.2952	65.6812	91
1499	VWA8	458.535	9.1947	-0.244861	0.170771	33.28	226.713	306
1500	ZNF431	134.365	3.30702	0.357449	0.215642	33.2625	81.3903	110
1501	CDON	199.4	3.87985	-0.323907	0.145334	33.2487	96.6194	129
1502	DAB2	106.904	2.19659	-0.162898	0.634068	33.2333	56.0451	73
1503	WDR60	221.575	4.45502	-0.237067	0.308786	33.221	109.16	148
1504	AKNA	46.2322	0.963404	-0.138668	0.792889	33.2156	25.3254	32
1505	KTN1	1399.19	30.9065	0.027624	0.903223	33.1969	758.891	1026
1506	MN1	56.6705	1.29661	0.138248	0.767384	33.1634	29.9017	43
1507	HHIP	34.4742	0.81421	0.206732	0.726053	33.161	19.2557	27
1508	KMT2C	700.958	15.2934	-0.0111721	0.960683	33.1516	378.106	507
1509	LY96	20.0713	0.814666	3.75066	3.95e-09	33.1424	18.7755	27
1510	ZBTB6	296.242	8.02927	0.714195	8.38e-06	33.1288	194.865	266
1511	KSR2	46.7457	0.876244	-0.403057	0.382031	33.0958	21.1266	29
1512	PDE3B	291.19	5.34872	-0.466423	0.00757632	33.092	131.919	177
1513	IFT88	108.024	2.14598	-0.251101	0.425042	33.0851	54.6543	71
1514	EFCAB2	77.0401	1.78348	0.133128	0.781891	33.0814	44.0049	59
1515	C2CD5	553.359	11.6795	-0.105306	0.575997	33.0494	283.593	386
1516	NRCAM	353.599	6.99368	-0.278767	0.13776	33.0298	173.407	231
1517	FZD4	120.971	2.51292	-0.153153	0.627159	33.0293	61.0783	83
1518	STAM2	211.075	4.23925	-0.233532	0.3612	33.0247	103.02	140
1519	SRBD1	242.382	5.08716	-0.120753	0.6384	33.0243	122.875	168
1520	IGDCC3	47.2029	0.939728	-0.270117	0.577969	32.9883	23.9578	31
1521	CASP8AP2	570.99	12.9187	0.0974656	0.656657	32.9754	317.939	426
1522	ZNF346	464.572	8.76515	-0.405399	0.0111182	32.9715	219.693	289
1523	SPATA6	95.2707	1.97262	-0.169341	0.648138	32.951	48.2732	65
1524	ARSG	131.507	2.94441	0.0557124	0.866942	32.9438	74.9431	97
1525	ZKSCAN1	721.396	18.7975	0.564972	2.67e-06	32.9299	454.453	619
1526	IKZF3	35.9049	0.668262	-0.425156	0.422956	32.9212	16.643	22
1527	ZNF670	37.0427	0.789821	-0.0590179	0.922447	32.9188	19.1364	26
1528	GABPB2	189.051	4.47007	0.22162	0.43814	32.8854	107.696	147
1529	CDK13	426.628	9.5195	0.0592143	0.783505	32.8799	234.462	313
1530	LRRC58	926.381	17.7317	-0.36294	0.0276075	32.879	435.757	583
1531	FAM179B	280.738	6.96629	0.39044	0.027375	32.8726	167.887	229
1532	ARL6IP6	322.814	7.4871	0.177937	0.482606	32.8565	181.533	246
1533	VPS13C	253.569	4.5063	-0.551298	0.00485911	32.8429	112.329	148
1534	ZNF792	211.892	5.05629	0.262496	0.238377	32.8304	120.332	166
1535	SAMD13	28.2931	0.578733	-0.168292	0.804371	32.8303	15.037	19
1536	CACNG8	15.2686	0.457704	1.13025	0.101098	32.7723	11.007	15
1537	SLIT1	43.3232	0.825148	-0.367231	0.451846	32.7214	20.0239	27
1538	TRAPPC8	376.596	7.89094	-0.119996	0.574504	32.6957	195.832	258
1539	NRG2	69.5623	1.37633	-0.224022	0.606776	32.6956	34.1734	45
1540	ETS2	734.947	20.6942	0.855401	2.42e-14	32.6662	499.756	676
1541	RHOU	195.721	4.95948	0.473052	0.0271699	32.6647	121.2	162
1542	MFSD8	207.852	4.3474	-0.131658	0.600227	32.6632	106.428	142
1543	ANKRD13C	635.25	14.0276	0.0329115	0.865083	32.6499	337.31	458
1544	ZNF462	265.182	6.00441	0.0885476	0.732249	32.6426	150.605	196
1545	NHSL1	364.536	8.18149	0.0652246	0.783808	32.6346	199.593	267
1546	SNCA	233.758	4.62841	-0.274167	0.198017	32.6246	109.421	151
1547	CTBS	108.985	2.30177	-0.0977638	0.794801	32.5836	58.8763	75
1548	OGT	1534.43	32.027	-0.132847	0.285863	32.5039	767.498	1041
1549	FAM222B	368.866	7.90985	-0.0601806	0.792889	32.4911	190.719	257
1550	CIT	337.415	6.81886	-0.214208	0.248143	32.4101	164.34	221
1551	TRPC1	226.617	5.55401	0.344871	0.101098	32.409	135.733	180
1552	NSD1	1236.52	26.8294	-0.0276819	0.881503	32.3898	638.192	869
1553	C18orf25	389.121	8.27675	-0.0859258	0.67961	32.3798	198.464	268
1554	POGZ	831.016	18.6587	0.071003	0.686121	32.3709	434.612	604
1555	ASCC3	1288.39	25.982	-0.223715	0.143704	32.3686	628.804	841
1556	NOS2	23.044	0.463523	-0.241014	0.738889	32.3609	11.8713	15
1557	CHURC1-FNTB	127.741	2.07134	-0.767803	0.00418152	32.3462	50.5283	67
1558	RCBTB2	115.493	2.62833	0.107395	0.754806	32.3399	64.8699	85
1559	TAF4B	346.341	7.48529	-0.0409413	0.859729	32.3301	177.695	242
1560	BTBD10	284.29	5.6922	-0.241622	0.280573	32.3249	138.515	184
1561	C1orf106	11.972	0.278531	0.065516	0.951485	32.3124	7.12277	9
1562	ZFP14	152.061	3.188	-0.113516	0.7058	32.3086	74.8901	103
1563	RAB11FIP4	86.7621	1.51759	-0.583607	0.0618688	32.2881	35.4185	49
1564	ATP2C1	733.219	15.4908	-0.0980181	0.564631	32.2772	368.917	500
1565	NUP43	1605.23	32.8872	-0.188508	0.142427	32.2618	785.151	1061
1566	FUT8	310.739	5.98338	-0.344902	0.0587167	32.256	144.389	193
1567	WBP1L	340.067	6.82079	-0.246942	0.199794	32.2543	161.148	220
1568	ZNF518A	391.871	7.8537	-0.240461	0.254443	32.2141	187.553	253
1569	NCAM1	297.712	5.86779	-0.28932	0.123358	32.2097	137.094	189
1570	TRAF5	94.7623	1.83255	-0.343583	0.286165	32.1955	44.7731	59
1571	ZBTB38	192.773	4.19529	-0.0291723	0.922539	32.179	99.3512	135
1572	SLX4IP	99.0961	2.08482	-0.142752	0.694001	32.1371	49.664	67
1573	TRIM23	280.661	5.8542	-0.130597	0.572047	32.1137	138.8	188
1574	NRL	17.4636	0.404888	0.141014	0.872341	32.1076	10.2884	13
1575	CCT6B	40.087	1.0282	0.51725	0.280762	32.095	23.9081	33
1576	TMEM241	149.417	2.40086	-0.794845	0.000685885	32.0719	58.3465	77
1577	MYNN	186.529	4.52172	0.313088	0.165182	32.0675	109.762	145
1578	EGFLAM	44.8567	0.904769	-0.230111	0.656657	32.0524	22.9512	29
1579	DUSP10	42.382	1.21756	0.94211	0.0183866	32.0314	29.905	39
1580	ZNF620	397.519	9.61695	0.304349	0.0706724	32.0268	240.204	308
1581	OCA2	30.1487	0.655703	-0.00798877	0.990532	32.0267	15.3714	21
1582	TRAF1	10.0762	0.250057	0.398328	0.702746	31.9927	5.56311	8
1583	SERTAD2	218.486	5.28694	0.296625	0.167514	31.9656	127.316	169
1584	JKAMP	452.673	9.79371	-0.038785	0.880583	31.9593	220.346	313
1585	STK4	842.465	17.1213	-0.21033	0.171048	31.9486	405.154	547
1586	TMEM161B	398.26	8.23431	-0.162397	0.383875	31.9395	190.954	263
1587	XYLB	108.484	2.28562	-0.104968	0.765305	31.9389	55.2768	73
1588	ZNF680	413.317	8.70654	-0.104197	0.66992	31.93	204.266	278
1589	SPIRE1	399.766	8.08114	-0.220423	0.234785	31.9262	188.053	258
1590	ALPK1	40.572	0.814397	-0.250003	0.654362	31.9255	18.7523	26
1591	AGAP1	318.196	6.01528	-0.415236	0.0297402	31.9187	142.638	192
1592	ZDHHC17	406.206	8.55439	-0.116012	0.585067	31.9134	204.438	273
1593	NRF1	302.895	6.76919	0.0581519	0.802766	31.9093	156.542	216
1594	SYN1	21.1275	0.626833	1.08342	0.0684509	31.9064	15.0601	20
1595	WDR70	575.947	12.469	-0.0267758	0.894983	31.8391	296.044	397
1596	KCNMB4	124.363	2.41907	-0.321509	0.25875	31.8304	53.545	77
1597	SLC39A11	137.205	2.41914	-0.581404	0.0174242	31.8295	56.0417	77
1598	N4BP2L2	663.954	14.662	0.0227958	0.928507	31.7828	349.115	466
1599	NBAS	264.349	4.97161	-0.407154	0.0334785	31.7804	120.147	158
1600	FAM208B	1440.18	29.1703	-0.214607	0.0883128	31.7789	688.895	927
1601	SMC5	411.381	8.46571	-0.162681	0.423675	31.7752	196.183	269
1602	LYPLAL1	275.941	5.35322	-0.325648	0.0944082	31.7566	125.034	170
1603	TMED8	444.235	8.41007	-0.386344	0.0159061	31.7477	195.944	267
1604	CBX7	51.4803	0.851231	-0.70633	0.0952075	31.7188	20.6001	27
1605	EXOC8	679.484	15.8967	0.204212	0.183133	31.7046	358.831	504
1606	ZBED5	488.424	10.5378	-0.0321431	0.883437	31.6953	245.512	334
1607	SNCAIP	30.9514	0.600003	-0.331374	0.571064	31.6665	13.2124	19
1608	GTDC1	95.2019	1.89857	-0.251574	0.471442	31.6028	43.2598	60
1609	FBXO22	471.604	9.97272	-0.0962067	0.637506	31.5862	234.796	315
1610	APLN	27.9737	0.538799	-0.385828	0.529581	31.5517	11.8216	17
1611	GMDS	666.422	13.6628	-0.182221	0.233731	31.5455	320.071	431
1612	WIPF2	418.146	8.4705	-0.215526	0.206899	31.5212	204.491	267
1613	ST3GAL6	100.64	1.90645	-0.400606	0.199374	31.4721	43.5479	60
1614	PIGB	160.915	3.3383	-0.148503	0.60364	31.4531	77.6253	105
1615	VANGL1	442.691	8.80886	-0.266395	0.0985858	31.4456	206.163	277
1616	SIX4	393.981	10.4009	0.597723	0.000218357	31.4395	240.644	327
1617	CDYL2	98.9183	1.97335	-0.231087	0.516847	31.4187	44.2665	62
1618	CEP63	124.535	2.83445	0.129775	0.731393	31.3994	65.1546	89
1619	MTMR7	128.327	2.54963	-0.27655	0.381167	31.3771	61.489	80
1620	TBL1XR1	794.759	15.7916	-0.265766	0.115523	31.3458	365.152	495
1621	ZNF28	278.492	6.34891	0.12214	0.633876	31.344	147.601	199
1622	RASSF8	371.07	7.85557	-0.0879083	0.732383	31.3153	179.324	246
1623	LRRC69	40.3193	1.08644	0.68776	0.123358	31.2949	25.9479	34
1624	PGM5	15.8261	0.31955	-0.166283	0.855518	31.294	7.91419	10
1625	GAB2	76.1595	1.50189	-0.301934	0.414545	31.294	33.5476	47
1626	C2CD3	231.132	5.27927	0.11711	0.641675	31.2543	122.422	165
1627	UHRF1BP1	443.47	8.58933	-0.334983	0.030219	31.2015	202.209	268
1628	ERCC3	817.145	18.1401	0.0434033	0.814553	31.1464	398.561	565
1629	CWF19L2	193.977	4.46322	0.145708	0.608413	31.1434	102.613	139
1630	FAM83D	922.533	21.0452	0.12884	0.36977	31.076	490.796	654
1631	PARP12	124.377	2.44563	-0.268972	0.364734	31.0758	55.5384	76
1632	PPP2R5A	535.189	11.0397	-0.167261	0.303943	31.0696	260.029	343
1633	NSL1	422.088	8.22652	-0.316235	0.0906228	30.9973	189.424	255
1634	TSNARE1	51.8635	0.840307	-0.75723	0.07951	30.9411	19.6166	26
1635	SYDE2	247.326	5.26818	-0.0698323	0.803183	30.9405	119.206	163
1636	ZFYVE9	456.247	9.18592	-0.23081	0.188928	30.9169	219.097	284
1637	LPAR5	11.4286	0.45301	3.10869	7.8e-05	30.9044	9.73545	14
1638	PIF1	93.7061	1.90937	-0.185312	0.633676	30.9003	42.0843	59
1639	PRDM15	137.777	2.91638	-0.105466	0.736896	30.8601	65.754	90
1640	FANCL	657.769	13.1353	-0.245146	0.0861004	30.833	302.087	405
1641	EXOC4	832.37	16.5911	-0.255151	0.0609194	30.7996	378.391	511
1642	MYO10	567.37	11.3649	-0.244151	0.115622	30.7964	265.665	350
1643	PSD3	494.047	9.71268	-0.294407	0.0923041	30.7845	223.478	299
1644	CCNY	593.286	11.4376	-0.34983	0.0190968	30.7756	260.91	352
1645	CADM1	1279.4	25.6803	-0.238303	0.0789962	30.7629	584.408	790
1646	CDK5RAP2	365.756	7.74085	-0.0931032	0.659177	30.746	175.778	238
1647	R3HCC1L	284.7	6.24748	-0.000894514	0.997016	30.7324	144.846	192
1648	SNX29	76.6965	1.59676	-0.0745241	0.875716	30.6871	34.9383	49
1649	DPF3	40.4632	0.879938	0.0402601	0.945485	30.684	18.7755	27
1650	MTNR1A	16.4341	0.293411	-0.383788	0.676617	30.6737	6.2585	9
1651	ZSCAN5A	108.156	2.61074	0.300702	0.312948	30.6426	58.8961	80
1652	MRPL19	1347.26	28.017	-0.146569	0.449383	30.6242	624.396	858
1653	MYO3A	90.2275	1.86235	-0.168722	0.6657	30.6065	40.1173	57
1654	WDR33	770.424	15.9511	-0.155621	0.282329	30.5936	363.165	488
1655	BARD1	316.597	6.43987	-0.20659	0.330728	30.5907	147.747	197
1656	ZNF614	395.949	10.2665	0.541843	0.00053215	30.5849	235.157	314
1657	TDRD6	11.1053	0.359862	1.52338	0.0611653	30.5673	7.64928	11
1658	OXNAD1	234.253	4.81347	-0.179445	0.452035	30.5393	108.176	147
1659	C10orf12	482.063	9.53231	-0.279031	0.131645	30.5278	214.65	291
1660	CEP192	513.065	10.6793	-0.137185	0.476443	30.5264	239.181	326
1661	INSR	229.262	4.23116	-0.448645	0.022035	30.4881	94.9868	129
1662	SYTL3	14.3498	0.328075	0.0375858	0.970873	30.4809	7.33801	10
1663	SLC35F1	448.005	8.89086	-0.273995	0.104158	30.4807	201.703	271
1664	ZNF519	151.583	3.93982	0.522825	0.0371061	30.4582	88.1522	120
1665	CNOT6L	299.789	5.91038	-0.27671	0.200258	30.4549	131.22	180
1666	WDR35	256.08	5.12265	-0.235961	0.293798	30.453	117.123	156
1667	ARL13B	232.608	5.28721	0.109084	0.701553	30.4509	119.64	161
1668	DIP2B	448.862	8.93262	-0.265032	0.108232	30.4502	198.557	272
1669	IL10RB	330.73	7.09464	-0.0568314	0.812578	30.4455	156.254	216
1670	CD47	439.747	9.19725	-0.127577	0.519508	30.4439	205.08	280
1671	STRN3	432.13	8.80458	-0.189525	0.295303	30.4387	198.368	268
1672	KIF27	64.4422	1.80731	0.837713	0.0150791	30.432	40.071	55
1673	SALL1	305.846	7.29642	0.258404	0.175141	30.4259	166.764	222
1674	PLA2G4C	12.9734	0.427299	1.66372	0.019897	30.4237	10.2884	13
1675	PHF14	416.868	9.23747	0.0275748	0.909521	30.4196	210.961	281
1676	RBBP9	716.372	14.2715	-0.261458	0.0925845	30.4102	319.949	434
1677	TTC8	245.14	4.93806	-0.221284	0.306075	30.3763	108.822	150
1678	CAV2	611.807	13.5348	0.0380185	0.868559	30.3662	293.775	411
1679	ZNF521	92.1861	1.87781	-0.2096	0.546448	30.3546	42.5181	57
1680	PTPN12	429.423	9.79047	0.119668	0.571043	30.3356	220.167	297
1681	EPHA7	1127.67	23.3775	-0.149801	0.328	30.3283	528.658	709
1682	ZNF516	184.021	3.39645	-0.454856	0.0375135	30.3258	76.0425	103
1683	PAPD4	664.768	14.5808	0.0017251	0.993055	30.3139	322.247	442
1684	EYA1	76.6387	1.61709	-0.130417	0.756412	30.3014	36.6669	49
1685	LMBR1	1206.28	22.8769	-0.385511	0.00398393	30.2926	515.035	693
1686	PIAS2	317.482	6.53878	-0.171994	0.429641	30.2809	144.217	198
1687	ZNRF3	218.788	4.12961	-0.411401	0.0453236	30.2692	91.0529	125
1688	CDADC1	189.578	4.85817	0.498488	0.0151904	30.2583	106.351	147
1689	TVP23C	113.53	2.7785	0.358442	0.238094	30.2322	60.9095	84
1690	YTHDF3	825.418	17.5973	-0.0709152	0.697187	30.2319	391.458	532
1691	ADAM10	483.529	9.92405	-0.179579	0.321269	30.2296	220.236	300
1692	CACHD1	491.352	10.4121	-0.0920903	0.642936	30.1573	231.988	314
1693	TEAD1	425.782	8.42284	-0.28233	0.103664	30.1561	185.944	254
1694	RBM11	102.867	2.225	0.00566863	0.989675	30.1123	48.8958	67
1695	RTN1	150.035	2.98916	-0.262529	0.323747	30.1088	67.4825	90
1696	CLIP1	394.298	8.90298	0.0923953	0.663891	30.1023	196.543	268
1697	HNF4G	22.7487	0.498816	0.0160572	0.983771	30.0712	11.3911	15
1698	IRF8	43.62	1.16431	0.674365	0.113972	30.0607	24.3386	35
1699	CPOX	548.043	11.1781	-0.192509	0.264215	30.0588	245.654	336
1700	ENTPD5	104.03	2.19596	-0.116426	0.74563	30.0552	48.0083	66
1701	CYP1B1	94.3153	2.16359	0.168175	0.636106	30.0426	48.5613	65
1702	VEZT	1036.8	22.2705	-0.0515025	0.795186	30.0398	508.525	669
1703	FNDC3A	914.375	20.2993	0.0423136	0.822119	30.0011	447.019	609
1704	THAP8	49.6725	1.06675	-0.0832414	0.880715	29.9977	23.7889	32
1705	SGPP1	423.285	9.14724	-0.0282169	0.900812	29.9544	204.365	274
1706	NLGN3	36.2562	1.16848	1.52813	0.000165719	29.9535	25.7791	35
1707	LHX6	36.6769	0.901811	0.311903	0.553532	29.9397	19.6398	27
1708	CARF	51.9581	1.46981	0.842098	0.0294922	29.9358	31.9415	44
1709	PIK3R1	245.47	5.74938	0.203475	0.376292	29.9163	122.296	172
1710	PDE8A	184.007	3.84538	-0.13788	0.602038	29.906	86.6918	115
1711	ZNF708	140.556	3.38206	0.282834	0.320691	29.8634	75.804	101
1712	CLSPN	791.909	17.6198	0.0455605	0.812578	29.8527	384.116	526
1713	CECR2	378.428	7.94336	-0.114519	0.563858	29.8362	176.331	237
1714	SFT2D2	615.062	9.90311	-0.772046	3.91e-09	29.7886	213.975	295
1715	KIF13A	218.418	4.56636	-0.119441	0.632336	29.783	100.719	136
1716	CITED4	35.0281	0.739607	-0.169909	0.810839	29.7455	15.2986	22
1717	ZNF200	350.979	8.91946	0.478223	0.00456989	29.7103	198.779	265
1718	RNF182	45.1184	0.875444	-0.302191	0.532872	29.6992	20.5769	26
1719	KIAA1211	88.414	1.54978	-0.584878	0.0576934	29.6816	33.5244	46
1720	MBNL2	292.944	6.50985	0.0480771	0.84468	29.6474	145.638	193
1721	PARPBP	638.751	12.7175	-0.260202	0.115317	29.6442	277.623	377
1722	RBM33	563.263	13.9687	0.390076	0.00444267	29.6378	310.746	414
1723	AKAP7	91.9592	1.89164	-0.193078	0.62879	29.6039	41.6306	56
1724	PPP1R16B	37.6864	0.709635	-0.445916	0.377315	29.5927	15.6595	21
1725	ELAC1	89.5323	1.99524	0.0633311	0.873167	29.5704	41.028	59
1726	SEC22A	159.354	3.24723	-0.183434	0.507305	29.5637	70.7906	96
1727	ZNRF2	235.498	4.39865	-0.423721	0.0289497	29.5545	97.0266	130
1728	NEFH	13.4936	0.507554	2.65878	0.000176456	29.5535	11.8713	15
1729	RASGRF2	129.337	2.33533	-0.507264	0.0495456	29.5462	51.535	69
1730	SCN9A	82.391	1.5917	-0.344528	0.327444	29.5283	34.1237	47
1731	WDHD1	268.783	5.65833	-0.10739	0.647664	29.514	123.044	167
1732	PLCL2	296.403	6.20089	-0.122188	0.596767	29.5119	138.876	183
1733	FAM160A1	115.508	2.27118	-0.30053	0.307276	29.5001	50.4323	67
1734	USP44	137.44	3.52607	0.511057	0.0384763	29.4946	78.1783	104
1735	NLK	462.584	9.83549	-0.0820162	0.681609	29.4851	218.468	290
1736	TMEM163	95.5219	1.76494	-0.45852	0.154015	29.4628	36.4483	52
1737	USP6NL	335.628	7.26555	-0.0318602	0.892274	29.4541	159.761	214
1738	C6orf118	18.454	0.37397	-0.18298	0.830106	29.4142	8.70561	11
1739	ATAD5	725.944	16.7696	0.161285	0.39772	29.3985	363.761	493
1740	TBPL1	772.564	16.4317	-0.0836976	0.609383	29.3945	357.192	483
1741	ZDHHC14	165.499	2.85941	-0.603086	0.0096331	29.3767	61.9658	84
1742	LPIN2	160.683	3.30266	-0.195123	0.475255	29.3703	71.0058	97
1743	LIN54	379.312	8.78759	0.17167	0.452681	29.3596	187.861	258
1744	ZNF551	334.896	9.60961	0.935438	1.15e-10	29.3456	208.872	282
1745	C4orf32	378.511	8.22215	-0.0159469	0.953676	29.3111	183.818	241
1746	AMMECR1L	430.423	10.1675	0.228716	0.20931	29.309	225.664	298
1747	PPARA	131.837	2.49124	-0.4006	0.123846	29.3026	54.7967	73
1748	SIPA1L2	273.415	5.77015	-0.102822	0.656011	29.2887	123.955	169
1749	GRAMD1B	73.821	1.46815	-0.253078	0.515528	29.2885	31.8223	43
1750	ASTN1	55.309	1.02431	-0.461995	0.256816	29.2881	22.6862	30
1751	ZCCHC2	350.888	7.27504	-0.15175	0.43673	29.2782	159.449	213
1752	WDR25	160.401	2.77059	-0.60182	0.00997349	29.2357	59.0154	81
1753	PEX13	157.643	3.45563	0.0139283	0.967603	29.2277	75.3239	101
1754	VTA1	1127.22	24.6686	0.00733859	0.969481	29.2274	532.201	721
1755	CD59	428.903	8.86231	-0.152012	0.413096	29.2249	203.153	259
1756	MBOAT1	136.434	2.638	-0.319242	0.233826	29.1887	58.6345	77
1757	DMXL2	238.76	4.5569	-0.374615	0.0704197	29.1865	98.0565	133
1758	ULK2	29.6845	0.685445	0.192268	0.76217	29.1781	15.8284	20
1759	TRIM4	347.115	8.39866	0.30812	0.0734358	29.1713	181.222	245
1760	C7orf60	279.371	6.44737	0.169878	0.434608	29.1592	135.823	188
1761	HINT3	516.414	10.7342	-0.144535	0.444828	29.1591	232.253	313
1762	ZSCAN25	355.137	8.1998	0.164668	0.389117	29.147	170.423	239
1763	PTPRZ1	65.5899	1.33815	-0.198639	0.640713	29.1448	29.4249	39
1764	UBASH3B	62.855	1.06453	-0.662897	0.0664614	29.1209	22.8055	31
1765	FICD	152.078	4.08999	0.679844	0.00367883	29.0955	85.6322	119
1766	SENP6	721.29	16.7398	0.17738	0.359198	29.0923	364.294	487
1767	ANK3	172.288	3.61022	-0.130894	0.644717	29.0841	78.1054	105
1768	C8orf76	380.752	8.56669	0.0861118	0.68604	29.0661	182.947	249
1769	TRIM72	15.9772	0.688666	5.42459	1.6e-08	29.0416	15.2522	20
1770	REV1	291.655	6.09564	-0.138788	0.525059	29.0371	134.031	177
1771	CAV1	973.563	22.1449	0.112027	0.454666	29.0361	474.312	643
1772	BTBD11	130.385	2.13557	-0.764041	0.00204507	29.0321	46.3791	62
1773	DCLK2	87.7146	1.79181	-0.209645	0.564032	29.0209	38.3689	52
1774	SETD5	1273.04	29.0556	0.12185	0.41115	29.0133	619.151	843
1775	ABHD5	175.792	4.51813	0.519215	0.0200528	28.9943	95.8014	131
1776	GEN1	239.463	5.31172	0.0304004	0.920948	28.9925	112.66	154
1777	ZNF566	507.422	11.8344	0.194696	0.314886	28.9832	255.42	343
1778	WDR26	1226.37	27.3416	0.0567674	0.753096	28.9668	583.398	792
1779	PIK3CA	216.536	4.55963	-0.0982322	0.731715	28.9497	98.8976	132
1780	LMBRD2	209.496	4.76958	0.127192	0.62679	28.9333	99.4208	138
1781	POLR3G	325.45	6.84353	-0.109993	0.676015	28.9324	142.489	198
1782	LDLRAD3	214.869	4.14837	-0.334091	0.132244	28.9271	90.745	120
1783	COG6	503.178	10.3101	-0.184972	0.272099	28.9036	221.246	298
1784	BACE2	211.329	4.04981	-0.374678	0.0750116	28.8902	86.4501	117
1785	ABCG1	22.0773	0.415375	-0.405412	0.564683	28.8896	8.92085	12
1786	ZNF565	115.017	3.08092	0.662707	0.00735321	28.8875	66.8832	89
1787	QRICH2	53.8618	1.24646	0.173538	0.711278	28.8818	25.8022	36
1788	PKIA	191.51	3.94759	-0.176054	0.493586	28.8784	87.4369	114
1789	HOXB8	187.839	6.19923	1.6256	6.41e-17	28.8746	140.896	179
1790	MYBL1	222.631	6.02937	0.690904	0.000696157	28.8587	127.816	174
1791	HIPK1	915.888	20.3804	0.0432306	0.810787	28.8513	442.403	588
1792	SNPH	69.1509	1.17856	-0.663129	0.0552438	28.8488	24.1234	34
1793	TFB1M	191.666	3.8519	-0.243378	0.318066	28.8169	83.6222	111
1794	NR3C2	265.772	5.51788	-0.146211	0.520476	28.8154	118.537	159
1795	PAFAH1B1	1394.06	28.0786	-0.226404	0.0738599	28.812	607.704	809
1796	HAUS8	288.233	6.8792	0.269115	0.156497	28.7824	155.645	198
1797	ZNF507	828.501	19.2135	0.172691	0.288829	28.7818	406.253	553
1798	POLH	278.392	7.74862	0.804262	5.28e-07	28.7793	164.675	223
1799	FMNL2	333.65	6.64353	-0.271321	0.142314	28.7498	142.518	191
1800	TMEM245	498.339	10.2448	-0.172921	0.294077	28.6975	215.296	294
1801	CNTF	36.5425	1.32437	2.28391	0.535056	28.6928	28.4414	38
1802	DSG2	932.277	19.9767	-0.0603254	0.723229	28.6835	426.115	573
1803	PTPN21	86.8983	2.02283	0.175656	0.633535	28.6726	45.1341	58
1804	TNKS1BP1	275.205	6.63135	0.293007	0.125772	28.6518	142.399	190
1805	NSMCE2	530.176	11.0708	-0.131396	0.534235	28.6339	238.588	317
1806	TBC1D8B	36.4601	0.698769	-0.337273	0.529711	28.6218	14.7721	20
1807	CNEP1R1	238.384	5.66412	0.262346	0.215618	28.6011	120.912	162
1808	AGPAT5	696.164	14.7666	-0.080642	0.643885	28.5779	306.226	422
1809	MED17	617.065	14.4879	0.224762	0.159972	28.5756	304.792	414
1810	DTWD2	252.882	4.27054	-0.673391	0.00126454	28.5678	89.0628	122
1811	KCTD2	568.919	14.7726	0.550373	0.000321336	28.5665	314.101	422
1812	FOCAD	300.921	5.88111	-0.310226	0.0992035	28.566	124.604	168
1813	ST14	10.7194	0.315231	0.935305	0.318161	28.5505	6.2585	9
1814	LIN28B	1148.97	23.609	-0.176565	0.278873	28.5484	493.66	674
1815	SP3	628.803	12.86	-0.188385	0.294946	28.538	274.702	367
1816	PAFAH2	138.185	2.7343	-0.285593	0.3026	28.5265	56.7371	78
1817	ZFC3H1	491.38	11.3588	0.159001	0.397604	28.5242	248.449	324
1818	VPS13D	237.737	4.90895	-0.156352	0.504464	28.5193	105.037	140
1819	SLC6A12	11.4742	0.385921	1.72407	0.0284295	28.5032	7.64928	11
1820	NIPAL1	122.549	2.38573	-0.330653	0.258238	28.5029	50.4554	68
1821	KPNA4	682.732	14.9552	0.00379517	0.985256	28.4852	314.673	426
1822	PLCH1	88.6112	1.5798	-0.537557	0.0796793	28.4847	31.2925	45
1823	ACBD6	620.27	12.5729	-0.219084	0.167081	28.4738	265.659	358
1824	STK11IP	158.122	2.81097	-0.548289	0.0582513	28.46	61.1048	80
1825	QSER1	846.111	18.2424	-0.048538	0.848122	28.4502	388.948	519
1826	MAP2K5	400.884	7.97969	-0.260115	0.16264	28.4472	167.552	227
1827	ANKRD28	524.993	10.5108	-0.248788	0.132211	28.4469	224.727	299
1828	KIAA0232	236.067	5.37847	0.113614	0.648515	28.4468	114.269	153
1829	LAPTM4A	1676.85	40.0785	0.269292	0.0148421	28.4442	817.903	1140
1830	FBXO48	74.0441	2.32101	1.33309	1.05e-05	28.4359	46.6639	66
1831	SEMA3A	77.0309	1.47701	-0.341575	0.348619	28.4358	32.6634	42
1832	ZMYM1	423.028	8.68861	-0.176007	0.439319	28.428	186.262	247
1833	LYPD6B	88.0882	1.44255	-0.718385	0.0161487	28.4219	30.0474	41
1834	GSTCD	396.195	8.19816	-0.152295	0.431564	28.421	177.486	233
1835	IMPAD1	842.435	17.9135	-0.079972	0.67981	28.4144	368.838	509
1836	APPBP2	617.088	14.5124	0.214991	0.18622	28.3895	308.203	412
1837	APCDD1	27.4899	0.704549	0.479675	0.407927	28.3869	14.7721	20
1838	LRRC49	147.472	3.13766	-0.0925502	0.768591	28.3651	64.4824	89
1839	FNIP2	393.683	7.83321	-0.260166	0.145604	28.3409	161.579	222
1840	GALK2	211.44	4.19963	-0.263512	0.230689	28.3358	87.3607	119
1841	FGGY	41.6209	0.988286	0.281541	0.599489	28.3319	19.4709	28
1842	EFR3A	162.417	3.24829	-0.250993	0.369566	28.3226	67.5289	92
1843	MAP2	41.3505	0.88304	-0.0484891	0.935327	28.3113	19.0172	25
1844	SLC44A1	448.789	8.76709	-0.302378	0.0687018	28.2876	181.483	248
1845	RNMT	462.666	9.86391	-0.0701391	0.727917	28.2849	208.034	279
1846	ZNF385C	23.5951	0.565727	0.292432	0.668268	28.2822	12.6627	16
1847	OTUD6B	324.116	6.08438	-0.416342	0.0227133	28.2691	125.369	172
1848	COLGALT2	53.6903	1.09662	-0.233612	0.636153	28.2686	21.5571	31
1849	SCML2	965.986	20.9522	-0.0229403	0.895618	28.2547	433.085	592
1850	NAA30	374.25	7.72313	-0.156667	0.413937	28.2269	158.413	218
1851	PIK3CB	188.162	3.7202	-0.280954	0.250021	28.2243	78.4896	105
1852	MYLIP	424.231	13.4642	1.40118	2.8e-27	28.223	291.232	380
1853	MEF2D	219.698	5.71057	0.549672	0.00381803	28.1933	118.584	161
1854	YIPF6	660.091	12.9506	-0.2945	0.0665137	28.1839	269.95	365
1855	UBE2K	1294.65	26.1975	-0.208654	0.224163	28.1707	540.566	738
1856	TNIK	359.613	7.17219	-0.256864	0.163188	28.1643	149.399	202
1857	WASL	719.278	14.4167	-0.242302	0.0978027	28.1618	299.037	406
1858	LMOD1	15.9914	0.320011	-0.224846	0.802541	28.124	7.12277	9
1859	UBE2E2	697.838	13.3403	-0.360629	0.0206681	28.1104	277.48	375
1860	TTLL11	94.3699	1.92169	-0.202034	0.579487	28.1002	39.2795	54
1861	NCK1	303.657	6.0275	-0.266548	0.173627	28.0382	124.435	169
1862	EDEM3	377.648	8.52422	0.0957739	0.667416	28.0378	178.586	239
1863	SNX14	691.014	14.9934	-0.0227156	0.910372	28.0124	310.213	420
1864	KIF24	149.209	3.22014	-0.0282481	0.93239	27.9491	66.9064	90
1865	BOD1L1	248.523	6.08541	0.350425	0.0961784	27.9357	129.548	170
1866	CYLD	189.773	4.16747	0.0240191	0.936926	27.8346	87.4833	116
1867	ZNF202	204.144	5.13758	0.432267	0.0350606	27.8341	106.163	143
1868	PRDM10	145.174	3.05383	-0.105744	0.731393	27.8339	60.1644	85
1869	KAT6A	835.393	18.4575	0.0294641	0.876942	27.7936	385.544	513
1870	FAM168A	368.466	7.12888	-0.337083	0.053514	27.7744	143.545	198
1871	TDRD3	353.701	7.74499	0.00977567	0.968626	27.7599	160.072	215
1872	KIAA0319	31.8658	0.721303	0.114819	0.857788	27.7276	13.9078	20
1873	PIK3C2B	63.0351	1.19021	-0.36365	0.360335	27.7262	26.1168	33
1874	HERC4	346.369	7.68819	0.0484646	0.834278	27.7048	156.088	213
1875	KIAA1468	512.004	10.1807	-0.27172	0.115942	27.6994	212.521	282
1876	ZNF268	369.968	8.9543	0.310207	0.106985	27.6962	184.748	248
1877	MBTD1	368.059	8.45025	0.143759	0.483311	27.6915	171.844	234
1878	ATF7IP2	114.099	3.43094	1.15462	2.3e-06	27.6892	66.9262	95
1879	NUDT3	795.848	14.6411	-0.44776	0.00139837	27.6619	296.517	405
1880	KIAA1549	198.89	4.0867	-0.181875	0.465459	27.6507	82.1321	113
1881	HS2ST1	551.022	10.6962	-0.316891	0.0631711	27.5798	219.64	295
1882	GOLIM4	455.522	10.3793	0.12114	0.531504	27.555	207.044	286
1883	RAD52	174.348	3.70234	-0.0834166	0.789624	27.5502	77.0756	102
1884	CEP290	311.484	6.86782	0.0162991	0.954797	27.5196	138.535	189
1885	RRP15	364.976	8.10448	0.0487069	0.848409	27.5156	166.787	223
1886	ERCC6L2	169.174	3.23475	-0.351369	0.155062	27.5137	65.1546	89
1887	IKZF4	118.113	3.19899	0.685025	0.00600726	27.5087	64.5553	88
1888	JPH1	373.467	7.78082	-0.137151	0.486931	27.5035	156.592	214
1889	IREB2	850.887	17.7815	-0.130857	0.442557	27.5004	368.854	489
1890	NAA16	534.144	13.677	0.494294	0.000478054	27.4913	273.95	376
1891	AJUBA	113.83	3.09219	0.723763	0.00557101	27.4886	64.1977	85
1892	KLHL9	539.591	10.6244	-0.281902	0.061238	27.484	213.425	292
1893	ZNF891	142.099	3.20352	0.10824	0.742739	27.4697	63.1148	88
1894	CREBBP	599.256	13.9167	0.17463	0.279817	27.4491	278.603	382
1895	PPM1K	300.969	6.44851	-0.0558241	0.827196	27.4482	132.303	177
1896	ZNF585A	488.301	10.8939	0.0585418	0.775826	27.4465	217.62	299
1897	TBC1D24	246.415	4.5563	-0.446827	0.0292771	27.4345	94.7981	125
1898	PCDH9	470.948	11.6339	0.379397	0.0175561	27.42	236.714	319
1899	KIF18A	454.459	9.34015	-0.171289	0.389043	27.4086	195.977	256
1900	MOCOS	30.7277	0.656869	-0.075068	0.913879	27.4027	14.2455	18
1901	OSBPL8	1120.18	22.858	-0.190723	0.308389	27.3865	463.642	626
1902	JADE3	478.025	9.79082	-0.188998	0.276091	27.3726	200.193	268
1903	RIMS3	75.0137	1.49942	-0.248401	0.520609	27.3439	30.5276	41
1904	SMAD2	716.666	14.6038	-0.195878	0.252438	27.3217	294.842	399
1905	ADRA2A	15.4616	0.475902	1.28586	0.0576795	27.3165	10.2884	13
1906	TMEM131	331.475	6.91932	-0.137964	0.511421	27.3148	138.151	189
1907	ZNF445	271.528	5.56502	-0.185327	0.390019	27.3135	109.06	152
1908	TMC7	44.145	0.988826	0.09784	0.857828	27.3051	21.3683	27
1909	C16orf46	60.6904	1.53884	0.4515	0.232712	27.2932	32.3753	42
1910	VKORC1L1	570.718	11.6523	-0.194834	0.250356	27.2907	235.826	318
1911	LRIG2	328.544	7.91587	0.287478	0.120649	27.287	156.062	216
1912	E2F3	1137.39	25.2624	0.0436559	0.790592	27.2738	502.362	689
1913	ZBTB44	447.146	9.16676	-0.179248	0.373674	27.2725	187.195	250
1914	ZFP37	80.1779	2.2379	0.800417	0.0139245	27.2577	45.4917	61
1915	TTPAL	283.676	5.65306	-0.255191	0.187911	27.2419	116.981	154
1916	DSTYK	166.002	3.67399	0.0380955	0.899999	27.2184	74.6285	100
1917	KLF11	187.634	5.47453	1.00005	5.07e-08	27.217	111.295	149
1918	NOXA1	24.739	0.404206	-0.694156	0.322306	27.2138	8.70561	11
1919	DENND4C	259.704	5.25599	-0.222229	0.315469	27.207	105.106	143
1920	RASSF9	57.4505	1.54401	0.665615	0.0666023	27.2019	32.1833	42
1921	SPRED2	383.148	7.79824	-0.20053	0.341684	27.1856	157.89	212
1922	UBR1	371.806	8.02564	-0.0379263	0.870476	27.1629	165.039	218
1923	SMC3	1807.69	43.7592	0.310144	0.0211281	27.1257	874.786	1187
1924	PELI2	274.036	5.87441	-0.0796662	0.768582	27.0666	117.865	159
1925	ZNF426	219.948	5.61786	0.488208	0.0108482	27.0566	111.749	152
1926	ATP2B1	1056.23	20.8479	-0.280825	0.0515224	27.053	419.472	564
1927	SYN3	18.0001	0.406928	0.136933	0.871065	27.0318	8.22546	11
1928	IQCK	64.7835	1.55462	0.310402	0.431271	27.0163	31.223	42
1929	RBM26	992.836	21.0278	-0.0942622	0.637596	27.0119	420.333	568
1930	PHLPP1	339.469	6.85011	-0.230031	0.243623	27.0069	138.442	185
1931	FBXO32	118.306	3.03814	0.512377	0.0457451	26.9902	62.7837	82
1932	CWC27	373.2	9.15353	0.356326	0.0288337	26.9841	182.709	247
1933	RTKN2	429.939	9.19382	-0.0629886	0.804371	26.9747	186.861	248
1934	TMEM192	199.523	4.15502	-0.14042	0.594137	26.9554	84.5096	112
1935	RNF141	200.445	4.11793	-0.182382	0.450442	26.9553	83.4301	111
1936	ITFG1	497.831	11.2493	0.0952384	0.614033	26.9349	227.028	303
1937	C7orf55	514.46	10.286	-0.238298	0.317951	26.9298	203.666	277
1938	PIP4K2A	743.427	15.2299	-0.184831	0.195672	26.9207	298.938	410
1939	PRKAB2	363.429	8.14344	0.0692218	0.758608	26.8928	161.029	219
1940	ASXL2	287.596	6.17843	-0.0678143	0.794733	26.8676	125.326	166
1941	LPGAT1	552.933	10.9451	-0.274218	0.108292	26.8614	217.216	294
1942	FOXF2	814.383	19.4361	0.264959	0.0746754	26.8573	387.961	522
1943	HSPA4	4109.35	89.2181	-0.019879	0.899307	26.8555	1680.94	2396
1944	CYP39A1	53.9185	1.41515	0.58566	0.140709	26.8523	26.4248	38
1945	DCP1A	431.557	11.0252	0.48332	0.000876983	26.8476	221.584	296
1946	PPP1R12A	899.872	20.9082	0.17391	0.35557	26.8316	405.958	561
1947	PAPD5	599.236	13.9031	0.176242	0.357563	26.8285	274.265	373
1948	PREX1	55.4769	1.11869	-0.251224	0.573446	26.8172	22.014	30
1949	ANKFY1	667.611	12.8653	-0.343374	0.0108482	26.8164	254.89	345
1950	ZNF644	1280.06	27.2738	-0.0772618	0.701033	26.8022	549.718	731
1951	AP4S1	108.562	2.23975	-0.164604	0.625673	26.7887	46.3328	60
1952	HDAC8	385.339	8.69957	0.096948	0.668104	26.7829	174.99	233
1953	KCTD13	174.724	4.03398	0.167955	0.530132	26.7726	81.344	108
1954	HCCS	175.452	4.63189	0.61168	0.00427419	26.7709	92.8543	124
1955	CHST8	100.025	2.31736	0.175031	0.641613	26.7546	49.068	62
1956	ATOH1	11.9538	0.186982	-0.784094	0.44823	26.7406	3.9571	5
1957	PTGFRN	700.964	13.1677	-0.415654	0.00131881	26.732	254.572	352
1958	PPM1B	396.008	9.39246	0.238481	0.234835	26.7236	185.49	251
1959	CCDC65	11.0166	0.224563	-0.210773	0.845492	26.7185	4.74851	6
1960	LMTK2	519.421	12.0145	0.164475	0.324696	26.7177	236.184	321
1961	UBE2Q1	1367.62	34.9662	0.487843	5.48e-06	26.7115	685.985	934
1962	PRKD3	708.145	15.0519	-0.0827823	0.638598	26.7077	298.368	402
1963	TRIM58	49.8322	0.936071	-0.439913	0.313437	26.7074	17.8649	25
1964	SLC35A3	366.889	7.00349	-0.360471	0.0312162	26.701	139.449	187
1965	TNC	33.5669	0.636968	-0.373435	0.500145	26.6889	11.8216	17
1966	DCP2	1317.38	25.8916	-0.292496	0.0323178	26.6882	515.949	691
1967	CDC37L1	217.387	5.54789	0.472756	0.0252146	26.6768	111.848	148
1968	JADE2	111.082	2.32465	-0.116616	0.739389	26.6707	45.1308	62
1969	FUBP1	3060.52	68.2939	0.0567327	0.706788	26.6642	1354.94	1821
1970	CXXC4	47.9609	0.975287	-0.198648	0.701553	26.6588	20.5769	26
1971	CDYL	453.867	9.45715	-0.138771	0.493971	26.6465	187.146	252
1972	LIN9	436.114	9.6862	0.0352318	0.876947	26.6358	192.182	258
1973	HERC1	252.426	5.07109	-0.233799	0.26539	26.6215	98.3909	135
1974	RABEP1	1151.88	23.4417	-0.203175	0.206922	26.6193	455.818	624
1975	SRRM5	58.7171	2.17982	2.51509	1.03e-13	26.6077	44.7499	58
1976	GALNT1	687.631	14.7395	-0.0606122	0.755785	26.5952	293.911	392
1977	ACSL6	14.6558	0.263308	-0.566534	0.502655	26.5848	4.86772	7
1978	ANKRD26	351.353	7.34549	-0.128026	0.624367	26.5469	145.012	195
1979	KDM4B	338.798	5.84077	-0.62663	0.00013891	26.5376	116.332	155
1980	ZNF586	254.063	6.59598	0.546218	0.00320992	26.5313	127.551	175
1981	SHC4	11.6877	0.30162	0.42042	0.660952	26.5234	6.33135	8
1982	DNAH6	15.2202	0.377034	0.51067	0.520416	26.5228	6.95389	10
1983	ZNF587B	133.997	2.90351	-0.0280797	0.936926	26.5197	57.5782	77
1984	EPC2	481.409	11.6901	0.31251	0.069369	26.5181	231.031	310
1985	OSBPL3	200.083	4.00234	-0.236986	0.320614	26.4845	79.6651	106
1986	GPR161	173.816	3.51504	-0.220972	0.386508	26.4577	68.4164	93
1987	UBE2R2	605.478	12.5874	-0.143154	0.383384	26.4551	241.072	333
1988	PFKFB4	49.6298	1.36108	0.783579	0.0430949	26.4496	26.3784	36
1989	ITGAE	104.902	2.60907	0.423703	0.158109	26.4462	50.9588	69
1990	LRP2	133.417	2.60919	-0.314573	0.245079	26.445	51.9191	69
1991	ARHGAP5	963.844	21.8224	0.102131	0.623434	26.4407	429.952	577
1992	MSL2	380.903	8.47575	0.0445763	0.843256	26.4283	165.274	224
1993	DKK2	13.9798	0.265071	-0.390382	0.663193	26.4081	5.53993	7
1994	IFT80	272.928	6.05924	0.0489577	0.862344	26.4059	121.633	160
1995	TTI1	414.033	8.41142	-0.216982	0.227009	26.3927	166.38	222
1996	ZNF287	110.619	2.42661	0.0019988	0.99507	26.3743	46.9056	64
1997	TRIM36	207.597	5.31104	0.505855	0.016259	26.3602	101.484	140
1998	ZNF214	60.4993	1.32777	-0.0159303	0.975381	26.36	27.6997	35
1999	ZNF217	533.86	13.5072	0.45461	0.00137186	26.3564	275.311	356
[truncated: 8,612 more rows]

## Sheet: CONTROL N
	GeneName	baseMean	tpm_mean	log2FoldChange	padj	par_clip_norm	par_clip_signal	ConversionEventCount
1	TDRD12	13.4018	0.0771933	3.28546	4.98624e-05	777.269	153.767	60
2	LRP1B	10.5093	0.376624	-0.451745	0.659978	597.413	636.098	225
3	C2orf61	41.957	0.045571	6.01796	1.77311e-19	438.876	51.2558	20
4	LRIT3	19.7312	0.044572	4.72053	1.9101e-10	426.277	68.5164	19
5	PACRG	10.5456	0.32892	0.0213497	0.984846	383.072	454.372	126
6	CMYA5	21.5943	0.113068	3.4406	2.41159e-09	371.458	107.637	42
7	PKD1L1	14.6384	0.0438033	4.24453	8.46775e-08	342.44	38.4418	15
8	GCNT2	16.2652	0.507541	0.018835	0.983928	269.929	454.392	137
9	CACNA1C	11.4906	0.41247	-0.439424	0.655346	249.715	311.961	103
10	CORIN	16.5464	0.138825	2.62144	5.37951e-05	244.913	122.608	34
11	PLAGL1	10.7063	0.212842	1.04193	0.229102	239.614	183.912	51
12	NUP210L	13.0363	0.0214723	4.78369	2.38111e-07	232.858	12.8139	5
13	NHSL2	14.7077	0.439376	0.153433	0.867309	218.492	282.544	96
14	MSH4	41.4184	0.064886	5.21175	3.48262e-21	215.763	35.879	14
15	TRIM71	20.5276	0.737468	-0.457261	0.523036	199.331	418.463	147
16	AGBL3	16.9461	0.208129	2.04729	0.000916812	196.993	105.074	41
17	DKK1	34.7486	0.369438	2.29267	4.88502e-08	192.184	229.951	71
18	IQUB	27.419	0.325076	2.0751	1.3006e-05	172.268	201.943	56
19	SOX6	15.602	0.58937	-0.602996	0.451685	164.583	248.59	97
20	RBMS3	27.848	0.690255	0.607072	0.285345	159.361	396.674	110
21	HIST1H2BB	18.4212	0.193343	2.27221	0.000111561	144.82	92.6248	28
22	GRIK4	15.286	0.509103	-0.220958	0.814811	143.389	201.69	73
23	DNAJB9	508.188	5.3628	2.3105	4.59254e-59	137.055	2177.87	735
24	RSPO2	10.2679	0.287318	0.38144	0.716689	135.738	140.639	39
25	LRGUK	10.6352	0.286552	0.38269	0.708059	132.611	137.033	38
26	ARL9	10.7552	0.0616367	3.36364	0.000234301	129.793	28.849	8
27	LRRC66	27.461	0.162589	3.28788	2.80332e-10	123.009	51.2558	20
28	PLEKHA1	468.424	15.0103	-0.0641419	0.7545	117.919	5382.28	1770
29	FGF2	125.059	4.09537	-0.124363	0.717273	116.717	1427.42	478
30	SHANK2	11.5769	0.392665	-0.221072	0.83183	114.602	132.019	45
31	FAM71F2	18.2569	0.288509	1.58333	0.00736477	114.381	84.572	33
32	HAND2	79.8521	2.03387	0.540181	0.085837	114.069	792.801	232
33	ASTN2	11.9801	0.458833	-0.696643	0.469713	111.151	174.522	51
34	UNC5CL	14.4543	0.34888	0.632326	0.430994	108.92	137.033	38
35	NKAIN2	45.2133	1.60435	-0.378739	0.423876	108.455	470.965	174
36	DDR2	16.2055	0.148609	2.53499	4.83522e-05	107.665	41.0046	16
37	TECTA	13.1239	0.262039	1.05	0.171895	106.854	71.7581	28
38	ANKRD34B	22.9999	0.613197	0.42782	0.511977	106.002	194.751	65
39	PAMR1	15.9511	0.581087	-0.495404	0.55062	104.976	156.33	61
40	RCAN2	21.6299	0.629902	0.177505	0.828725	104.778	169.144	66
41	NIM1K	16.3117	0.200461	2.04369	0.00125952	104.759	75.7286	21
42	C3orf20	19.8614	0.068215	4.09505	5.94848e-10	102.617	17.9395	7
43	C1orf95	11.5316	0.435369	-0.612557	0.519103	98.7669	155.063	43
44	PAK6	20.1252	0.283785	1.79279	0.00181901	98.6664	100.971	28
45	ZXDA	59.0537	1.93406	-0.133058	0.77254	96.6876	534.538	187
46	RORA	123.99	3.88304	0.00533657	0.988195	94.5136	1103.3	367
47	SYTL2	10.4424	0.295137	0.274846	0.795186	84.7065	64.0697	25
48	SLC6A13	24.7079	0.0599343	4.68444	2.12486e-12	83.4246	12.8139	5
49	RGS7	51.7538	1.74997	-0.23383	0.620773	80.0014	414.087	140
50	ZNF559	72.489	2.29295	-0.0299725	0.946617	78.0653	645.496	179
51	BCL11A	356.199	11.6107	-0.115571	0.576159	73.2944	2463.68	851
52	MAP1B	864.945	28.8698	-0.182132	0.286765	72.394	6606.14	2090
53	ATXN1	216.878	7.6446	-0.360965	0.0895277	70.6381	1728.21	540
54	SWT1	57.5327	1.96343	-0.256552	0.568968	70.2853	353.665	138
55	CPEB2	50.4611	1.51218	0.132591	0.794768	70.0973	271.656	106
56	IGSF11	27.5211	0.950262	-0.310451	0.628583	69.4546	204.617	66
57	NEFH	13.4936	0.117527	2.65878	0.000176456	68.0695	28.849	8
58	KLHL20	159.353	4.74189	0.152897	0.597174	67.9054	911.815	322
59	NTF3	13.3447	0.431298	-0.0683416	0.945792	67.2389	81.6242	29
60	GPC5	17.196	0.596081	-0.325162	0.701686	65.4274	122.902	39
61	NRXN3	152.871	5.44374	-0.396464	0.110771	65.0288	1134.67	354
62	COLEC11	19.8831	0.157953	2.80461	4.89522e-06	63.31	36.0612	10
63	KCNJ2	27.1085	0.618869	0.810801	0.119013	63.0182	127.075	39
64	SLC16A9	159.83	3.88259	0.663113	0.00293034	62.8446	671.227	244
65	NR4A2	100.33	1.15844	2.14593	1.31766e-18	62.1524	234.601	72
66	GPR83	12.714	0.161603	1.92395	0.00728645	61.8802	36.0612	10
67	ERBB4	80.4783	3.01315	-0.563987	0.0811348	61.7294	585.186	186
68	DUSP10	42.382	0.909133	0.94211	0.0183866	61.5971	171.686	56
69	DNAH11	27.7374	0.913609	-0.146271	0.83074	61.2954	187.336	56
70	PTPN4	111.937	3.69352	-0.13757	0.712769	61.1883	671.004	226
71	CCSER1	34.0584	1.14454	-0.211051	0.720753	61.1598	217.999	70
72	KBTBD3	29.0274	0.947654	-0.133253	0.843191	59.0933	190.466	56
73	ACTN2	39.7614	0.866714	0.903942	0.0308716	58.843	130.702	51
74	EGR3	28.4128	0.393156	1.78657	9.54597e-05	58.5009	82.9409	23
75	GDF9	49.2072	0.257888	3.46792	4.14641e-20	58.1647	38.4418	15
76	KIAA0825	29.923	0.577461	1.15709	0.0162049	57.1467	102.309	33
77	ZNF264	295.177	6.58147	0.860665	4.33531e-07	57.1301	1136.8	376
78	FOXN2	300.069	9.17295	0.0785862	0.754763	56.6884	1626.87	520
79	DCAF4L1	26.068	0.165831	3.13866	6.42516e-10	54.2722	23.0651	9
80	TMEM116	90.2474	2.56711	0.26585	0.429092	54.1465	501.251	139
81	KIF26B	44.0384	1.6841	-0.672309	0.12644	54.0347	279.121	91
82	CACNA1B	17.8488	0.578625	-0.0902926	0.915957	53.5753	111.79	31
83	CREB5	124.372	4.05178	-0.114793	0.732797	53.3099	625.552	216
84	ZMAT3	247.98	8.43918	-0.25422	0.240024	51.9007	1306.13	438
85	THEGL	14.3927	0.134955	2.54703	0.000174914	51.8691	17.9395	7
86	PALM2	61.9811	2.41714	-0.708088	0.0567971	50.8866	352.783	123
87	PDE4D	123.069	4.27309	-0.309076	0.300982	50.7829	619.769	217
88	ZNF333	27.9086	0.770179	0.354583	0.560403	50.6376	124.989	39
89	PLSCR4	34.1803	1.06191	0.0339837	0.958079	49.9102	145.218	53
90	MAGI2	25.9898	0.63711	0.644854	0.25875	48.6572	79.4464	31
91	ANKS1B	34.1244	1.24238	-0.473143	0.373604	48.2946	185.067	60
92	FAM47E-STBD1	15.9039	0.49774	0.0381134	0.970551	48.218	86.547	24
93	CDKL3	73.5513	1.45284	1.11598	0.000290839	48.1816	179.395	70
94	C7orf55-LUC7L2	263.859	4.75034	1.32012	0.0135003	47.7861	661.047	227
95	SYT1	34.0628	1.19443	-0.351596	0.530113	47.7214	194.072	57
96	TRPC3	46.6083	1.43928	0.0239225	0.96694	47.2458	197.223	68
97	CD101	33.3578	0.627901	1.21346	0.00520045	46.1856	104.578	29
98	KLHL28	195.345	5.05519	0.51152	0.0154505	46.0912	774.497	233
99	LRRIQ1	28.9538	0.868453	0.116679	0.863917	46.0589	121.292	40
100	TEX22	20.3253	0.304561	1.67799	0.00597356	45.9678	50.4857	14
101	AP3B2	23.4919	0.523705	0.866796	0.128669	45.8274	86.547	24
102	LYPD5	18.9208	0.419618	0.888869	0.171603	45.2793	48.693	19
103	NCKAP5	32.8997	1.17378	-0.408241	0.460142	45.1532	154.608	53
104	PRKG1	114.132	4.14374	-0.452988	0.13568	45.1283	506.368	187
105	FIGN	110.666	3.7306	-0.219551	0.493575	45.033	544.272	168
106	PLCB1	125.591	4.53019	-0.43663	0.111745	44.5898	566.72	202
107	ZFHX4	270.484	8.36706	0.0371276	0.889093	44.1015	1080.26	369
108	CSRNP3	54.3585	1.68175	0.0506163	0.922817	44.0019	236.596	74
109	ZBTB37	113.446	3.687	-0.113371	0.743074	43.1244	462.78	159
110	EVA1C	42.4295	1.38248	-0.118606	0.834278	42.6769	212.761	59
111	ONECUT2	175.945	5.49348	0.012514	0.969808	42.4139	755.717	233
112	RECK	72.3775	2.07621	0.23259	0.542131	42.385	268.302	88
113	ERC2	51.4968	1.64053	-0.0314031	0.954947	42.0597	233.173	69
114	ZNF430	106.541	2.71493	0.546102	0.05298	41.6217	331.329	113
115	BACH2	90.4358	3.15672	-0.331664	0.30881	41.182	399.936	130
116	CPEB3	86.0747	2.5281	0.175224	0.6384	41.1376	306.177	104
117	FOXP2	176.995	6.04034	-0.258079	0.336217	40.8917	661.179	247
118	PAG1	153.343	5.52029	-0.427591	0.0935105	40.7587	721.651	225
119	HBP1	317.533	8.44762	0.435633	0.00959828	40.7215	926.463	344
120	AFF2	42.8923	1.47662	-0.287908	0.578072	39.9562	199.198	59
121	DISP1	83.2036	2.47287	0.143047	0.70799	39.6301	330.447	98
122	USP38	509.48	16.004	-0.0105629	0.959179	39.4902	1942.07	632
123	GREB1L	251.068	9.01497	-0.422693	0.0338268	39.1571	1023.6	353
124	RGS5	100.936	2.8204	0.326211	0.318226	38.647	393.068	109
125	PPFIA2	33.5726	1.11354	-0.160017	0.793714	38.6156	155.063	43
126	FAM69A	241.474	8.74902	-0.44788	0.0304471	37.9471	1080.38	332
127	COL19A1	14.8535	0.449798	0.0994175	0.916326	37.7948	61.3041	17
128	XKR6	39.7587	1.56389	-0.781184	0.0979212	37.7264	151.205	59
129	ZFPM2	132.946	4.62479	-0.327523	0.236172	37.1909	560.783	172
130	RGS17	53.0582	2.10494	-0.766026	0.0804803	36.5806	277.672	77
131	FNIP1	305.801	9.57312	0.00869676	0.975899	36.5607	1049.3	350
132	EPHB3	61.6658	1.09669	1.32242	5.56685e-05	36.4732	144.245	40
133	CREBRF	117.415	2.14033	1.2898	1.46881e-07	36.4431	248.934	78
134	MAML2	39.4547	1.33832	-0.230758	0.675967	35.8659	142.837	48
135	BSN	31.4399	1.08933	-0.337612	0.562839	35.8018	140.639	39
136	DNHD1	35.0604	0.814019	0.77853	0.0889425	35.6257	74.3209	29
137	SCN8A	37.0838	1.12587	0.0722489	0.903521	35.528	123.378	40
138	SOCS5	178.677	5.41023	0.10238	0.718309	35.4883	664.206	192
139	ACRC	76.7003	0.50836	3.06748	4.51942e-26	35.408	64.9102	18
140	RASAL2	131.02	4.70233	-0.42108	0.113025	35.3017	586.097	166
141	SCG3	27.108	0.606751	0.859044	0.106924	34.6106	75.7286	21
142	BNC2	56.9333	2.0274	-0.392738	0.351581	34.527	227.389	70
143	SBF2	162.632	5.40889	-0.180496	0.501419	34.3878	579.969	186
144	RIMS2	39.6731	1.19406	0.111672	0.843902	34.3367	105.074	41
145	KCNAB3	85.0186	1.07873	1.98497	7.65813e-13	34.2996	113.603	37
146	GPR137B	256.501	7.99476	0.0146569	0.959239	33.8972	694.516	271
147	RFX2	26.7039	0.885079	-0.185772	0.788914	33.8953	108.184	30
148	IFIT3	15.5555	0.385813	0.633923	0.404944	33.6951	46.8796	13
149	PLEKHG1	61.559	2.1173	-0.288996	0.493147	33.5333	216.388	71
150	MFAP3L	78.5473	2.17971	0.336459	0.338021	33.4906	263.247	73
151	ACVR2B	301.185	10.2108	-0.237972	0.232362	33.3959	994.938	341
152	ADAMTS20	49.5834	1.62192	-0.137957	0.787712	33.2939	169.691	54
153	COL5A2	12.3088	0.420567	-0.233706	0.817251	33.2884	50.4857	14
154	PXK	256.311	7.67197	0.121913	0.620638	32.8468	797.106	252
155	KLF10	286.776	4.38514	1.62903	1.16189e-24	32.8381	421.208	144
156	NHLRC3	190.627	6.15577	-0.0841591	0.767629	32.8147	595.933	202
157	THSD4	35.7923	1.28146	-0.4165	0.430271	32.775	142.067	42
158	ROBO2	73.9768	2.65939	-0.426213	0.227776	32.7142	238.613	87
159	ZNF814	27.6678	0.672802	0.642197	0.235865	32.6991	79.3347	22
160	ZNF169	58.9953	1.56617	0.439567	0.248619	32.5636	183.912	51
161	ZNF789	96.5437	2.04403	0.974616	0.000159598	32.2891	183.751	66
162	IGF1R	397.427	13.6044	-0.272724	0.105307	32.2691	1394.24	439
163	SOGA3	69.9514	2.04743	0.193396	0.632705	32.2355	215.051	66
164	TLL2	22.9992	0.589649	0.495998	0.452515	32.2226	48.693	19
165	GPHN	161.602	5.40796	-0.207552	0.438438	32.1748	529.392	174
166	SYT6	18.5539	0.5295	0.23886	0.77254	32.1058	61.3041	17
167	HDAC9	26.1222	1.05989	-0.874723	0.124865	32.0789	87.1348	34
168	PARD3B	37.8641	1.35694	-0.397932	0.443159	31.689	127.937	43
169	KIAA1456	33.9233	0.917824	0.409946	0.443311	31.5965	104.578	29
170	TEKT2	13.0334	0.126599	2.41322	0.00144184	31.5957	14.4245	4
171	FAM217B	457.06	16.1223	-0.358627	0.0339244	31.5712	1495.39	509
172	TIAM2	55.125	1.9092	-0.315308	0.47253	31.4268	176.721	60
173	TMEM100	46.7256	1.43837	0.0510881	0.926939	31.2854	162.276	45
174	NPIPB11	26.5908	0.608236	0.796866	0.137439	31.2379	68.5164	19
175	FNDC3B	222.668	7.16283	-0.0698387	0.808614	31.1329	691.485	223
176	POU6F1	40.6107	0.932012	0.783293	0.0626591	31.1155	104.578	29
177	CCDC7	51.5493	1.44974	0.31915	0.487428	31.04	120.542	45
178	ZNF624	62.3723	1.64781	0.458923	0.269615	30.9501	167.219	51
179	MCOLN2	217.338	7.48154	-0.284098	0.195468	30.7423	622.828	230
180	CARD9	62.7743	0.916379	1.71421	1.07639e-07	30.5551	71.7581	28
181	TMEM64	260.238	8.82841	-0.228768	0.335314	30.3566	767.164	268
182	CLSTN2	19.2436	0.661692	-0.304634	0.698866	30.2255	72.1225	20
183	SESTD1	105.888	3.64715	-0.280638	0.384673	29.8863	297.081	109
184	ERC1	513.161	17.3708	-0.23654	0.141983	29.8778	1527.28	519
185	EPSTI1	18.0872	0.502937	0.3171	0.684613	29.8248	38.4418	15
186	PLXDC1	12.5945	0.336044	0.40844	0.669892	29.758	25.6279	10
187	FGF18	41.2554	0.235852	3.28373	2.43945e-16	29.6796	17.9395	7
188	ANKRD12	129.938	4.08246	-3.36686e-05	0.999921	29.639	364.351	121
189	CACNA2D3	59.3505	2.11917	-0.401766	0.331913	29.2567	205.843	62
190	ADAMTS17	36.1524	1.37091	-0.607299	0.220967	29.1776	144.245	40
191	RASL11B	101.758	1.88549	1.24671	2.72194e-06	29.1701	140.953	55
192	CASP10	64.6505	1.90765	0.152351	0.723816	28.8313	173.297	55
193	NLGN1	68.8532	2.74513	-0.793219	0.0237222	28.7782	222.284	79
194	TICAM2	27.7997	0.813304	0.160838	0.837241	28.2797	58.9441	23
195	HOXA3	381.505	9.96043	0.473276	0.00526149	28.2116	875.601	281
196	LRRC27	56.1268	1.45625	0.511662	0.1904	28.1545	147.851	41
197	PSD	21.7246	0.497626	0.768779	0.213886	28.1336	50.4857	14
198	PROK2	113.636	3.69907	-0.105107	0.773883	28.1152	311.393	104
199	PCDH17	25.7768	0.143223	3.37666	1.70083e-10	27.9285	10.2512	4
200	ZNF540	86.819	1.97517	0.817881	0.00360606	27.8458	140.953	55
201	KANSL1L	153.177	3.85864	0.573213	0.0190593	27.73	285.695	107
202	NR6A1	162.523	5.69926	-0.349036	0.143792	27.7229	518.644	158
203	HOXA10-HOXA9	17.4851	0.54199	-0.0313269	0.977037	27.6758	38.4418	15
204	RAD51B	93.0676	3.54919	-0.650689	0.0288337	27.6119	334.62	98
205	SLC45A4	77.703	2.61759	-0.226498	0.562532	27.5062	218.951	72
206	CHIC1	128.985	4.22504	-0.120836	0.730555	27.4553	351.537	116
207	PLCL1	14.0796	0.474581	-0.199301	0.832925	27.3926	33.3162	13
208	SEC31B	93.5352	1.70638	1.278	9.84257e-07	26.9576	165.882	46
209	CCDC142	174.979	4.88763	0.306333	0.225113	26.8023	370.155	131
210	UBN2	373.102	10.4916	0.299307	0.0924104	26.688	925.205	280
211	RALGPS1	74.3572	2.62511	-0.380835	0.298632	26.6655	179.395	70
212	FLCN	377.161	10.9818	0.192581	0.352059	26.5893	758.768	292
213	INPP4B	59.3649	2.14457	-0.438387	0.281727	26.5788	193.029	57
214	ANKRD33B	117.491	3.76882	-0.071005	0.837691	26.5335	335.572	100
215	C5orf56	12.7083	0.490236	-0.594682	0.545495	26.5178	37.4896	13
216	PURG	175.345	5.32135	0.098958	0.760686	26.497	435.43	141
217	PHLPP2	203.565	6.42533	-0.0254834	0.928458	26.4578	469.061	170
218	SNX10	352.537	11.3311	-0.065725	0.799656	26.2993	827.354	298
219	RAB30	34.9732	1.06705	0.0825939	0.895061	26.2406	88.4515	28
220	RARB	104.288	3.789	-0.469991	0.128669	25.8644	326.273	98
221	IL18R1	19.2471	0.584186	0.108702	0.894935	25.6768	54.0919	15
222	TENM4	19.9549	0.779767	-0.724816	0.288618	25.6487	51.2558	20
223	ZNF81	143.87	4.41595	0.0684834	0.839231	25.589	320.895	113
224	PLTP	14.188	0.392067	0.298781	0.741821	25.5058	36.0612	10
225	LDLRAD4	20.5721	0.745283	-0.463657	0.512238	25.4937	68.5164	19
226	PROX1	84.9794	2.21386	0.478781	0.183151	25.2952	184.206	56
227	DENND1B	138.199	4.84743	-0.343767	0.21486	25.168	377.347	122
228	MECOM	295.538	9.00044	0.0808243	0.732013	25.1099	745.081	226
229	TROVE2	793.356	24.9748	-0.0051671	0.982326	25.0252	1885.53	625
230	ACOXL	28.5767	1.00367	-0.383354	0.531798	24.9085	90.1531	25
231	CEP128	148.411	4.82826	-0.108728	0.748164	24.8537	432.735	120
232	DOCK3	80.853	2.70727	-0.21252	0.574388	24.7482	189.444	67
233	ZNF699	37.3309	0.849044	0.812383	0.0996779	24.7337	53.8186	21
234	GALNT13	84.6403	2.75422	-0.100788	0.807249	24.6894	238.956	68
235	RYR2	38.5963	1.34255	-0.327878	0.529229	24.5801	84.572	33
236	TMEM108	37.3364	1.46962	-0.7778	0.111946	24.4962	92.2604	36
237	C15orf48	35.5853	0.69467	1.14274	0.00986978	24.4721	61.3041	17
238	PAX2	38.9122	1.18812	0.0646457	0.912952	24.4084	74.3209	29
239	MFSD9	171.81	5.60779	-0.128027	0.648515	24.252	452.873	136
240	SMARCA2	339.578	11.3843	-0.203095	0.285573	24.2439	707.33	276
241	ATL3	43.7543	1.36382	0.00969475	0.986448	24.1967	113.785	33
242	ZNF597	119.737	2.78467	0.77277	0.00224648	24.0603	208.224	67
243	KDM7A	140.141	4.54154	-0.0907664	0.788022	24.0006	361.767	109
244	NEBL	125.146	4.66182	-0.550431	0.0378174	23.8104	305.336	111
245	PPP1R13L	53.0727	1.47282	0.328911	0.440836	23.764	89.6976	35
246	ZNF407	168.107	5.60045	-0.176947	0.529399	23.7481	397.191	133
247	STARD13	74.2011	2.61775	-0.384694	0.293432	23.6845	158.893	62
248	ENPP5	73.4605	2.29084	0.0157088	0.972873	23.5722	168.647	54
249	AHRR	69.8436	1.97324	0.281062	0.46416	23.3119	117.888	46
250	SRGAP3	60.0625	1.85213	0.046455	0.923969	23.2165	155.063	43
251	TWIST1	268.93	8.97263	-0.204143	0.351233	23.1816	698.95	208
252	SAMD5	97.7221	3.41084	-0.325965	0.322489	23.1614	255.67	79
253	ZNF711	2435.41	82.0523	-0.211366	0.148171	23.0828	5507.05	1894
254	SOX5	85.3982	2.91455	-0.284081	0.441067	22.9881	183.184	67
255	GTF2A1	551.873	18.5488	-0.199555	0.315573	22.9125	1420.97	425
256	DENND2C	119.949	3.62818	0.098616	0.770846	22.8765	212.711	83
257	LRRC39	17.5686	0.263042	1.65699	0.00620204	22.81	21.6367	6
258	SYNGR3	29.591	0.877349	0.130309	0.859729	22.7959	51.2558	20
259	FUT4	75.8659	2.55762	-0.21912	0.564085	22.6773	148.642	58
260	CXCL6	18.57	0.706101	-0.57907	0.457065	22.6596	57.698	16
261	IQCK	64.7835	1.8164	0.310402	0.431271	22.5721	120.724	41
262	HIST1H2BE	51.7507	0.889675	1.39779	0.000996252	22.4801	59.6025	20
263	CCNT2	384.682	10.9849	0.265539	0.20705	22.3944	692.003	246
264	CCDC169	84.6765	2.78533	-0.118613	0.797527	22.2595	223.58	62
265	ZBTB43	174.895	4.13471	0.727769	0.000316722	22.2506	235.777	92
266	AKAP11	533.537	18.2452	-0.262974	0.10498	22.1428	1161.61	404
267	GUCY1A2	42.4014	1.58318	-0.541307	0.25725	22.1074	107.434	35
268	C9orf3	101.337	3.35025	-0.160271	0.640264	22.0879	215.73	74
269	NFIA	378.632	13.3701	-0.367319	0.0370893	22.0641	869.746	295
270	CNEP1R1	238.384	6.79163	0.262346	0.215618	21.9388	403.766	149
271	KIAA1841	120.993	3.55822	0.181268	0.565609	21.9211	281.278	78
272	BBX	442.543	15.7207	-0.385608	0.0176016	21.882	971.326	344
273	ULK4	44.1009	1.19139	0.38532	0.412784	21.8232	89.5859	26
274	GAREM	97.1642	3.02489	0.0208241	0.958079	21.8189	195.227	66
275	LRRC7	23.0768	0.826255	-0.422075	0.529019	21.7851	54.4769	18
276	NFAT5	312.142	9.45867	0.0997888	0.69578	21.779	569.668	206
277	MBD5	58.0501	1.88444	-0.0993091	0.846308	21.7571	134.288	41
278	EFCAB11	102.036	3.41364	-0.203449	0.549643	21.6777	209.47	74
279	PLEKHH2	65.2679	1.89481	0.20404	0.638158	21.6381	105.074	41
280	NRG2	69.5623	2.35779	-0.224022	0.606776	21.6304	183.912	51
281	PHLDB2	68.1523	2.28424	-0.218031	0.597167	21.4513	145.4	49
282	KCNQ1	13.3594	0.466625	-0.32659	0.727234	21.4305	25.6279	10
283	HCFC2	219.588	6.36843	0.219449	0.350512	21.3553	480	136
284	ATP7A	112.073	3.61258	-0.0803056	0.820351	21.3144	277.672	77
285	MPP3	119.199	3.48273	0.192824	0.539253	21.2477	236.596	74
286	AKAP6	12.6422	0.473286	-0.591377	0.514921	21.1289	36.0612	10
287	RBFOX3	26.1052	0.904423	-0.31583	0.635335	21.0079	68.5164	19
288	ATXN7L1	125.944	3.9798	-0.0275442	0.941515	20.8553	258.618	83
289	SFMBT2	263.815	7.88053	0.13108	0.563049	20.8108	556.974	164
290	ATXN1L	461.923	11.9222	0.509694	0.000249694	20.8015	674.175	248
291	ARSJ	90.8296	2.99751	-0.145008	0.706881	20.6839	223.58	62
292	ZDHHC14	165.499	6.24213	-0.603086	0.0096331	20.666	465.19	129
293	RUNX2	55.6922	1.85323	-0.152631	0.771782	20.5047	131.816	38
294	LPP	103.447	4.01389	-0.688545	0.0254434	20.4291	280.052	82
295	FZD6	321.813	9.35191	0.207116	0.274521	20.4236	618.866	191
296	YPEL1	57.2775	1.71493	0.117274	0.807854	20.409	126.214	35
297	MAP2	41.3505	1.32416	-0.0484891	0.935327	20.3902	93.192	27
298	MBNL3	231.433	8.58706	-0.538896	0.00501436	20.3795	614.378	175
299	FAM19A5	49.0725	1.91925	-0.750647	0.0674449	20.3205	105.165	39
300	ZFP2	69.2883	0.836764	2.05237	3.3555e-12	20.3164	43.5674	17
301	ABL2	211.683	7.00715	-0.165285	0.501375	20.265	443.21	142
302	GFOD1	267.629	8.35597	5.65028e-05	0.999898	20.2251	594.828	169
303	MMP24	12.7482	0.445335	-0.408661	0.663476	20.2095	23.0651	9
304	GATA3	262.558	6.04295	0.778181	4.0165e-06	20.1888	422.21	122
305	TTC28	216.392	7.7556	-0.425634	0.0360127	20.1145	441.528	156
306	HEG1	146.029	4.57404	-0.00456239	0.988825	20.1135	247.253	92
307	NBEA	180.847	6.21979	-0.275373	0.281745	20.0971	353.735	125
308	DOCK4	297.106	10.79	-0.462761	0.0105855	20.0186	683.979	216
309	ADAMTS3	50.4987	1.65203	-0.121036	0.814881	19.9754	89.7887	33
310	GOLGA8A	500.348	13.2233	0.451633	0.00145271	19.9648	745.436	264
311	ARHGAP26	147.101	4.87184	-0.165623	0.577067	19.9103	331.014	97
312	AAK1	80.6252	2.72339	-0.22532	0.546079	19.8282	138.391	54
313	MAP3K8	107.769	1.97178	1.27779	1.6254e-07	19.7791	99.9487	39
314	RGL1	62.1952	2.12569	-0.263102	0.535899	19.7583	141.024	42
315	STAT4	26.7805	0.866822	-0.0934057	0.900109	19.6119	61.3041	17
316	SCAI	119.347	3.42039	0.248038	0.415372	19.5884	208.224	67
317	ZNF667	108.266	3.07213	0.268687	0.378737	19.5304	216.367	60
318	MR1	84.5138	2.10923	0.583817	0.0564907	19.4384	147.851	41
319	PCSK5	126.736	4.47653	-0.381997	0.175762	19.4347	313.733	87
320	RPL17-C18orf32	649.581	6.3335	2.4471	1.21796e-49	19.4205	348.61	123
321	AVL9	349.346	11.8791	-0.255169	0.172874	19.3617	829.409	230
322	FRS2	470.321	13.1725	0.310952	0.0646346	19.2067	809.059	253
323	PHKA1	370.82	12.267	-0.169317	0.371565	19.1571	766.059	235
324	ZDHHC21	159.347	5.53468	-0.30299	0.293798	19.152	343.646	106
325	CTC1	164.008	4.99528	0.067031	0.82607	19.0179	261.202	95
326	MIPOL1	119.525	4.26484	-0.386165	0.211893	18.9925	255.579	81
327	RIMS3	75.0137	2.53848	-0.248401	0.520609	18.909	123.014	48
328	PCLO	64.654	2.06444	-0.051752	0.915957	18.8913	123.945	39
329	CLIP4	139.878	4.3467	0.0292214	0.93236	18.8649	224.755	82
330	ZNF677	50.0459	1.00781	1.08737	0.00394887	18.8528	48.693	19
331	KCNG3	88.489	2.55581	0.228441	0.51791	18.7807	123.014	48
332	PHF21A	184.519	5.4513	0.168556	0.520967	18.7111	349.045	102
333	ITGA9	10.4242	0.321213	0.0323474	0.977676	18.6792	15.3767	6
334	GAN	258.45	8.2981	-0.0680228	0.791375	18.679	462.962	155
335	RAB23	380.111	11.6859	0.0444624	0.85849	18.655	606.681	218
336	ARHGAP20	75.9524	2.41954	-0.0467989	0.914833	18.5986	142.452	45
337	ZNF138	288.242	8.56071	0.159618	0.527915	18.5732	517.034	159
338	MREG	155.661	5.44882	-0.341795	0.169236	18.5361	319.355	101
339	FAM129A	110.414	3.83518	-0.304257	0.33014	18.5128	219.518	71
340	DYX1C1	40.8168	1.18905	0.206397	0.724967	18.5022	79.3347	22
341	KATNAL1	143.358	4.65998	-0.108409	0.728862	18.455	259.003	86
342	EFR3B	129.723	4.69041	-0.457135	0.0752334	18.3353	251.7	86
343	RXRG	15.0049	0.436836	0.195215	0.829548	18.3135	28.849	8
344	KIAA1024	26.9138	0.928646	-0.280518	0.670118	18.3062	43.5674	17
345	MCTP1	71.775	2.73594	-0.633371	0.0611209	18.2753	141.703	50
346	ZNF678	375.14	12.8092	-0.249034	0.246596	18.2681	728.023	234
347	DIAPH2	158.587	5.4792	-0.288914	0.287997	18.2509	353.309	100
348	GTPBP10	259.698	8.60289	-0.156796	0.537857	18.2497	478.521	157
349	ZFAT	156.659	5.04664	-0.0903381	0.763331	18.23	296.29	92
350	SKIDA1	265.381	8.55991	-0.0998148	0.686283	18.2245	495.782	156
351	PCDH18	85.6752	1.76594	1.0219	0.000197761	18.1206	103.919	32
352	TTC33	263.065	7.83935	0.159315	0.600743	18.1138	432.776	142
353	FGD4	128.746	3.9948	0.0342368	0.935327	18.0234	242.948	72
354	MMD	234.416	6.00245	0.530374	0.00414317	17.9927	333.121	108
355	ZNF793	543.909	12.5703	0.778932	1.07193e-08	17.9789	718.997	226
356	MDM4	306.536	8.06575	0.464688	0.00915468	17.8533	468.158	144
357	GTF3C3	499.801	15.8017	-0.0263805	0.899307	17.8461	901.117	282
358	RNF141	200.445	6.66994	-0.182382	0.450442	17.8412	304.972	119
359	SLC30A1	443.191	11.4371	0.50824	0.000398719	17.8367	595.842	204
360	SEMA6D	123.004	4.1518	-0.223452	0.46415	17.8236	219.903	74
361	MKLN1	411.711	13.9922	-0.242016	0.189798	17.7956	775.855	249
362	PLCXD2	48.5741	1.63096	-0.232638	0.638873	17.7809	98.3176	29
363	HS6ST3	82.0452	2.93015	-0.404081	0.231782	17.7465	160.392	52
364	FAM126B	209.502	6.43046	0.0672791	0.818502	17.7281	301.548	114
365	MAST4	91.768	3.16752	-0.32613	0.411451	17.6795	173.773	56
366	UGGT2	260.093	8.4881	-0.115442	0.650206	17.6718	511.705	150
367	TCF7L1	69.8096	2.43509	-0.337218	0.391586	17.6585	122.72	43
368	TMCC3	66.0354	2.04105	0.038387	0.934098	17.638	92.2604	36
369	BAZ2B	132.539	4.21427	-0.0402593	0.909799	17.5594	237.64	74
370	PMEPA1	52.777	1.76619	-0.215576	0.643464	17.5519	103.443	31
371	OLFM1	69.0612	1.94051	0.28149	0.476329	17.5212	122.608	34
372	POC1B-GALNT4	35.047	1.08931	0.0110899	0.988825	17.4423	61.213	19
373	HSPB8	18.7217	0.459758	0.627424	0.407027	17.4005	20.5023	8
374	ZBTB8A	88.7805	2.64975	0.140071	0.709506	17.3602	152.318	46
375	XPR1	228.737	7.62064	-0.182827	0.444009	17.3214	409.235	132
376	RSBN1	325.003	9.75936	0.12369	0.580355	17.3167	484.235	169
377	XIAP	393.35	13.1679	-0.191488	0.341739	17.3149	634.396	228
378	KCNQ5	113.184	4.21897	-0.555015	0.0390169	17.3028	215.254	73
379	KIAA1109	153.66	5.26612	-0.269139	0.308546	17.2803	299.987	91
380	STAC	167.633	5.6259	-0.203431	0.445532	17.2417	332.057	97
381	ITPR1	189.592	6.43954	-0.243671	0.302386	17.2372	335.593	111
382	HIVEP3	61.4107	2.09083	-0.263212	0.549558	17.218	92.2604	36
383	KIAA1958	316.167	10.2818	-0.111334	0.626206	17.2149	489.087	177
384	SYN2	77.5144	2.67595	-0.289643	0.439371	17.1901	117.888	46
385	RIC3	37.8533	1.04758	0.327534	0.553853	17.1824	46.1302	18
386	CACNB4	80.7689	2.91155	-0.422813	0.250374	17.173	128.139	50
387	LYST	110.88	3.43844	0.0347477	0.926022	17.1589	151.205	59
388	TGFBR2	162.358	5.65619	-0.329132	0.174872	17.1494	302.844	97
389	EPB41L4B	150.884	5.24903	-0.32097	0.212508	17.146	230.651	90
390	L3MBTL4	98.0137	3.09202	-0.0274619	0.952268	17.1409	168.171	53
391	CDK14	189.997	6.94378	-0.482939	0.0321926	17.1376	370.702	119
392	EIF5A2	152.887	4.91267	-0.0679554	0.834278	17.0986	215.274	84
393	CACNA2D1	262.367	9.43557	-0.430791	0.0271699	17.0631	448.082	161
394	SLAIN2	298.872	9.49754	-0.0404801	0.872092	17.0571	477.772	162
395	RASA2	187.282	6.10098	-0.109763	0.723147	17.0464	266.53	104
396	NCOA2	324.833	11.1216	-0.276476	0.131666	16.9939	575.137	189
397	RASGEF1B	194.076	5.23897	0.403853	0.0562543	16.9881	253.128	89
398	KLHL24	191.064	5.18668	0.397519	0.0924104	16.9666	225.525	88
399	ASTN1	55.309	2.00503	-0.461995	0.256816	16.9574	122.608	34
400	LHX4	74.0459	2.47976	-0.210134	0.599716	16.9371	124.33	42
401	AUTS2	479.682	14.9431	0.0127371	0.952417	16.9309	765.239	253
402	RHOU	195.721	5.14712	0.473052	0.0271699	16.9027	222.963	87
403	JARID2	392.435	13.2617	-0.235306	0.174618	16.8908	574.065	224
404	HIVEP2	169.274	5.56658	-0.144576	0.612145	16.8865	289.939	94
405	C8orf34	49.8789	1.65851	-0.173816	0.728813	16.8826	71.7581	28
406	PEX13	157.643	4.92154	0.0139283	0.967603	16.8646	212.711	83
407	MDGA1	69.897	2.43402	-0.359548	0.370505	16.8446	105.074	41
408	KLHL15	3289.47	110.59	-0.207074	0.0970158	16.7827	5279.25	1856
409	SEMA3D	69.6914	2.33752	-0.188915	0.663891	16.6844	140.639	39
410	PLAG1	149.777	4.73705	-0.0221851	0.947355	16.677	284.884	79
411	DDHD1	220.01	7.32826	-0.177021	0.459054	16.6479	357.524	122
412	CCDC113	57.6431	1.92326	-0.19599	0.668863	16.6384	99.7459	32
413	C20orf194	115.001	3.60693	-0.014793	0.969693	16.6346	153.767	60
414	AGFG1	508.791	17.5133	-0.284961	0.0729065	16.6159	941.919	291
415	SCLT1	178.837	5.50859	0.0534437	0.856164	16.5196	287.467	91
416	PAX9	185.249	6.11923	-0.151623	0.587779	16.5053	342.309	101
417	DDX26B	114.154	2.727	0.703129	0.0067202	16.5016	121.585	45
418	DCP1A	431.557	11.2518	0.48332	0.000876983	16.4418	605.576	185
419	FAM110B	119.435	4.33841	-0.489103	0.0767976	16.3655	256.035	71
420	CAMKMT	247.342	7.95272	-0.0755573	0.767221	16.3466	415.586	130
421	LCORL	168.096	5.40776	-0.0733084	0.817087	16.2729	254.739	88
422	RAPH1	240.845	7.13116	0.157617	0.529761	16.2666	360.927	116
423	APOLD1	139.282	3.46563	0.603618	0.00886978	16.1587	201.943	56
424	ZNRF3	218.788	7.80075	-0.411401	0.0453236	16.1523	322.911	126
425	CYP2U1	132.236	3.28442	0.611229	0.0117884	16.1368	146.261	53
426	TMEM117	114.955	4.1529	-0.453131	0.117841	16.1333	241.61	67
427	SOCS6	193.926	6.1439	-0.0280359	0.925233	16.1135	357.006	99
428	SPATA13	232.351	7.83705	-0.226108	0.295303	16.0775	379.251	126
429	SH3PXD2A	105.186	3.7412	-0.39921	0.173954	16.0376	216.367	60
430	MORN1	112.6	3.67983	-0.129204	0.718267	16.0333	181.461	59
431	NEDD4	229.05	7.7968	-0.246994	0.298781	16.0322	386.079	125
432	PLEKHA6	84.0211	2.74552	-0.133607	0.732013	16.0261	131.543	44
433	PKIA	191.51	6.36545	-0.176054	0.493586	16.024	307.311	102
434	RNMT	462.666	14.854	-0.0701391	0.727917	16.0226	609.944	238
435	DTNA	263.602	8.55194	-0.116373	0.67961	16.0198	356.319	137
436	NIPAL2	43.4813	1.18635	0.382414	0.440734	16.0155	68.5164	19
437	VGLL3	139.406	4.9334	-0.363097	0.193751	16.0133	221.24	79
438	ATG14	175.159	4.38222	0.580743	0.00611047	15.9737	237.822	70
439	ARSK	215.329	6.01791	0.309396	0.145821	15.9524	246.028	96
440	ZNF16	143.492	4.39766	0.061868	0.849057	15.9176	225.302	70
441	CCSAP	534.46	16.2169	0.0946919	0.6316	15.9093	789.53	258
442	RUNX1T1	81.5676	2.76615	-0.241315	0.524523	15.9066	125.283	44
443	COL4A5	140.192	5.09525	-0.463377	0.0637733	15.8972	252.449	81
444	HRK	135.307	4.40897	-0.127196	0.699991	15.8767	179.395	70
445	LRP12	176.929	5.54423	0.00392595	0.989806	15.8724	269.345	88
446	FEM1C	449.012	12.6834	0.286947	0.09575	15.6897	650.845	199
447	CNNM2	216.458	6.25019	0.220583	0.334099	15.6795	268.89	98
448	IMMP2L	181.387	5.55852	0.0606582	0.834132	15.6516	278.259	87
449	PCGF3	517.457	16.711	-0.0880004	0.663193	15.6185	711.665	261
450	KCNC4	109.778	3.90999	-0.412182	0.186584	15.601	187.63	61
451	C11orf70	55.5861	1.60702	0.229799	0.616528	15.5567	90.1531	25
452	ZBED6	293.704	8.10844	0.340539	0.0580285	15.5394	345.865	126
453	DNM3	42.9078	1.28949	0.133386	0.804205	15.51	72.1225	20
454	L3MBTL3	186.868	5.67467	0.0890226	0.753361	15.5075	293.342	88
455	TRERF1	72.6012	2.58344	-0.407514	0.258151	15.4832	135.898	40
456	PHACTR1	66.5051	2.2619	-0.263095	0.514476	15.4737	89.6976	35
457	SCAPER	112.467	3.81382	-0.238833	0.450322	15.4701	205.458	59
458	TRIO	447.672	15.2589	-0.260592	0.106712	15.4664	813.485	236
459	ERCC6	167.092	5.69522	-0.250103	0.36977	15.4516	276.649	88
460	CPQ	33.953	1.17192	-0.283129	0.631922	15.3594	46.1302	18
461	GPC6	123.206	4.62379	-0.573406	0.0280829	15.3554	256.035	71
462	SMYD3	173.796	5.92967	-0.265678	0.280969	15.3465	277.034	91
463	WNK3	120.779	4.30498	-0.395095	0.154636	15.3311	238.004	66
464	KMT2A	577.228	17.0591	0.165115	0.346402	15.2997	793.045	261
465	DYRK2	659.561	21.9814	-0.179942	0.288715	15.2857	1044.72	336
466	SSH2	362.617	11.6611	-0.0736472	0.748164	15.2644	504.17	178
467	RGS12	101.221	3.56486	-0.370176	0.224055	15.1479	151.954	54
468	PBX3	484.705	16.357	-0.226816	0.160019	15.1006	750.906	247
469	FAM222B	368.866	11.7492	-0.0601806	0.792889	15.0649	589.247	177
470	PDE1A	28.1823	0.998877	-0.380323	0.530113	15.0169	38.4418	15
471	GSDMB	98.1994	1.66532	1.43605	3.01435e-08	15.0122	64.0697	25
472	SDK1	75.8664	2.93126	-0.701178	0.0296662	15.0106	152.409	44
473	HDAC4	77.6582	3.00183	-0.70367	0.0276936	14.9908	115.325	45
474	PRTG	121.661	4.20763	-0.300964	0.314725	14.9728	167.716	63
475	HAND1	47.2543	1.80359	-0.640076	0.128477	14.9701	97.3654	27
476	PAQR6	84.9816	1.00216	2.10652	3.02495e-15	14.9677	54.0919	15
477	HACE1	225.9	7.69589	-0.253283	0.266782	14.943	294.721	115
478	TFPI2	131.759	3.82507	0.208769	0.474631	14.9017	205.549	57
479	RSBN1L	392.239	12.6864	-0.0889754	0.684064	14.8978	536.534	189
480	KIAA1328	58.985	2.08156	-0.373927	0.382689	14.8927	89.8798	31
481	HPS1	352.211	10.9045	0.0188137	0.941811	14.8563	584.192	162
482	PTCD3	657.979	20.7997	-0.0282924	0.879347	14.856	1037.09	309
483	TBC1D25	177.891	5.60051	-0.036569	0.909457	14.8201	245.055	83
484	SCFD2	191.9	7.09475	-0.533952	0.0108142	14.7997	289.959	105
485	SPATA5	300.345	10.5471	-0.346596	0.0765137	14.7907	546.905	156
486	LPIN2	160.683	5.35504	-0.195123	0.475255	14.7524	221.24	79
487	AGTR1	28.0111	0.745775	0.436512	0.467681	14.7498	28.1907	11
488	KLF12	152.466	5.51029	-0.443173	0.0794096	14.6998	235.756	81
489	JMY	429.039	12.674	0.171156	0.397311	14.6757	476.679	186
490	CTBS	108.985	3.54438	-0.0977638	0.794801	14.6711	133.265	52
491	LCOR	415.064	12.6927	0.0775148	0.752601	14.6541	529.889	186
492	CCND1	1536.3	48.6937	-0.0394349	0.794392	14.622	2279.6	712
493	FRMPD4	93.3599	3.28579	-0.350386	0.314723	14.6084	152.227	48
494	MAP1A	146.736	4.72596	-0.0851859	0.784441	14.6002	176.832	69
495	ANKRD50	185.775	6.39569	-0.284739	0.238959	14.5411	297.809	93
496	ZNF273	183.815	5.50572	0.132068	0.63514	14.5304	225.89	80
497	KIAA1107	63.9916	2.27151	-0.389429	0.318687	14.5278	119.002	33
498	ANKRD36B	145.928	3.44425	0.727206	0.00102264	14.5169	128.139	50
499	FOXF1	46.2566	1.31115	0.249367	0.612792	14.4911	48.693	19
500	TMCC1	124.807	4.14257	-0.180965	0.557417	14.4838	153.767	60
501	PARD6G	84.1257	3.32076	-0.774311	0.0106313	14.4545	173.094	48
502	FBXL5	385.77	12.8003	-0.167771	0.390527	14.4527	535.673	185
503	PURB	649.902	18.0747	0.331253	0.0329543	14.4401	775.308	261
504	PPP1R9A	154.815	5.67868	-0.488508	0.0580675	14.44	288.399	82
505	WIF1	30.9022	0.970796	-0.0153879	0.982326	14.4212	35.879	14
506	SEMA4F	106.164	3.89153	-0.521256	0.0804853	14.3902	143.516	56
507	RASSF9	57.4505	1.39064	0.665615	0.0666023	14.3818	51.2558	20
508	MED12L	149.468	5.28583	-0.377657	0.139965	14.3781	216.682	76
509	SLC25A27	136.943	3.61797	0.457315	0.0891958	14.3727	133.265	52
510	ZNF175	150.955	3.8276	0.562908	0.0169238	14.3693	140.953	55
511	SNRK	206.566	6.13369	0.147707	0.548503	14.347	260.999	88
512	ZFYVE21	440.036	14.5958	-0.185489	0.383445	14.3192	684.82	209
513	CEP120	342.008	10.4375	0.0757454	0.752326	14.2755	419.416	149
514	ZC3H12C	175.555	4.97878	0.261118	0.307798	14.2605	181.958	71
515	FEZ1	47.7112	1.54484	-0.0826804	0.883415	14.241	56.3813	22
516	TBCEL	239.475	7.66789	-0.0591985	0.825906	14.2151	315.861	109
517	TNRC6A	632.961	19.5225	0.044238	0.815081	14.1888	844.483	277
518	ZIC5	566.972	15.8396	0.312767	0.0340993	14.1418	650.228	224
519	ADAMTS19	100.72	3.5561	-0.374053	0.215734	14.0604	165.7	50
520	OBSCN	15.7378	0.497878	-0.0298519	0.975219	14.0597	17.9395	7
521	NPNT	131.095	4.481	-0.248746	0.410946	14.0594	227.186	63
522	PCDH10	101.449	1.6384	1.52354	2.13502e-10	14.0381	58.9441	23
523	ZNF431	134.365	3.70573	0.357449	0.215642	14.0323	140.568	52
524	TMOD1	96.6383	3.06545	-0.0289678	0.941748	14.0273	155.063	43
525	FCHO2	225.398	7.13544	-0.0189803	0.95044	14.0146	324.096	100
526	SH3RF3	148.233	5.57025	-0.605933	0.015609	14.003	211.374	78
527	NFIB	454.303	15.4375	-0.241893	0.192442	13.9919	623.466	216
528	CHD9	371.176	11.0965	0.139307	0.550122	13.9683	470.266	155
529	IPMK	221.005	6.65955	0.123479	0.677566	13.9649	274.856	93
530	ANK2	289.979	10.6249	-0.496489	0.0048802	13.9295	379.293	148
531	ZNF281	665.641	17.8964	0.416345	0.00427522	13.9134	638.134	249
532	SOS1	307.573	10.0865	-0.125394	0.612145	13.8799	424.521	140
533	BEND4	211.598	7.27734	-0.28118	0.221518	13.8787	272.405	101
534	USP25	342.771	11.3959	-0.176422	0.364419	13.8647	436.221	158
535	MBTD1	368.059	10.9704	0.143759	0.483311	13.8554	439.624	152
536	SEL1L3	161.595	5.27765	-0.120843	0.677179	13.8319	230.904	73
537	ITGA2	145.392	4.99812	-0.283526	0.294852	13.8052	248.823	69
538	VSTM2B	43.5055	1.37657	-0.0177407	0.976007	13.8024	68.5164	19
539	CEP97	308.037	9.7821	-0.0295684	0.913879	13.8007	419.01	135
540	KLF11	187.634	3.91453	1.00005	5.06984e-08	13.7947	182.211	54
541	REV3L	437.098	13.7241	0.000941492	0.996683	13.7714	576.181	189
542	WWOX	279.87	8.64372	0.024092	0.935509	13.7672	371.745	119
543	CHD2	358.353	6.91799	1.1652	2.0559e-13	13.7323	248.682	95
544	MTMR8	26.6746	0.874493	-0.150999	0.82806	13.7222	30.7535	12
545	MAP3K4	398.513	12.2707	0.0496893	0.823233	13.6911	493.149	168
546	FER	175.849	6.06562	-0.289124	0.233378	13.6837	233.578	83
547	LHX9	26.1489	0.511683	1.13867	0.0288512	13.6803	17.9395	7
548	RHPN2	735.992	22.9929	0.00202603	0.99122	13.6564	1116.67	314
549	APC	508.585	16.2585	-0.0544845	0.802541	13.6544	692.053	222
550	TXNIP	411.324	3.67919	2.58665	1.02478e-81	13.59	128.139	50
551	ZSWIM6	313.456	10.099	-0.0823583	0.720636	13.5657	442.916	137
552	SPOPL	230.732	7.23398	0.00599447	0.984177	13.5472	272.02	98
553	TMEM260	148.126	4.4409	0.120403	0.687686	13.5108	153.767	60
554	EHBP1	328.763	10.6675	-0.101915	0.648886	13.4989	381.562	144
555	ZBTB5	262.589	8.03608	0.0629996	0.795834	13.4394	355.031	108
556	ARHGAP12	368.568	11.8062	-0.0626163	0.790786	13.3828	522.818	158
557	TSNARE1	51.8635	2.02028	-0.75723	0.07951	13.3645	69.1953	27
558	HIPK3	547.534	16.4487	0.126375	0.539947	13.3141	666.628	219
559	NOL4	74.7673	2.63068	-0.3579	0.334465	13.3046	89.6976	35
560	GSTCD	396.195	13.0831	-0.152295	0.431564	13.2996	555.475	174
561	ASH1L	637.299	18.5455	0.211457	0.243586	13.2647	805.726	246
562	FBXW7	297.106	8.39155	0.285368	0.128688	13.2276	298.033	111
563	USP42	229.599	6.2783	0.366572	0.0991377	13.2201	255.488	83
564	CLIP1	394.298	11.9565	0.0923953	0.663891	13.1309	475.391	157
565	TVP23C	113.53	3.12767	0.358442	0.238094	13.1088	105.074	41
566	LRRK2	36.2974	1.14437	-0.0060542	0.992071	13.1077	54.0919	15
567	MCTP2	45.7982	1.67924	-0.511116	0.251696	13.1011	79.3347	22
568	BICD1	195.774	6.19029	-0.0307861	0.915957	13.085	253.493	81
569	SYT14	112.37	3.75235	-0.177684	0.622563	13.0585	125.577	49
570	SKIL	307.92	8.66813	0.305415	0.171189	13.0363	370.975	113
571	NKTR	337.647	10.1377	0.12296	0.599977	13.0207	411.322	132
572	C5orf28	167.055	4.46473	0.427774	0.0765137	12.9907	175.768	58
573	ALPK1	40.572	1.38564	-0.250003	0.654362	12.9904	46.1302	18
574	TNRC6B	388.937	13.3644	-0.276756	0.113936	12.9449	479.879	173
575	PARD6B	358.177	9.82801	0.362043	0.0446792	12.9223	394.334	127
576	CAMSAP2	415.786	13.3177	-0.0588471	0.802122	12.9152	494.01	172
577	PHLDA3	247.784	9.22281	-0.580249	0.0123828	12.9028	304.972	119
578	MAFB	264.239	3.10013	2.11251	2.16374e-42	12.9027	144.245	40
579	RPS6KA5	179.758	5.96922	-0.175955	0.495817	12.8995	252.632	77
580	C14orf37	67.8409	2.17227	-0.0623798	0.894545	12.8897	71.7581	28
581	SLC19A2	336.741	10.4837	0.0194864	0.935092	12.8771	420.053	135
582	ZNF25	126.763	3.49498	0.365525	0.251497	12.8756	115.325	45
583	ZNF773	161.051	3.57389	0.872776	3.072e-05	12.8711	165.882	46
584	FHIT	93.1014	2.95668	-0.0476575	0.910189	12.8522	137.033	38
585	HOXB3	420.375	10.5344	0.574527	0.000237549	12.8151	443.007	135
586	AGAP1	318.196	11.3267	-0.415236	0.0297402	12.8016	470.721	145
587	ZBTB38	192.773	6.09467	-0.0291723	0.922539	12.7981	232.241	78
588	YOD1	581.777	15.6382	0.418084	0.0084535	12.7892	588.721	200
589	PRKAA2	409.487	13.7776	-0.206701	0.329678	12.7744	545.994	176
590	RFX3	79.519	2.58888	-0.121079	0.775826	12.7468	84.572	33
591	UHMK1	888.848	29.0641	-0.122936	0.452681	12.7305	1156.9	370
592	PNPLA7	22.6906	0.393224	1.38596	0.0102034	12.7154	12.8139	5
593	GRID1	79.638	3.06999	-0.687942	0.0305859	12.7036	106.209	39
594	CEP76	312.482	7.40104	0.720119	6.02949e-06	12.7009	265.942	94
595	ZNF148	238.584	7.88196	-0.146709	0.578989	12.6872	295.926	100
596	ADAMTS9	25.9121	0.867439	-0.19622	0.779451	12.681	39.6674	11
597	STARD9	74.7701	2.2081	0.155079	0.697187	12.6806	71.7581	28
598	MYNN	186.529	5.20549	0.313088	0.165182	12.6789	176.447	66
599	N4BP1	374.323	11.4426	0.0729316	0.753096	12.672	422.728	145
600	MAB21L1	165.454	2.84422	1.39899	1.03246e-13	12.6572	129.82	36
601	SYT11	181.423	5.78358	-0.0572589	0.843165	12.6219	263.247	73
602	GATA6	737.879	23.2233	-0.0188284	0.922905	12.6167	907.397	293
603	RASGRF2	129.337	4.75698	-0.507264	0.0495456	12.6131	192.371	60
604	NBAS	264.349	9.44077	-0.407154	0.0334785	12.6049	429.129	119
605	DNAH6	15.2202	0.396733	0.51067	0.520416	12.6029	12.8139	5
606	SNX13	352.515	11.5456	-0.130806	0.543826	12.5588	476.981	145
607	ZNRF2	235.498	8.44206	-0.423721	0.0289497	12.5562	382.249	106
608	PARD3	656.546	22.8493	-0.324437	0.020778	12.5168	831.031	286
609	EOGT	112.684	3.11958	0.332703	0.252236	12.5017	123.945	39
610	ZNF717	84.8975	2.56024	0.115328	0.785535	12.4988	115.396	32
611	LATS1	855.216	23.6142	0.34412	0.0197613	12.4501	907.874	294
612	TTBK2	171.535	5.06169	0.167246	0.529019	12.4464	161.456	63
613	NAPG	445.519	15.5965	-0.335397	0.0456027	12.4387	687.068	194
614	SLC16A6	71.5051	1.60805	0.833472	0.00692905	12.4374	51.2558	20
615	FMN2	182.872	6.52475	-0.410062	0.0638805	12.4143	226.366	81
616	USP3	314.284	10.0703	-0.0613301	0.797527	12.4127	365.212	125
617	SYNJ1	249.482	6.69315	0.417773	0.0313179	12.4007	235.665	83
618	ELF1	469.195	13.5574	0.224938	0.186712	12.3917	430.548	168
619	SGTB	359.563	11.8106	-0.132017	0.563858	12.3618	526.494	146
620	RNF44	473.593	12.9661	0.350116	0.053231	12.3399	528.986	160
621	FAM160B1	256.787	7.70359	0.127874	0.589422	12.3319	285.198	95
622	KPNA5	456.248	14.2967	0.00440299	0.984753	12.3106	507.391	176
623	MYO5A	332.236	11.2144	-0.218409	0.286643	12.3057	425.655	138
624	TMEM168	207.873	7.56242	-0.453446	0.0587946	12.2977	264.423	93
625	ZSCAN30	86.9812	2.52175	0.208657	0.555465	12.293	111.79	31
626	BEND6	77.615	2.04351	0.465999	0.159621	12.2338	90.1531	25
627	ZBED3	194.741	6.46069	-0.188314	0.517762	12.2278	241.064	79
628	PER3	46.2452	1.22881	0.43449	0.319758	12.207	38.4418	15
629	GXYLT1	489.935	17.0499	-0.309569	0.109799	12.1995	647.827	208
630	GNAO1	57.0678	2.05364	-0.450108	0.265803	12.1735	64.0697	25
631	MKRN3	63.7812	1.97556	0.027393	0.954797	12.1484	86.547	24
632	E2F7	625.317	18.5053	0.158585	0.339365	12.1046	743.085	224
633	GAB1	126.608	4.14421	-0.122554	0.716618	12.065	138.573	50
634	RGCC	57.8541	1.66219	0.231052	0.661376	12.0323	72.1225	20
635	KIF5A	183.978	4.74634	0.507831	0.0140053	12.0093	180.509	57
636	ZNF419	167.064	4.10926	0.626676	0.00257745	11.9243	125.577	49
637	SENP5	559.055	18.0317	-0.0901747	0.611253	11.9235	608.383	215
638	TNIK	359.613	12.2729	-0.256864	0.163188	11.8961	431.551	146
639	ANTXR2	152.241	4.8836	-0.0697508	0.823053	11.8765	148.642	58
640	USPL1	472.041	11.3673	0.680655	1.25978e-06	11.8762	389.797	135
641	PHTF2	409.316	13.7273	-0.198464	0.308389	11.8742	507.461	163
642	PNISR	1222.98	30.6851	0.587481	2.34409e-05	11.8624	1095.62	364
643	ARID1B	436.708	15.3435	-0.363621	0.0207382	11.8617	521.724	182
644	RUNX1	224.861	5.82079	0.502458	0.00701143	11.8541	176.832	69
645	CNOT4	538.29	15.4383	0.249415	0.189047	11.8536	648.444	183
646	ENC1	227.869	5.0771	0.855297	6.99025e-07	11.8178	153.767	60
647	GLI3	233.673	7.45693	-0.0547598	0.832869	11.8011	317.339	88
648	CRISPLD1	105.801	3.30765	0.0113594	0.977244	11.7908	140.639	39
649	PDE10A	145.596	5.17843	-0.394009	0.130584	11.7796	188.674	61
650	GABRB3	236.706	8.51678	-0.427406	0.0343795	11.7415	332.442	100
651	C18orf25	389.121	12.5448	-0.0859258	0.67961	11.718	443.503	147
652	RRM2B	309.525	9.57219	0.0481886	0.859729	11.7006	403.886	112
653	LHFPL2	268.957	9.57332	-0.399344	0.0321926	11.6992	313.116	112
654	PLXNA2	85.2127	2.99634	-0.373696	0.263555	11.6809	107.434	35
655	EPG5	138.671	3.94129	0.261748	0.326919	11.6713	135.625	46
656	POU2F1	338.584	11.915	-0.353898	0.0500788	11.666	405.264	139
657	TRIM59	267.223	9.35985	-0.342154	0.0850747	11.6455	332.554	109
658	PCMTD1	216.492	6.79498	-0.000485895	0.998599	11.6262	231.674	79
659	USP45	364.392	10.2464	0.301256	0.128489	11.6138	405.132	119
660	THAP2	120.533	1.2917	2.28019	2.05523e-22	11.6126	54.0919	15
661	PTGES3L	35.8455	1.03452	0.238289	0.66681	11.5996	30.7535	12
662	ZNF704	222.16	7.868	-0.388137	0.0695891	11.5658	247.82	91
663	ZNF718	151.911	4.67151	0.0594678	0.87347	11.5594	152.997	54
664	ARL6IP6	322.814	9.42981	0.177937	0.482606	11.5591	331.511	109
665	ZBTB10	390.018	12.4857	-0.0525934	0.841915	11.5332	471.288	144
666	SMIM8	208.636	7.20843	-0.295025	0.209936	11.5143	299.308	83
667	SYPL1	1589.06	48.5249	0.0780519	0.636021	11.4992	2012.22	558
668	VCPIP1	292.307	8.34862	0.259897	0.204438	11.4989	321.148	96
669	RAD54B	425.826	13.9348	-0.124189	0.552655	11.4821	521.683	160
670	ATF6	529.582	17.3504	-0.128804	0.50042	11.4695	600.765	199
671	ARMC8	332.821	11.0055	-0.157565	0.442557	11.4488	361.515	126
672	ZFYVE26	168.065	5.15422	0.0496937	0.869005	11.4469	162.681	59
673	ZNF462	265.182	8.04655	0.0885476	0.732249	11.4335	242.037	92
674	ZBTB26	164.659	4.73025	0.231138	0.385744	11.4159	194.731	54
675	SNX4	670.608	21.746	-0.0996844	0.559602	11.4044	672.088	248
676	ZP3	62.5434	1.92966	0.0172017	0.973429	11.401	56.3813	22
677	SNX16	128.152	3.1629	0.622217	0.0175561	11.382	129.82	36
678	CHAC1	121.677	2.54869	0.973845	0.000284434	11.3784	74.3209	29
679	RLTPR	57.2054	1.67131	0.18417	0.70259	11.3683	48.693	19
680	RNF144B	73.8541	2.55114	-0.296118	0.429892	11.3675	84.7542	29
681	HIVEP1	212.735	5.89843	0.336928	0.120395	11.3589	206.137	67
682	CCDC28A	397.305	12.4168	0.00268684	0.990787	11.3556	429.17	141
683	ARL15	223.347	8.18999	-0.500968	0.0190807	11.3553	328.066	93
684	AUH	314.687	10.2245	-0.102754	0.654262	11.3453	397.444	116
685	MAPK8	275.419	9.00976	-0.129459	0.559602	11.3211	312.528	102
686	TSPAN12	803.001	24.1479	0.119133	0.476015	11.3053	753.895	273
687	CEP112	111.684	3.62927	-0.100965	0.792914	11.297	105.074	41
688	CDK19	170.806	5.50722	-0.0804634	0.784441	11.258	192.28	62
689	C16orf52	136.878	4.54216	-0.177624	0.557325	11.2281	150.526	51
690	NUFIP2	1454.01	39.1162	0.414569	0.000885307	11.223	1300.34	439
691	C3orf80	48.5497	1.60576	-0.155208	0.7587	11.2096	64.9102	18
692	NEDD9	64.3439	1.16235	1.3084	3.81233e-05	11.1842	33.3162	13
693	PRKCE	93.9057	3.39829	-0.459251	0.13582	11.1821	111.993	38
694	AGO4	167.65	5.54513	-0.159315	0.563311	11.181	194.366	62
695	MGAT4A	183.877	6.00105	-0.118031	0.677817	11.1647	219.7	67
696	MED13L	632.831	20.8922	-0.153972	0.364907	11.1525	750.5	233
697	CLOCK	219.578	7.53946	-0.27516	0.24885	11.1414	239.271	84
698	WASL	719.278	24.4324	-0.242302	0.0978027	11.1327	838.972	272
699	SGK1	597.541	1.8885	4.23216	2.2908e-197	11.1199	53.8186	21
700	ITSN2	181.141	5.58054	0.04622	0.884134	11.11	181.846	62
701	ADAM8	56.8884	0.995106	1.36263	4.29483e-05	11.0541	28.1907	11
702	MBNL1	1041.2	34.9345	-0.201401	0.185874	11.0493	1171.82	386
703	SAMD8	336.014	10.5031	0.0161478	0.952268	11.0444	359.884	116
704	ARRDC4	264.426	7.62643	0.227787	0.280839	11.0143	234.054	84
705	PTCH2	70.6053	1.63474	0.778292	0.0178425	11.0109	64.9102	18
706	RNF38	369.58	10.5507	0.255178	0.145604	10.9945	359.884	116
707	PITPNC1	81.5418	2.82012	-0.306611	0.387808	10.9924	79.4464	31
708	PRUNE2	81.9957	2.63998	-0.0771948	0.853417	10.9849	74.3209	29
709	NSRP1	353.343	9.84197	0.32583	0.0810393	10.9734	276.781	108
710	MFSD5	634.125	18.6599	0.156535	0.440297	10.9326	666.789	204
711	SOS2	163.986	5.13729	0.00727209	0.983014	10.9007	191.51	56
712	INO80D	115.537	3.5788	0.0334667	0.927972	10.8975	99.9487	39
713	ANKHD1-EIF4EBP3	442.245	12.1129	0.353196	0.0369754	10.8975	397.758	132
714	MTF1	307.445	7.98426	0.495074	0.00291828	10.8964	263.653	87
715	ZNF429	90.5675	2.66257	0.191339	0.62679	10.8917	74.3209	29
716	ATG10	117.399	4.59225	-0.736962	0.00437708	10.8879	128.139	50
717	TMEM68	196.981	6.34217	-0.0740747	0.805611	10.8796	241.519	69
718	LRCH1	281.161	9.28902	-0.160858	0.463039	10.8731	280.752	101
719	LACTB	196.607	5.98015	0.0775778	0.782145	10.8693	194.751	65
720	POLH	278.392	6.35144	0.804262	5.27564e-07	10.8637	176.832	69
721	HOXD3	107.271	2.94684	0.347893	0.279249	10.8591	82.0092	32
722	FAM73A	424.904	12.6278	0.148812	0.440485	10.8491	422.049	137
723	SPRY1	262.067	7.65633	0.188974	0.376781	10.8407	226.275	83
724	CAPRIN2	219.347	6.45919	0.179136	0.481208	10.8373	205.479	70
725	CRY2	97.9752	2.86285	0.177917	0.621208	10.8284	111.79	31
726	ERN1	59.6579	1.66267	0.306311	0.452842	10.826	64.9102	18
727	C1orf61	35.843	0.463381	1.93424	1.55634e-05	10.7902	12.8139	5
728	C11orf63	75.2226	2.13375	0.266525	0.498628	10.7791	58.9441	23
729	RTN1	150.035	5.10291	-0.262529	0.323747	10.7782	188.947	55
730	PBX1	547.504	19.3034	-0.361315	0.0187147	10.7753	643.654	208
731	KCNC3	72.2552	2.13513	0.153754	0.721258	10.7722	69.3775	23
732	ZNF566	507.422	14.8714	0.194696	0.314886	10.7589	464.3	160
733	PTPRM	86.8846	2.9772	-0.266176	0.446082	10.7484	115.396	32
734	PAXIP1	685.265	20.665	0.105982	0.522418	10.7428	786.996	222
735	DSTYK	166.002	5.12614	0.0380955	0.899999	10.7293	162.863	55
736	PGBD4	121.08	2.61193	0.920657	0.000154693	10.72	100.971	28
737	WDR89	248.235	8.21312	-0.158401	0.500368	10.7146	275.606	88
738	GPATCH2	230.046	7.19136	0.0086214	0.977058	10.7073	238.025	77
739	PRR5L	16.2544	0.560704	-0.353793	0.688228	10.7008	21.6367	6
740	CENPQ	514.001	15.5172	0.105823	0.55704	10.6978	542.277	166
741	GIGYF1	682.371	20.8492	0.0598737	0.77033	10.6959	693.572	223
742	OCA2	30.1487	0.939627	-0.00798876	0.990532	10.6425	36.0612	10
743	SLC7A11	253.999	6.96467	0.363429	0.0691606	10.6251	194.863	74
744	RABGAP1L	155.868	5.36513	-0.289198	0.257961	10.6242	190.942	57
745	FANCM	225.22	7.0753	-0.00158111	0.994877	10.6003	192.209	75
746	PIBF1	501.773	15.018	0.136058	0.522418	10.5873	536.857	159
747	SSFA2	758.695	23.4362	0.0426467	0.823848	10.5819	763.902	248
748	ZNF652	487.188	16.6545	-0.254873	0.178313	10.5677	566.861	176
749	PEX6	234.882	7.85934	-0.214158	0.395442	10.5607	247.142	83
750	ARID4B	405.86	10.6495	0.477481	0.00463037	10.5169	287.032	112
751	TRAF3	421.974	15.6926	-0.555093	0.000177085	10.5145	470.854	165
752	ZNF236	197.76	6.27806	-0.0398179	0.891267	10.5128	203.574	66
753	ZBTB18	631.471	17.8014	0.286346	0.0382923	10.5048	539.755	187
754	FLVCR1	325.097	9.33342	0.232433	0.21179	10.4999	301.233	98
755	ARL5B	1455.64	41.2386	0.285493	0.0750658	10.4999	1410.17	433
756	NEXN	52.8186	1.61926	0.0818129	0.880383	10.4986	61.3041	17
757	PURA	667.172	19.9216	0.140993	0.430376	10.4911	611.786	209
758	ZNF880	79.5715	1.71976	0.932322	0.00187677	10.4666	46.1302	18
759	TRABD2B	41.2647	1.33785	-0.124018	0.828174	10.4645	42.1391	14
760	MGA	564.511	18.5812	-0.140807	0.467886	10.4407	642.205	194
761	MAP3K2	288.113	9.20159	-0.0487138	0.857481	10.433	246.028	96
762	TMEM255B	12.9224	0.479671	-0.554714	0.563683	10.4238	12.8139	5
763	TANC2	244.158	8.2858	-0.244852	0.257961	10.3792	220.4	86
764	SESN2	798.157	17.536	0.877397	5.10389e-09	10.3787	610.408	182
765	FRMD6	228.878	6.64995	0.208714	0.340436	10.376	230.043	69
766	RNF217	244.082	7.71221	-0.0171704	0.951862	10.3732	241.54	80
767	CPEB4	316.269	8.9673	0.27779	0.149432	10.371	289.463	93
768	ZNF518A	391.871	13.342	-0.240461	0.254443	10.3433	420.438	138
769	SUGCT	39.7491	1.16164	0.195698	0.728572	10.3303	43.2735	12
770	DCAF17	208.801	6.49612	0.0155862	0.95853	10.3138	217.614	67
771	HECW2	44.9584	1.64857	-0.50379	0.265106	10.312	43.5674	17
772	TBL1XR1	794.759	27.2653	-0.265766	0.115523	10.3061	893.337	281
773	SPIRE2	197.35	6.99143	-0.397066	0.11462	10.2983	242.948	72
774	PRKCQ	122.588	4.4711	-0.495178	0.0660325	10.2883	117.888	46
775	C2orf88	82.7781	2.62527	-0.035299	0.935413	10.2846	97.3654	27
776	MED13	1125.36	34.8168	0.0411022	0.830106	10.2824	1038.51	358
777	TMEM170B	310.002	10.3361	-0.17586	0.439319	10.2553	316.519	106
778	TASP1	130.675	4.29052	-0.141227	0.645444	10.2552	125.283	44
779	RCCD1	180.767	5.75471	-0.065541	0.829064	10.2525	192.938	59
780	TMEFF1	112.883	4.30112	-0.635424	0.0190968	10.2299	119.023	44
781	SETBP1	108.144	3.32617	0.0378252	0.924059	10.222	87.1348	34
782	STYX	305.324	10.469	-0.261413	0.241339	10.2207	343.079	107
783	ATF2	649.773	19.8649	0.0702652	0.71788	10.219	578.673	203
784	NBPF10	27.1534	0.685097	0.550837	0.337194	10.2175	25.2429	7
785	SLC30A7	493.37	15.4701	-0.014504	0.947133	10.2133	442.481	158
786	SMKR1	46.334	1.37267	0.130368	0.818502	10.1991	35.879	14
787	MAN1A1	746.785	23.4571	-0.00442451	0.983014	10.1888	626.07	239
788	ATP8A2	17.7452	0.490792	0.31121	0.704306	10.1876	18.0306	5
789	STEAP2	234.015	8.73699	-0.554097	0.0045789	10.1866	236.435	89
790	C5orf42	259.676	8.54435	-0.133445	0.622235	10.1822	244.873	87
791	TCF7L2	477.49	14.3585	0.116535	0.537857	10.1682	374.167	146
792	CDS1	303.851	10.1421	-0.188419	0.367085	10.1557	263.967	103
793	FAM131A	160.26	4.43683	0.327377	0.196719	10.1424	141.409	45
794	OTUD1	309.595	8.90373	0.221009	0.309304	10.1081	236.911	90
795	CEP350	318.4	10.1941	-0.0549341	0.837553	10.1039	286.921	103
796	PRKAG2	346.703	10.4962	0.096482	0.673245	10.0989	308.172	106
797	SIM1	138.374	4.16514	0.106273	0.732907	10.0837	107.637	42
798	TEF	62.9242	1.88516	0.121964	0.792914	10.0787	68.5164	19
799	MLLT3	341.513	11.9179	-0.330182	0.0592349	10.0689	343.008	120
800	ATG7	336.075	11.4328	-0.252594	0.186578	10.0588	314.544	115
801	DST	688.119	25.1694	-0.482882	0.000813474	10.0519	815.319	253
802	NBEAL1	97.2014	3.28314	-0.223481	0.519824	10.0513	84.572	33
803	EVI5	450.721	16.0381	-0.386073	0.0230782	10.0386	531.549	161
804	CCDC71L	166.894	3.79179	0.806673	7.02264e-05	10.0217	137.033	38
805	NTN4	40.3986	1.49791	-0.542264	0.26725	10.014	38.4418	15
806	PCNXL2	253.321	8.1957	-0.094348	0.692869	10.0052	243.535	82
807	BRWD1	563.817	18.1952	-0.0808223	0.703118	10.0027	546.764	182
808	TET2	184.582	5.59893	0.0899985	0.754806	10.0019	143.516	56
809	STK38	459.762	13.7985	0.121247	0.538759	10.0011	426.698	138
810	SMURF2	337.171	10.501	0.0168744	0.943898	9.99901	292.046	105
811	LIFR	329.607	10.6019	-0.0721226	0.768364	9.99824	327.996	106
812	ZNF720	118.172	3.20177	0.380039	0.182047	9.99448	98.7026	32
813	NHLRC2	473.737	17.125	-0.439013	0.0079758	9.98542	543.614	171
814	AGPAT4	178.883	6.00921	-0.224679	0.432449	9.98467	182.981	60
815	ARID4A	154.61	3.50677	0.825156	0.000404783	9.98069	126.214	35
816	PPTC7	542.94	16.2922	0.121664	0.484106	9.94341	481.945	162
817	KLF9	245.16	8.04593	-0.142757	0.532573	9.94291	264.493	80
818	KDM6A	370.491	11.3722	0.0530085	0.810804	9.93651	378.279	113
819	ATP8A1	148.25	5.23945	-0.373191	0.139974	9.92471	169.782	52
820	ATF7IP	849.129	25.5992	0.112403	0.542437	9.92217	734.415	254
821	PHC3	416.361	11.5043	0.33159	0.0744124	9.9093	345.368	114
822	FAM229A	70.2445	1.21392	1.35806	0.00195253	9.88533	30.7535	12
823	PRKD1	161.857	5.56528	-0.296036	0.261257	9.8827	140.953	55
824	ASPRV1	23.6541	0.811365	-0.31211	0.664322	9.85993	20.5023	8
825	ZNF570	449.629	9.33128	1.02148	5.29777e-10	9.85931	290.03	92
826	VEGFA	665.89	12.6807	1.19139	1.84685e-25	9.85753	390.252	125
827	CDYL2	98.9183	3.34841	-0.231087	0.516847	9.85544	89.7887	33
828	STARD5	134.871	1.82721	1.85024	9.418e-15	9.8511	46.1302	18
829	CDK17	414.037	13.5219	-0.11386	0.612903	9.83588	372.151	133
830	NRL	17.4636	0.508401	0.141014	0.872341	9.83475	18.0306	5
831	CYP4X1	142.811	3.97069	0.322311	0.204297	9.82196	140.639	39
832	KCTD18	128.567	3.76734	0.188621	0.531286	9.82126	94.8232	37
833	ISL1	110.86	3.26199	0.164402	0.613937	9.80996	91.3993	32
834	CDKAL1	446.31	14.8891	-0.187062	0.28734	9.80586	432.594	146
835	SGMS1	289.717	9.50165	-0.136742	0.525546	9.78777	238.339	93
836	FAM135A	390.992	12.5767	-0.0719765	0.75711	9.78	380.953	123
837	GOLGA4	362.195	11.1715	0.054172	0.839231	9.75696	358.637	109
838	NIPBL	648.06	21.0194	-0.0940389	0.656657	9.75289	576.495	205
839	RET	26.4048	0.924114	-0.335887	0.601606	9.73906	23.0651	9
840	KCNC1	64.6507	1.84841	0.23539	0.565422	9.73808	46.1302	18
841	ERCC6L2	169.174	5.9562	-0.351369	0.155062	9.73775	209.155	58
842	ITGB1BP2	183.296	0.513647	4.41404	1.92084e-83	9.73432	12.8139	5
843	ST3GAL6	100.64	3.59856	-0.400606	0.199374	9.72612	117.868	35
844	ANKRD44	43.9743	1.6454	-0.5489	0.229722	9.7241	57.698	16
845	RAP2B	215.588	6.99927	-0.109536	0.662756	9.71531	205.57	68
846	SNTB2	230.995	7.63593	-0.161888	0.498372	9.69102	237.64	74
847	PLEKHO1	209.547	6.61502	-0.0427093	0.897703	9.67495	217.229	64
848	MEX3A	146.56	4.44461	0.090445	0.768714	9.67463	110.2	43
849	KAZN	226.401	8.27131	-0.492112	0.0114836	9.67199	230.063	80
850	CBLB	114.82	3.61974	-0.0183448	0.962393	9.66921	89.6976	35
851	GALNT18	189.824	7.13773	-0.587107	0.00482048	9.66694	176.832	69
852	ZNF292	399.974	13.2584	-0.158984	0.470406	9.65427	361.424	128
853	AMMECR1L	430.423	12.3578	0.228716	0.20931	9.62958	331.055	119
854	ZNF12	386.158	10.0736	0.489522	0.00355406	9.6291	286.151	97
855	ITGA8	212.577	7.06743	-0.171852	0.484431	9.6216	174.27	68
856	FRAS1	158.817	5.85653	-0.522327	0.022035	9.56198	151.863	56
857	TRIQK	206.647	6.91442	-0.194701	0.428041	9.54527	216.094	66
858	LIN54	379.312	11.2178	0.17167	0.452681	9.5384	325.342	107
859	ZNF484	160.094	4.61674	0.245433	0.442598	9.53053	134.673	44
860	RPTOR	481.587	17.8533	-0.55098	0.00020424	9.52205	460.714	170
861	RFWD2	391.683	13.4524	-0.281104	0.130575	9.515	381.247	128
862	ZNF782	99.8044	2.73537	0.374457	0.265835	9.50513	66.6325	26
863	EFCAB2	77.0401	2.31463	0.133128	0.781891	9.50476	56.3813	22
864	KLHL5	203.657	6.52509	-0.0607765	0.837252	9.50179	193.323	62
865	GNAQ	494.075	17.6815	-0.405209	0.0224121	9.50146	497.322	168
866	TNRC6C	402.569	12.2172	0.0880661	0.668592	9.49482	345.277	116
867	SLC2A13	231.621	8.11464	-0.349913	0.111824	9.48903	229.678	77
868	UBR1	371.806	11.8087	-0.0379263	0.870476	9.4845	339.199	112
869	MEX3B	228.03	5.27566	0.767214	3.52031e-05	9.47748	128.139	50
870	IRS2	330.882	9.40616	0.254285	0.209833	9.46188	261.475	89
871	NRCAM	353.599	12.1546	-0.278767	0.13776	9.46142	378.188	115
872	ZFHX2	30.6274	0.952228	-0.00835555	0.989856	9.45151	23.0651	9
873	SLC11A2	423.491	14.4007	-0.249647	0.145676	9.44396	404.879	136
874	USP34	464.077	16.523	-0.390831	0.0192383	9.44136	520.822	156
875	ZNF654	153.312	3.39035	0.883521	0.000128903	9.43855	115.396	32
876	LGALSL	269.859	7.20919	0.426083	0.0238561	9.4324	194.093	68
877	ZC2HC1A	116.964	4.13561	-0.35806	0.233305	9.43029	99.9487	39
878	ZNF521	92.1861	3.08751	-0.2096	0.546448	9.39267	74.3209	29
879	SLC4A7	383.091	12.3553	-0.0832068	0.728903	9.38865	348.407	116
880	CENPI	321.516	11.1973	-0.326175	0.067819	9.37723	357.776	105
881	MSL2	380.903	11.7426	0.0445763	0.843256	9.36758	323.64	110
882	ZNF121	679.662	17.4135	0.534464	0.000737686	9.36054	582.582	163
883	ZNF155	544.674	13.2777	0.651621	7.46458e-06	9.33893	390.819	124
884	ZFX	675.967	20.5005	0.0939047	0.594979	9.31685	565.656	191
885	TRIM56	192.492	6.98817	-0.46509	0.0366245	9.30143	166.581	65
886	TANC1	288.637	10.1071	-0.344171	0.0614942	9.30036	304.546	94
887	BRIP1	381.088	12.3886	-0.100984	0.659614	9.28271	405.314	115
888	ZNF708	140.556	3.98717	0.282834	0.320691	9.27977	118.82	37
889	SRRM5	58.7171	0.539531	2.51509	1.03246e-13	9.26731	18.0306	5
890	UBE2W	248.136	7.88246	-0.0421785	0.875716	9.26107	246.554	73
891	NR3C2	265.772	8.75214	-0.146211	0.520476	9.25488	228.453	81
892	POU3F3	114.951	4.00614	-0.371281	0.330376	9.23582	133.427	37
893	ANK1	30.1303	0.974516	-0.104168	0.874897	9.23536	23.0651	9
894	NUDT16	293.879	8.45026	0.229657	0.275494	9.23049	218.678	78
895	ZNF644	1280.06	41.3088	-0.0772618	0.701033	9.22321	1141.27	381
896	GLCE	464.645	15.1795	-0.117199	0.562216	9.22298	394.264	140
897	LIN9	436.114	13.4995	0.0352318	0.876947	9.18555	380.386	124
898	RSF1	329.893	9.4869	0.246644	0.273835	9.17054	242.786	87
899	BNIP2	1086.07	34.7036	-0.0527124	0.777611	9.16332	859.83	318
900	WDSUB1	145.968	5.02496	-0.301295	0.269482	9.1543	143.972	46
901	EXT1	467.583	16.6137	-0.39797	0.00804736	9.14906	455.274	152
902	RBM47	116.779	4.04492	-0.309879	0.304254	9.14728	110.473	37
903	ZSCAN9	116.345	3.5038	0.112633	0.751431	9.13293	82.0092	32
904	ZNF682	40.2998	1.09532	0.410863	0.421714	9.12976	36.0612	10
905	ZNF57	201.193	4.16611	1.01462	3.59344e-08	9.12121	97.386	38
906	TBC1D9	189.681	5.59458	0.170011	0.496562	9.11596	183.912	51
907	TULP4	360.65	11.7473	-0.113468	0.581147	9.10848	302.388	107
908	DENND5B	252.625	8.23864	-0.12107	0.606934	9.10345	232.899	75
909	ZNF614	395.949	10.1127	0.541843	0.00053215	9.09747	294.203	92
910	SYNM	33.4981	0.989944	0.145999	0.808614	9.09142	32.4551	9
911	ALX4	51.5666	1.98002	-0.694881	0.0951888	9.09081	46.1302	18
912	SASH1	167.147	5.39155	-0.0805247	0.786481	9.08829	138.097	49
913	SMC5	411.381	13.648	-0.162681	0.423675	9.08559	317.786	124
914	SLC7A2	799.867	29.0727	-0.466071	0.000153584	9.08069	735.003	264
915	CAMSAP1	459.167	15.1266	-0.150698	0.391256	9.05687	374.055	137
916	RUNDC3B	94.9026	3.53874	-0.542249	0.0931062	9.04278	115.396	32
917	ZBTB41	142.325	4.75604	-0.178097	0.585056	9.04113	110.2	43
918	ADAM22	146.658	5.09276	-0.302928	0.276387	9.03243	142.928	46
919	XPNPEP3	282.923	7.64757	0.396157	0.0296804	9.02248	211.262	69
920	LPXN	40.1123	0.998185	0.591054	0.184526	9.01636	32.4551	9
921	SLC9A2	25.8123	0.887286	-0.262203	0.701033	9.01626	28.849	8
922	ELK4	322.846	9.20672	0.2594	0.185531	9.01515	275.312	83
923	LRRTM4	126.766	4.21612	-0.173659	0.576158	9.01303	97.386	38
924	URB1	451.078	14.8733	-0.163544	0.370631	9.00942	471.744	134
925	ZFC3H1	491.38	14.5574	0.159001	0.397604	8.99885	357.635	131
926	GSKIP	561.543	16.0188	0.254355	0.0943723	8.98942	447.292	144
927	ATP9B	103.179	3.34072	-0.105673	0.771956	8.98011	108.184	30
928	SLC9A8	106.356	3.67885	-0.316134	0.302885	8.97019	84.572	33
929	PALM2-AKAP2	81.4025	2.4543	0.104747	0.800011	8.96387	56.3813	22
930	IGSF3	268.576	9.70639	-0.453493	0.0144474	8.96316	291.823	87
931	SLC4A11	115.834	3.57214	0.0353703	0.922155	8.95821	82.0092	32
932	FGF9	178.731	4.69103	0.47183	0.0342839	8.95326	107.637	42
933	MXI1	526.703	17.9846	-0.26951	0.078498	8.95211	539.896	161
934	TMEM138	557.903	15.4312	0.328156	0.0287538	8.94294	470.518	138
935	DPP8	530.169	16.3485	0.0468626	0.813723	8.93048	401.294	146
936	HECTD4	319.021	10.3124	-0.0980736	0.65313	8.92131	331.763	92
937	LMBRD2	209.496	6.28039	0.127192	0.62679	8.91665	166.47	56
938	CDC14A	191.889	5.83782	0.0864763	0.774508	8.90743	173.955	52
939	POLQ	286.404	9.43295	-0.142808	0.539126	8.90496	261.181	84
940	LRRC8B	255.708	8.87312	-0.308429	0.145174	8.90329	254.627	79
941	SLC9A6	358.815	10.4528	0.20235	0.275005	8.89713	289.463	93
942	INTS2	449.22	14.762	-0.136914	0.478099	8.87415	335.725	131
943	ZFP1	338.896	9.81861	0.22287	0.286218	8.86073	259.479	87
944	SCAF8	926.514	30.3593	-0.126995	0.465222	8.86055	809.374	269
945	PDCD4	1356.88	39.6462	0.198815	0.202895	8.85331	1115.51	351
946	PDE11A	20.8599	0.677796	-0.105943	0.893516	8.85222	15.3767	6
947	ZRANB3	134.82	4.75384	-0.353746	0.196433	8.83497	124.33	42
948	PRICKLE1	227.061	7.13316	-0.00838503	0.976241	8.83199	161.456	63
949	DYRK1A	815.615	26.6787	-0.126906	0.439371	8.80853	730.586	235
950	SPATA2	304.85	6.82066	0.839344	1.44905e-07	8.7968	160.027	60
951	RFX7	336.932	9.55657	0.274219	0.147149	8.78976	302.914	84
952	SNTB1	160.686	5.69536	-0.373175	0.130515	8.77908	137.529	50
953	ZNF329	298.501	7.29637	0.64009	0.000182756	8.77148	220.359	64
954	SPOCK1	40.2946	1.25494	0.0135051	0.982243	8.76535	28.1907	11
955	VTI1A	320.175	10.7257	-0.194841	0.39228	8.76402	281.592	94
956	EGFR	92.2633	3.30915	-0.429334	0.178735	8.76359	74.3209	29
957	AFTPH	360.946	10.1733	0.294732	0.108815	8.74837	301.122	89
958	GPRC5A	120.72	3.77277	-0.00246324	0.993375	8.7469	84.572	33
959	ANKRD11	539.409	16.8171	0.00576194	0.977893	8.7411	519.667	147
960	MACF1	792.941	26.4543	-0.188263	0.198482	8.73204	677.558	231
961	ACAP2	277.26	9.50938	-0.276589	0.170136	8.72822	233.578	83
962	SLC17A5	305.518	10.5436	-0.28789	0.141358	8.72568	292.117	92
963	CCNE2	710.21	18.4542	0.503209	0.000553337	8.7243	423.042	161
964	TRPS1	285.696	9.64527	-0.222315	0.295515	8.70893	246.574	84
965	FAM175A	113.721	3.9088	-0.277108	0.385894	8.69833	87.1348	34
966	HYPK	198.035	1.95645	2.42278	4.40732e-21	8.68922	61.3041	17
967	LRIG3	378.374	12.3793	-0.130399	0.512238	8.64343	385.855	107
968	CLDN12	350.9	11.2269	-0.0537372	0.822368	8.63995	325.797	97
969	TMPPE	123.336	3.71404	0.0987245	0.782145	8.61596	82.0092	32
970	WDR26	1226.37	37.5108	0.0567674	0.753096	8.61084	1037.49	323
971	FCHSD2	172.92	5.34986	0.0337833	0.912952	8.59836	137.712	46
972	PRKAA1	698.672	22.7961	-0.111253	0.572963	8.59796	582.643	196
973	ZNF525	119.21	3.60628	0.10299	0.762378	8.59612	79.4464	31
974	CCDC126	136.068	3.95534	0.229575	0.50194	8.59598	122.608	34
975	RGS16	404.448	9.31821	0.769687	8.73539e-07	8.58534	205.023	80
976	ZNF275	395.59	12.8156	-0.099887	0.617468	8.58332	298.6	110
977	AGO2	725.872	24.7249	-0.259409	0.0556164	8.57434	595.478	212
978	KLHL18	306.352	9.79964	-0.0701251	0.765799	8.57174	255.964	84
979	SLIT1	43.3232	1.51784	-0.367231	0.451846	8.56481	46.8796	13
980	ACVR1C	22.3822	0.818429	-0.487836	0.473109	8.55298	17.9395	7
981	PKDCC	88.0434	3.27377	-0.569524	0.085837	8.55284	71.7581	28
982	PREX2	60.5893	2.10651	-0.30394	0.48333	8.54492	64.9102	18
983	TBC1D12	189.981	5.96986	-0.00571323	0.985284	8.54292	183.912	51
984	KIF23	1586.4	44.3434	0.3117	0.010966	8.52438	968.734	378
985	SHB	178.924	5.8741	-0.143677	0.602427	8.51195	157.353	50
986	PUS10	32.6718	1.05756	-0.0778596	0.905318	8.51012	23.0651	9
987	JMJD1C	575.066	17.0648	0.157537	0.423411	8.497	399.774	145
988	GPAM	353.216	10.951	0.0287096	0.899906	8.49237	330.153	93
989	SESN3	919.332	31.9904	-0.313203	0.0452402	8.47129	785.286	271
990	TTC39B	43.1743	1.53509	-0.38731	0.418992	8.46856	33.3162	13
991	CHEK1	632.573	20.5691	-0.109383	0.531783	8.45927	541.912	174
992	KTN1	1399.19	43.5617	0.027624	0.903223	8.42483	1072	367
993	UTP20	669.099	23.1499	-0.299284	0.0583017	8.42336	616.597	195
994	HSPA13	767.625	19.3569	0.577873	7.50465e-05	8.42077	462.598	163
995	ZNF589	206.334	6.65426	-0.0877706	0.741494	8.41566	201.943	56
996	VLDLR	119.726	3.92332	-0.143943	0.656721	8.41124	92.9187	33
997	LAMA3	72.6825	2.49849	-0.288123	0.450027	8.40509	75.7286	21
998	PTPRN2	20.0147	0.713877	-0.429366	0.555873	8.40481	15.3767	6
999	SACS	709.702	25.9452	-0.479465	0.00141451	8.40233	670.325	218
1000	TAF5L	927.898	25.64	0.337731	0.0051571	8.38533	584.386	215
1001	EXOC8	679.484	19.8041	0.204212	0.183133	8.38209	490.11	166
1002	TTLL7	183.609	5.74088	0.0122166	0.969808	8.36108	161.617	48
1003	CDC42BPA	440.441	14.9779	-0.243161	0.174872	8.3456	417.379	125
1004	BIRC2	342.013	9.95482	0.207253	0.276639	8.33767	223.145	83
1005	NEFL	1303.47	41.5072	-0.0484798	0.753572	8.3359	970.192	346
1006	SOGA1	201.622	6.72102	-0.193093	0.419684	8.33206	181.076	56
1007	ARIH1	770.159	25.0879	-0.113777	0.490332	8.3307	680.647	209
1008	HECTD2	216.163	6.62133	0.0719182	0.800712	8.30649	167.037	55
1009	KDM2A	676.659	19.032	0.289737	0.033599	8.3018	552.031	158
1010	SNCAIP	30.9514	1.08466	-0.331374	0.571064	8.29751	32.4551	9
1011	ZNF536	150.848	5.6687	-0.602677	0.0131691	8.29115	125.668	47
1012	ZBTB6	296.242	7.03561	0.714195	8.38159e-06	8.24378	170.552	58
1013	ZNF571	284.211	7.91104	0.335636	0.155706	8.21636	205.185	65
1014	SOWAHC	285.52	8.03304	0.295333	0.120649	8.21607	194.184	66
1015	TBRG1	337.237	9.99531	0.164178	0.46564	8.20385	210.149	82
1016	SAV1	526.481	15.8846	0.113074	0.585379	8.18401	392.633	130
1017	TET3	267.385	8.55537	-0.0651334	0.789929	8.18199	215.912	70
1018	AKAP13	227.121	7.45733	-0.139046	0.568018	8.17987	212.67	61
1019	STK33	154.887	5.13533	-0.164086	0.583516	8.17864	131.634	42
1020	ZNF280D	166.108	5.38397	-0.0928416	0.769998	8.17241	158.669	44
1021	KCMF1	361.093	11.5095	-0.0484416	0.8298	8.16718	288.896	94
1022	SH3BP5	284.656	9.42927	-0.176052	0.44339	8.16606	224.461	77
1023	FGF12	39.4316	1.22511	0.0222958	0.970908	8.16256	25.6279	10
1024	PRKCH	276.969	9.57251	-0.299022	0.12071	8.14834	206.158	78
1025	YEATS2	487.907	15.8545	-0.112271	0.530185	8.13651	380.68	129
1026	CDC73	416.388	13.3989	-0.0805789	0.714558	8.135	330.467	109
1027	CCNA1	99.1337	2.45908	0.591467	0.0378445	8.13311	72.1225	20
1028	ZNF850	832.433	21.9053	0.466813	0.000157134	8.12591	552.163	178
1029	RBM33	563.263	15.2646	0.390076	0.00444266	8.12339	405.426	124
1030	ZNF112	99.1969	3.07896	0.0355399	0.929737	8.11962	64.0697	25
1031	FBXL14	601.519	22.6839	-0.628961	0.00140944	8.11149	511.2	184
1032	PIP5K1C	306.655	10.1259	-0.169626	0.424036	8.09806	210.149	82
1033	DNAH14	553.757	17.4252	-0.00724943	0.975403	8.09171	451.08	141
1034	PPM1L	330.971	12.248	-0.534764	0.00284028	8.08293	300.666	99
1035	JPH1	373.467	12.2616	-0.137151	0.486931	8.07401	357.006	99
1036	THRB	149.166	5.32765	-0.406524	0.0966139	8.07111	110.2	43
1037	MEX3C	400.177	10.0527	0.578365	9.33624e-05	8.05752	281.663	81
1038	RAD18	482.614	16.6385	-0.28631	0.0854915	8.05363	458.181	134
1039	TXNDC15	339.159	11.3212	-0.192729	0.313511	8.03802	306.247	91
1040	LARGE	226.592	8.84283	-0.741177	0.000343087	8.0291	198.651	71
1041	STK4	842.465	28.3317	-0.21033	0.171048	8.01222	649.57	227
1042	ARID2	531.948	17.1051	-0.0727024	0.737195	8.0093	412.659	137
1043	CDK6	790.728	29.7163	-0.575178	7.19993e-05	8.00906	770.617	238
1044	C15orf41	205.234	6.9991	-0.260698	0.26896	8.00103	143.516	56
1045	MYO9A	261.655	9.00444	-0.282307	0.191155	7.99605	259.641	72
1046	FBXL17	161.763	5.37777	-0.178025	0.519927	7.99588	126.893	43
1047	LRP5L	93.3527	2.50454	0.422796	0.216345	7.98551	51.2558	20
1048	CYB561D1	87.0127	2.50635	0.226683	0.522215	7.97972	51.2558	20
1049	RAB3GAP2	309.84	10.2899	-0.173035	0.406188	7.96897	234.145	82
1050	BCL10	432.756	12.1823	0.293367	0.0655135	7.96237	260.067	97
1051	SLC25A36	952.702	27.3871	0.242577	0.0929929	7.95995	707.885	218
1052	ANO6	457.875	15.0913	-0.141906	0.519147	7.95159	394.132	120
1053	MPP5	312.365	10.0646	-0.0767285	0.757	7.94868	265.537	80
1054	MAP9	273.524	8.57523	0.00849014	0.977655	7.92982	174.27	68
1055	TMEM192	199.523	6.55908	-0.14042	0.594137	7.92794	160.392	52
1056	MAGI1	211.424	7.20486	-0.254475	0.271141	7.91132	146.079	57
1057	SLC36A1	239.338	8.46962	-0.393334	0.0787596	7.91062	206.137	67
1058	NSUN3	231.018	7.84652	-0.236425	0.303817	7.90159	192.28	62
1059	ZNF619	146.844	3.41766	0.760039	0.000618394	7.90015	97.3654	27
1060	STX4	287.803	8.24079	0.2451	0.209218	7.8876	166.581	65
1061	SEPSECS	67.1964	2.15566	-0.0705095	0.879207	7.88621	43.5674	17
1062	LSM11	293.921	9.64868	-0.148343	0.490102	7.87673	274.065	76
1063	C12orf4	539.212	17.3035	-0.065973	0.744824	7.8597	471.653	136
1064	SPAG1	119.835	3.82177	-0.0516705	0.885662	7.84977	76.8836	30
1065	RDH10	380.752	10.7049	0.296097	0.0778801	7.84691	290.394	84
1066	VPS13B	179.783	5.61903	0.00325626	0.991532	7.83054	126.326	44
1067	LRBA	525.094	19.1665	-0.474776	0.00237469	7.82614	463.712	150
1068	ETS2	734.947	16.3679	0.855401	2.41886e-14	7.82018	360.38	128
1069	HCCS	175.452	4.34918	0.61168	0.00427419	7.81756	104.872	34
1070	DPH6	172.434	5.76488	-0.193997	0.473513	7.80588	127.846	45
1071	BIRC5	3228	102.515	-0.0480005	0.731715	7.80371	2486.35	800
1072	PARP8	260.362	8.97199	-0.282095	0.209218	7.80206	214.869	70
1073	YTHDF3	825.418	26.5319	-0.0709152	0.697187	7.80192	561.797	207
1074	LACE1	108.214	3.84523	-0.391539	0.174872	7.80187	83.1437	30
1075	PUM1	1533.51	42.9616	0.302244	0.00458201	7.79765	1063.03	335
1076	GPR137C	95.2992	3.20865	-0.212871	0.565792	7.79143	77.6331	25
1077	ARHGEF3	156.078	4.62145	0.156271	0.570885	7.78976	106.867	36
1078	NEK7	512.223	16.585	-0.0900111	0.662955	7.77811	349.38	129
1079	RNF219	859.131	24.5678	0.256668	0.118888	7.7744	503.056	191
1080	PRRT4	120.329	4.25945	-0.397447	0.221937	7.74748	84.572	33
1081	GORAB	166.139	4.00213	0.672769	0.00136209	7.74588	79.4464	31
1082	ENHO	104.73	4.26575	-0.917656	0.000798548	7.73603	119.002	33
1083	CARD8	239.194	6.59385	0.356631	0.131446	7.73448	130.702	51
1084	PTPN3	192.574	6.46554	-0.210781	0.385691	7.7333	166.743	50
1085	RANBP17	164.558	5.30976	-0.0874286	0.76708	7.72163	105.074	41
1086	SGPL1	598.303	19.5616	-0.13418	0.423031	7.71922	456.885	151
1087	TRIM23	280.661	9.20242	-0.130597	0.572047	7.71536	206.998	71
1088	SLX4IP	99.0961	3.24116	-0.142752	0.694001	7.71329	77.6331	25
1089	SH3BP4	272.49	8.55955	-0.0194617	0.941537	7.71069	199.401	66
1090	NECAP1	701.788	21.5496	0.0594353	0.74692	7.70316	425.423	166
1091	ERGIC2	1311.67	42.9824	-0.12924	0.44823	7.70082	1020.43	331
1092	SLC48A1	211.322	7.0191	-0.184589	0.4528	7.6933	163.431	54
1093	RBPJ	773.627	26.7791	-0.298896	0.0526542	7.69256	688.608	206
1094	CBX5	1884.83	63.3328	-0.207061	0.100524	7.68954	1506.83	487
1095	PPIG	669.658	17.3995	0.507624	0.00578964	7.6439	375.281	133
1096	PRRG4	161.559	4.32922	0.409594	0.083454	7.62262	119.002	33
1097	TFPI	262.951	6.82496	0.499317	0.00787955	7.61909	154.132	52
1098	FRMD4A	88.114	3.0211	-0.280333	0.409703	7.61313	73.5508	23
1099	SEC63	958.879	25.7456	0.421601	0.00430696	7.61296	589.947	196
1100	FAM76B	285.856	6.70101	0.749389	0.000255375	7.6108	138.006	51
1101	POLR3E	539.995	17.4812	-0.110145	0.558807	7.60815	479.615	133
1102	ZNF331	352.244	8.8138	0.589246	9.20612e-05	7.60171	211.354	67
1103	NABP1	229.344	6.18634	0.409355	0.0408477	7.59738	128.798	47
1104	SLC35G1	195.824	6.97952	-0.410788	0.0566579	7.59364	173.388	53
1105	KBTBD2	386.54	11.7382	0.093002	0.668104	7.58208	281.298	89
1106	LMTK2	519.421	15.3363	0.164475	0.324696	7.56377	367.187	116
1107	TSLP	73.4184	1.72124	0.750402	0.020637	7.5527	33.3162	13
1108	SLC38A9	306.04	10.6167	-0.311142	0.0917657	7.53531	216.5	80
1109	FAM169A	255.085	8.62772	-0.220535	0.368028	7.53386	166.581	65
1110	SATB2	587.12	18.7283	-0.0545211	0.775826	7.52872	377.003	141
1111	LRRFIP2	298.616	8.37065	0.302065	0.154636	7.5263	213.622	63
1112	PRDM2	663.39	19.0225	0.24582	0.110079	7.5174	418.646	143
1113	COL25A1	207.26	7.47566	-0.442133	0.0446181	7.49097	143.516	56
1114	OTUD4	627.507	20.2995	-0.0872813	0.660967	7.48788	444.841	152
1115	PCOLCE	104.119	2.81155	0.387676	0.225695	7.46919	75.7286	21
1116	PDS5B	519.131	16.6206	-0.0561101	0.815309	7.46063	431.509	124
1117	OPHN1	63.7093	2.28694	-0.426472	0.270088	7.43351	43.5674	17
1118	LAMTOR3	295.787	8.34442	0.28797	0.154729	7.43012	205.843	62
1119	ASAP1	363.567	11.5833	-0.0471235	0.848409	7.42449	276.74	86
1120	WDFY2	151.487	5.38876	-0.408987	0.100679	7.42286	102.512	40
1121	SKOR1	33.218	0.80918	0.637382	0.233571	7.41491	21.6367	6
1122	MYLIP	424.231	7.2842	1.40118	2.79854e-27	7.4133	156.127	54
1123	PKD2	156.786	4.58656	0.196844	0.463218	7.41296	95.4815	34
1124	PTPRJ	131.508	4.72841	-0.432006	0.095275	7.40207	89.6976	35
1125	MTMR9	347.574	11.6226	-0.186926	0.393139	7.39937	272.567	86
1126	FOXJ3	795.209	24.1916	0.084068	0.624318	7.39926	548.466	179
1127	COBLL1	109.969	3.79377	-0.285347	0.382076	7.38053	71.7581	28
1128	PARP14	162.124	5.5626	-0.271004	0.297921	7.37065	118.638	41
1129	HELZ	611.47	19.9487	-0.113188	0.567088	7.36892	459.153	147
1130	RASEF	360.807	11.538	-0.052711	0.832869	7.36693	263.744	85
1131	BTG2	512.069	14.2703	0.313085	0.036802	7.35794	349.43	105
1132	SMAD6	124.245	4.21413	-0.268097	0.401834	7.3562	91.9665	31
1133	ICK	330.165	10.3388	0.00578379	0.982583	7.35095	234.419	76
1134	ARNT	443.379	15.2467	-0.285454	0.0705838	7.34583	303.726	112
1135	CNNM4	302.746	7.90547	0.479122	0.00404427	7.33669	184.115	58
1136	SUPT3H	161.323	5.86235	-0.449893	0.101257	7.33494	155.063	43
1137	SEMA3E	98.8492	3.5502	-0.421109	0.165221	7.32354	66.6325	26
1138	HDAC8	385.339	11.6329	0.096948	0.668104	7.30686	289.827	85
1139	RBM12B	470.69	13.5545	0.235814	0.163785	7.30384	357.006	99
1140	MESDC2	348.746	10.8174	0.0251758	0.912766	7.30302	284.884	79
1141	PCCA	303.996	10.4132	-0.266318	0.189989	7.29845	219.812	76
1142	SGOL1	712.363	21.6536	0.0891627	0.635671	7.29671	519.688	158
1143	MGME1	783.03	21.5413	0.35214	0.00922066	7.28833	517.125	157
1144	ZNF543	262.295	7.00645	0.430421	0.0249765	7.27901	130.702	51
1145	NARF	968.337	30.1482	0.0100183	0.954353	7.26412	568.554	219
1146	TMEM45A	145.704	4.68127	-0.0741259	0.813663	7.26299	122.608	34
1147	ZFYVE9	456.247	15.4498	-0.23081	0.188928	7.24928	302.682	112
1148	TRIM5	139.834	3.86249	0.337271	0.205826	7.24921	71.7581	28
1149	NKRF	1112.76	34.2119	0.0527073	0.742141	7.24894	635.572	248
1150	VAPA	716.341	23.0499	-0.0802684	0.63099	7.24514	496.846	167
1151	ZNF507	828.501	24.4452	0.172691	0.288829	7.24068	532.907	177
1152	FBXL3	1017.26	29.8412	0.187476	0.213886	7.23832	553.562	216
1153	PCMTD2	412.329	12.7108	0.0457909	0.831136	7.23793	266.033	92
1154	FAM107B	580.115	18.5206	-0.0540905	0.782216	7.2352	483.221	134
1155	ZNF585A	488.301	14.945	0.0585418	0.775826	7.2265	276.781	108
1156	WDR5B	90.3076	2.35558	0.490225	0.0961784	7.2169	61.3041	17
1157	GALNT16	100.461	3.46417	-0.303079	0.347969	7.21674	90.1531	25
1158	DOCK1	366.642	12.4763	-0.252201	0.157314	7.21368	235.868	90
1159	DICER1	1080.12	36.9186	-0.258801	0.0759667	7.20503	863.242	266
1160	PPM1B	396.008	11.3886	0.238481	0.234835	7.20021	234.145	82
1161	NUDCD1	356.987	12.5006	-0.333506	0.0934575	7.19963	276.558	90
1162	EFCAB14	889.823	30.2854	-0.250288	0.0768861	7.19819	684.932	218
1163	SENP7	118.057	3.75824	-0.0308578	0.936764	7.18421	97.3654	27
1164	BLOC1S5	267.753	10.5831	-0.772402	7.93192e-06	7.18123	253.199	76
1165	IQCJ-SCHIP1	192.311	6.97196	-0.481192	0.0455325	7.17159	149.006	50
1166	CENPP	118.424	4.18982	-0.39383	0.174872	7.16021	76.8836	30
1167	ANLN	1396.69	45.8201	-0.13191	0.409075	7.15844	1061.78	328
1168	PUM2	760.093	24.8663	-0.130569	0.387099	7.15829	564.683	178
1169	CBY1	469.049	16.3634	-0.340787	0.047874	7.1501	388.53	117
1170	BOD1L1	248.523	6.85939	0.350425	0.0961784	7.14349	125.577	49
1171	SMCR8	523.362	15.5521	0.14256	0.397862	7.13732	327.246	111
1172	ITGB8	24.7961	0.841551	-0.239895	0.737163	7.1297	15.3767	6
1173	DNAJC27	59.8834	1.40277	0.739559	0.0348837	7.12876	25.6279	10
1174	NRIP1	276.526	8.70141	-0.00761485	0.978352	7.12528	158.893	62
1175	DTNB	213.183	7.02242	-0.166135	0.518555	7.12006	164.656	50
1176	UBE2H	501.675	15.8782	-0.0309483	0.879851	7.11667	338.632	113
1177	ATR	299.877	10.6987	-0.399363	0.035027	7.10366	235.462	76
1178	RXRA	220.842	8.44835	-0.662677	0.000869965	7.10198	203.847	60
1179	ARL13B	232.608	7.04232	0.109084	0.701553	7.09993	138.573	50
1180	ZNF217	533.86	14.1073	0.45461	0.00137186	7.08853	360.612	100
1181	REEP3	805.635	25.549	-0.0411503	0.81355	7.08442	554.635	181
1182	SRBD1	242.382	7.92159	-0.120753	0.6384	7.06929	165.426	56
1183	ATM	268.572	8.91668	-0.16539	0.48333	7.06541	209.449	63
1184	MAP3K1	223.49	6.51379	0.204863	0.385015	7.06194	165.882	46
1185	B3GNT2	323.157	9.37302	0.222087	0.302954	7.04149	202.531	66
1186	KIAA1919	195.324	6.1088	0.0122856	0.968833	7.03903	155.063	43
1187	ARHGAP32	110.24	3.6973	-0.198139	0.543793	7.03215	66.6325	26
1188	ZNF367	451.684	11.377	0.576439	0.000100963	7.03173	244.67	80
1189	SMIM15	654.592	19.6256	0.129851	0.479473	7.03162	380.792	138
1190	ZXDB	122.799	3.98288	-0.109161	0.742751	7.03009	90.5381	28
1191	SIX4	393.981	9.8267	0.597723	0.000218357	7.02169	245.693	69
1192	CCNG2	209.348	5.71623	0.376509	0.0926654	6.99762	107.728	40
1193	COBL	190.57	6.72244	-0.373828	0.0895277	6.9915	129.841	47
1194	PNKP	222.695	7.59797	-0.279617	0.294404	6.97555	155.651	53
1195	CASK	572.645	19.0805	-0.181087	0.283927	6.97048	386.758	133
1196	SPATA6	95.2707	3.1574	-0.169341	0.648138	6.96777	62.6414	22
1197	CREBL2	421.869	13.8035	-0.123312	0.543826	6.95475	297.151	96
1198	KCNQ4	49.9421	1.72551	-0.314211	0.496473	6.95445	43.2735	12
1199	DNMT3A	150.351	5.32564	-0.392545	0.115051	6.94752	94.8232	37
1200	KIF14	356.063	11.39	-0.0556917	0.819351	6.93591	268.19	79
1201	SLC35G2	225.129	7.35313	-0.127111	0.620145	6.93582	162.002	51
1202	RCOR1	577.176	18.1985	-0.0201068	0.92259	6.92366	365.688	126
1203	MYO10	567.37	19.2753	-0.244151	0.115622	6.90004	376.324	133
1204	YTHDF1	1676	45.569	0.379807	0.000342987	6.89065	948.696	314
1205	SIPA1L2	273.415	8.86888	-0.102822	0.656011	6.87798	185.544	61
1206	NFATC4	63.4861	2.03745	-0.0825506	0.867027	6.87134	50.4857	14
1207	DCDC2	179.059	6.11558	-0.259413	0.292317	6.86771	107.637	42
1208	ANGEL2	416.18	13.8346	-0.169985	0.392599	6.86684	261.202	95
1209	ZNF577	163.021	3.35068	1.03049	1.1935e-06	6.86428	58.9441	23
1210	SLIT2	2610.91	91.7518	-0.350005	0.00210114	6.85545	1792.49	629
1211	PGBD1	167.828	5.10873	0.0816357	0.787511	6.85102	126.214	35
1212	GNB4	681.592	24.2566	-0.389642	0.0156845	6.8435	506.803	166
1213	UEVLD	262.507	8.18389	0.0226033	0.93443	6.84271	194.64	56
1214	ZNF695	191.882	5.55349	0.210862	0.387099	6.84254	111.993	38
1215	ZBED5	488.424	15.4918	-0.0321431	0.883437	6.84234	301.912	106
1216	B4GALT6	336.674	11.5585	-0.263598	0.248858	6.83477	252.54	79
1217	APPL1	561.434	19.7643	-0.353417	0.0241953	6.83051	389.797	135
1218	WASF3	413.961	13.7656	-0.184553	0.294848	6.82864	283.679	94
1219	EDA2R	70.9509	2.19888	0.0339995	0.941112	6.82166	38.4418	15
1220	ZNF202	204.144	5.42526	0.432267	0.0350606	6.81995	117.777	37
1221	KIAA0895	259.07	7.33444	0.283498	0.176837	6.81715	128.139	50
1222	TMTC3	1085.18	34.5031	-0.0327818	0.881067	6.81099	641.902	235
1223	PROS1	125.181	4.4099	-0.371554	0.174038	6.80287	108.184	30
1224	PHF14	416.868	12.9449	0.0275748	0.909521	6.79805	317.339	88
1225	ZNF586	254.063	6.4729	0.546218	0.00320992	6.79757	136.759	44
1226	PTPRD	133.523	4.71507	-0.360842	0.196301	6.78675	89.3126	32
1227	ZBTB25	148.417	4.42488	0.140421	0.631271	6.77985	108.184	30
1228	ZFP36	148.75	2.36035	1.5508	2.4291e-13	6.77865	41.0046	16
1229	YPEL2	111.469	3.24589	0.18741	0.564781	6.77781	56.3813	22
1230	BCL2L11	738.053	19.9278	0.396817	0.00126381	6.77446	375.19	135
1231	SIK3	235.821	7.82986	-0.181447	0.429641	6.76896	141.044	53
1232	GTDC1	95.2019	3.25095	-0.251574	0.471442	6.76725	56.3813	22
1233	ITFG1	497.831	15.0738	0.0952384	0.614033	6.76669	367.825	102
1234	SOBP	313.233	10.0571	-0.0768036	0.743091	6.76139	174.27	68
1235	NAB1	399.702	12.2815	0.0614556	0.792076	6.75813	245.055	83
1236	NF1	668.198	23.6773	-0.375463	0.0109071	6.75753	462.213	160
1237	AXIN2	158.562	4.29445	0.382296	0.11462	6.7529	104.578	29
1238	ANKIB1	335.779	11.1189	-0.16235	0.433456	6.74529	226.639	75
1239	LPGAT1	552.933	19.0072	-0.274218	0.108292	6.73428	420.894	128
1240	PBLD	87.0535	2.07973	0.690277	0.0193751	6.73164	50.4857	14
1241	FRMD5	65.7917	2.37886	-0.447641	0.229069	6.7259	41.0046	16
1242	CAAP1	376.137	12.0434	-0.0584099	0.802709	6.72569	276.446	81
1243	CNOT6	994.247	32.1552	-0.0885638	0.61372	6.71742	679.806	216
1244	DACH1	340.606	12.3683	-0.462159	0.00759408	6.7107	218.971	83
1245	TMEM136	109.725	2.98268	0.385813	0.165843	6.70538	72.1225	20
1246	PWWP2A	594.308	17.4523	0.177216	0.246396	6.70398	342.623	117
1247	ZNF473	221.743	6.41448	0.221396	0.324696	6.70358	138.37	43
1248	CIT	337.415	11.3392	-0.214208	0.248143	6.7024	243.809	76
1249	ATF7	679.884	21.2078	0.00993269	0.959817	6.69566	437.993	142
1250	RNF111	314.216	8.67932	0.346831	0.0689528	6.68255	174.725	58
1251	POLR3G	325.45	10.629	-0.109993	0.676015	6.67983	181.958	71
1252	EPHA3	259.302	9.28749	-0.415681	0.0313199	6.67564	189.15	62
1253	IREB2	850.887	27.9119	-0.130857	0.442557	6.66382	544.495	186
1254	C20orf96	322.313	8.27189	0.521785	0.00122467	6.64903	175.383	55
1255	PGM2L1	147.948	4.67323	-0.0146005	0.96694	6.63352	111.79	31
1256	CORO2B	34.8073	1.05535	0.0872386	0.886308	6.63286	17.9395	7
1257	TAOK1	917.477	29.8854	-0.106213	0.583533	6.62531	594.029	198
1258	TNFRSF21	546.428	15.8546	0.209276	0.177557	6.6227	283.699	105
1259	TRMT10B	109.387	3.62567	-0.15488	0.657597	6.61947	61.5069	24
1260	ARHGAP28	97.2412	3.17617	-0.126972	0.731528	6.61174	53.8186	21
1261	HLCS	460.756	15.9	-0.293466	0.0638049	6.60379	309.783	105
1262	ZNF182	219.805	5.60464	0.545168	0.00653666	6.60167	116.733	37
1263	TPRKB	1272.41	38.2029	0.134471	0.550759	6.59635	797.106	252
1264	FDX1	452.169	14.5606	-0.0800447	0.699571	6.59312	320.105	96
1265	FBXO28	752.344	21.845	0.212645	0.138435	6.59191	423.295	144
1266	L2HGDH	217.552	7.43921	-0.268118	0.218348	6.58672	170.44	49
1267	ASB1	187.236	6.53376	-0.338441	0.136116	6.5812	125.85	43
1268	KDM4C	165.814	5.62427	-0.245703	0.342655	6.57864	103.17	37
1269	ZFPM1	85.7558	2.89165	-0.244786	0.544495	6.57065	52.8663	19
1270	TMEM44	87.8658	2.74106	-0.0126808	0.979191	6.56679	64.9102	18
1271	ZDBF2	385.847	12.6465	-0.122888	0.609014	6.5631	242.968	83
1272	FNBP1L	396.163	12.8179	-0.0891415	0.698866	6.55332	269.528	84
1273	SSH1	294.255	9.31269	-0.0374528	0.879004	6.5502	186.587	61
1274	BVES	159.395	5.49837	-0.299717	0.233336	6.54739	113.127	36
1275	CCDC34	439.896	14.0891	-0.0662975	0.742739	6.52985	235.777	92
1276	BHLHE40	271.889	6.89514	0.552039	0.00191031	6.52634	115.325	45
1277	CELF1	1366.07	47.2541	-0.306336	0.0057496	6.51795	881.152	308
1278	RALGAPA2	275.798	9.82643	-0.399351	0.0301445	6.51304	191.145	64
1279	SPATA7	89.8456	2.92255	-0.103784	0.817484	6.50118	68.5164	19
1280	HIST1H2BG	280.58	9.85148	-0.353757	0.178058	6.49649	164.018	64
1281	OSBPL6	192.851	6.61898	-0.272911	0.264757	6.49647	110.2	43
1282	PKIB	357.236	10.7833	0.107631	0.626044	6.49153	227.389	70
1283	AHR	377.816	10.1677	0.416186	0.0221353	6.49116	169.144	66
1284	BLOC1S2	601.241	16.4919	0.361656	0.0103241	6.48802	283.608	107
1285	CACHD1	491.352	15.888	-0.0920903	0.642936	6.48287	269.184	103
1286	TMEM38A	126.81	3.39672	0.401831	0.20076	6.47684	79.3347	22
1287	ZNF117	93.2538	2.47079	0.45207	0.159054	6.47566	41.0046	16
1288	WDR27	145.868	4.78863	-0.154527	0.614519	6.47367	95.0965	31
1289	RHOBTB3	627.758	20.242	-0.079736	0.684064	6.4717	454.666	131
1290	ANKMY1	72.4363	2.00928	0.315485	0.413785	6.46999	46.8796	13
1291	RICTOR	316.989	10.518	-0.164133	0.482606	6.46514	194.093	68
1292	CDH4	98.5292	4.02166	-0.923244	0.00088314	6.46498	66.6325	26
1293	LRRC16A	249.76	9.13323	-0.485523	0.0114453	6.45993	160.595	59
1294	GATAD1	391.574	11.9299	0.0739075	0.718661	6.45438	253.675	77
1295	SMAD2	716.666	24.0321	-0.195878	0.252438	6.44972	478.612	155
1296	PPM1E	249.856	8.84368	-0.367945	0.0861004	6.44528	146.079	57
1297	CDK8	573.924	19.1379	-0.190031	0.239275	6.42702	388.257	123
1298	SLC37A1	135.738	4.35783	-0.0843922	0.802122	6.42522	71.7581	28
1299	ZNF256	305.219	7.63018	0.591531	0.000622479	6.42186	125.577	49
1300	PCSK6	367.547	12.9263	-0.36788	0.0330944	6.42102	251.315	83
1301	SH3GLB1	902.722	26.6362	0.169932	0.280681	6.41983	472.667	171
1302	EXOC6B	316.314	11.2243	-0.383862	0.0384051	6.41465	191.824	72
1303	SH3GL3	301.07	9.82938	-0.131693	0.538444	6.40936	183.366	63
1304	USP6NL	335.628	10.6299	-0.0318602	0.892274	6.39707	174.27	68
1305	KIF5B	2354.37	75.9857	-0.0805796	0.630079	6.39594	1446.88	486
1306	CUX1	575.5	20.1844	-0.352219	0.0152094	6.39107	376.506	129
1307	KRBOX4	145.142	3.91418	0.405514	0.0957585	6.38704	90.1531	25
1308	MEIS2	424.591	14.0912	-0.169695	0.383643	6.38697	255.691	90
1309	ERBB2IP	784.009	26.785	-0.252978	0.158372	6.38418	530.05	171
1310	N4BP2L2	663.954	20.7086	0.0227958	0.928507	6.37415	398.802	132
1311	PNPLA6	134.837	4.39508	-0.137832	0.687686	6.37076	71.7581	28
1312	NUDT10	169.975	5.33796	-0.0036361	0.99122	6.36947	87.1348	34
1313	FBXL18	304.738	10.3628	-0.273883	0.271916	6.36895	169.144	66
1314	FARP2	319.744	11.1801	-0.345604	0.0643884	6.35055	219.518	71
1315	CRADD	136.795	5.05053	-0.533291	0.0544893	6.33597	82.0092	32
1316	AHI1	297.053	8.84243	0.149139	0.524322	6.3331	169.6	56
1317	ZNF548	225.265	5.05926	0.843715	2.52988e-06	6.32504	115.396	32
1318	CPM	64.6264	1.89756	0.166632	0.74563	6.32392	43.2735	12
1319	LCLAT1	677.327	21.8593	-0.0865386	0.649333	6.31309	380.792	138
1320	VCAN	451.347	15.8492	-0.34577	0.0462624	6.30946	286.536	100
1321	ZFAND3	617.766	22.683	-0.518694	0.000480754	6.30429	420.732	143
1322	SMARCA5	1150.83	35.9024	0.0156674	0.933691	6.29484	695	226
1323	LRRC49	147.472	4.76639	-0.0925502	0.768591	6.29407	104.01	30
1324	C1orf21	154.129	5.40319	-0.343121	0.168545	6.29258	104.872	34
1325	STX12	696.645	22.2742	-0.0582148	0.753572	6.2853	428.694	140
1326	EPHA4	263.339	7.81927	0.150603	0.512526	6.26657	147.487	49
1327	SUV420H2	295.013	9.57812	-0.132503	0.669892	6.26427	153.767	60
1328	SLC5A3	404.846	14.0625	-0.311362	0.0773533	6.25779	273.519	88
1329	RAB12	870.003	25.905	0.135486	0.358573	6.25362	468.382	162
1330	TAOK3	160.167	5.28226	-0.1495	0.609079	6.24732	119.002	33
1331	CLK4	392.541	9.61754	0.641838	2.34468e-05	6.2386	160.027	60
1332	ZNF627	174.367	4.01241	0.78811	0.000196459	6.23067	64.0697	25
1333	SOX9	319.155	6.90508	0.920747	8.13944e-10	6.2273	155.063	43
1334	FBXO32	118.306	3.05488	0.512377	0.0457451	6.21955	48.693	19
1335	PHACTR2	362.573	12.5503	-0.296513	0.137912	6.21497	261.454	78
1336	KIAA0232	236.067	7.10004	0.113614	0.648515	6.19715	129.456	44
1337	SPTY2D1	430.674	9.84527	0.799371	3.57299e-09	6.19587	156.33	61
1338	GOLT1B	737.774	21.168	0.251805	0.156123	6.18859	407.715	131
1339	BAMBI	534.491	14.2299	0.429955	0.0071697	6.18417	232.829	88
1340	QRFPR	116.206	3.88144	-0.20303	0.527915	6.18327	61.5069	24
1341	SLC25A40	154.388	5.17569	-0.197175	0.481864	6.18275	115.396	32
1342	PDZD8	1233.87	39.9506	-0.0981008	0.49065	6.18263	713.346	247
1343	CLGN	286.453	7.60808	0.446241	0.0231307	6.17764	120.451	47
1344	CHURC1-FNTB	127.741	5.02487	-0.767803	0.00418152	6.16931	79.4464	31
1345	ATXN3	188.182	6.32276	-0.203613	0.428041	6.16819	99.9487	39
1346	NUDT3	795.848	28.7405	-0.44776	0.00139837	6.15856	538.124	177
1347	KLRG1	93.3716	3.24821	-0.329038	0.332004	6.15724	51.2558	20
1348	MSANTD2	239.415	6.33686	0.452461	0.0288828	6.15447	99.9487	39
1349	APH1B	156.038	5.36278	-0.286179	0.264285	6.15353	84.572	33
1350	FOCAD	300.921	10.4006	-0.310226	0.0992035	6.1535	169.235	64
1351	RCOR3	287.027	7.96543	0.328534	0.114073	6.15158	125.577	49
1352	NHS	22.2455	0.812879	-0.480014	0.481121	6.15098	12.8139	5
1353	STAU2	463.913	14.6427	-0.0162968	0.943391	6.14642	258.821	90
1354	ADAM17	359.518	11.0699	0.0482221	0.832517	6.14277	232.696	68
1355	NCAPD2	2614.14	83.713	-0.0696399	0.592446	6.14003	1604.19	514
1356	PROSC	919.606	24.5982	0.41862	0.000349668	6.13865	475.665	151
1357	STRIP2	190.366	5.21848	0.358062	0.0961163	6.13206	82.0092	32
1358	ZER1	569.681	20.3949	-0.42885	0.00396801	6.12898	366.255	125
1359	FAM13C	62.2461	2.12236	-0.265369	0.523012	6.12527	46.8796	13
1360	LIG4	436.777	11.1123	0.551617	0.000436074	6.11936	193.05	68
1361	WIPF2	418.146	14.0589	-0.215526	0.206899	6.11714	268.393	86
1362	VCPKMT	261.07	5.23393	1.08465	2.86079e-10	6.11395	82.0092	32
1363	ZNF565	115.017	2.78262	0.662707	0.00735321	6.10936	61.3041	17
1364	GIN1	190.962	5.56814	0.209279	0.443328	6.10616	87.1348	34
1365	MYD88	197.988	6.0649	0.0521435	0.856893	6.10068	113.603	37
1366	MOCOS	30.7277	0.984059	-0.075068	0.913879	6.0972	21.6367	6
1367	OSGIN2	195.598	6.39963	-0.115354	0.701553	6.0941	140.639	39
1368	FRYL	165.304	5.91728	-0.408556	0.0926774	6.08387	92.2604	36
1369	RTKN2	429.939	13.8151	-0.0629886	0.804371	6.08028	215.274	84
1370	MTBP	215.573	6.25356	0.207258	0.364486	6.07653	97.386	38
1371	CNTNAP2	362.596	11.8512	-0.11952	0.608258	6.07534	254.424	72
1372	SUV420H1	383.512	11.5337	0.116778	0.606469	6.06918	197.132	70
1373	CEP135	255.622	7.58204	0.161254	0.524391	6.06697	141.885	46
1374	POGZ	831.016	25.3858	0.071003	0.686121	6.06639	418.666	154
1375	TBC1D31	254.273	7.75682	0.0740733	0.763339	6.05918	132.971	47
1376	YAF2	495.321	14.7314	0.155024	0.444442	6.04153	263.562	89
1377	COG5	464.046	16.0898	-0.308735	0.0609526	6.02866	298.671	97
1378	ATP13A3	1151.02	38.3624	-0.183596	0.183065	6.02153	797.541	231
1379	KSR2	46.7457	1.66183	-0.403057	0.382031	6.01746	25.6279	10
1380	EPC2	481.409	13.4638	0.31251	0.069369	6.01612	266.013	81
1381	ZNF385B	89.0893	3.15831	-0.388669	0.225098	6.01588	48.693	19
1382	PLCB4	63.8808	2.16303	-0.238294	0.573446	6.0101	46.8796	13
1383	TMC7	44.145	1.33271	0.09784	0.857828	6.0028	20.5023	8
1384	ALG2	460.453	10.3512	0.833083	1.24502e-10	5.98967	197.496	62
1385	TVP23C-CDRT4	35.1267	1.50333	-1.22019	0.0657236	5.98671	23.0651	9
1386	PRKCA	479.647	16.7049	-0.331106	0.0354691	5.98626	285.492	100
1387	CLASP1	379.632	12.554	-0.162546	0.399902	5.97421	270.459	75
1388	SLC36A4	433.249	12.7256	0.182646	0.367897	5.97223	210.422	76
1389	ST6GALNAC5	31.4443	1.1727	-0.591611	0.303742	5.96915	17.9395	7
1390	REV1	291.655	9.55049	-0.138788	0.525059	5.96828	146.079	57
1391	PRDM16	95.4828	3.35402	-0.348764	0.270599	5.96299	51.2558	20
1392	SPIN4	254.162	7.88206	0.0333518	0.900067	5.96291	154.881	47
1393	UBE4B	672.976	22.0072	-0.134114	0.398541	5.95259	472.402	131
1394	ANKRD17	1102.81	35.951	-0.114297	0.486758	5.95254	666.334	214
1395	CWC27	373.2	10.2515	0.356326	0.0288337	5.95034	156.33	61
1396	JAKMIP2	61.8811	2.01746	-0.106701	0.822368	5.94808	30.7535	12
1397	PAFAH1B1	1394.06	47.1049	-0.226404	0.0738599	5.94418	849.041	280
1398	DCK	624.471	18.6774	0.137867	0.481936	5.943	332.463	111
1399	MORN4	243.917	6.73963	0.334047	0.0959944	5.93504	113.988	40
1400	FBXL20	506.322	17.2023	-0.239107	0.192294	5.92944	358.435	102
1401	TBX20	177.756	5.23111	0.160958	0.560583	5.92609	111.79	31
1402	PPM1H	209.436	7.93244	-0.609823	0.00214742	5.92504	120.451	47
1403	TBC1D5	292.519	10.8074	-0.526364	0.002926	5.92187	181.755	64
1404	GFI1	131.751	4.22906	-0.0820238	0.808614	5.91148	90.1531	25
1405	RNF145	697.113	19.9648	0.244826	0.0731017	5.91039	321.189	118
1406	FAT3	123.602	4.41195	-0.401206	0.143839	5.89308	89.5859	26
1407	PDZRN3	95.9985	3.39648	-0.377667	0.247152	5.88845	51.2558	20
1408	BACH1	1037.13	30.2639	0.197056	0.129067	5.88159	542.773	178
1409	FBXO34	339.312	11.3978	-0.205518	0.283896	5.87831	171.707	67
1410	JAZF1	177.256	6.30089	-0.396922	0.0858342	5.87219	113.603	37
1411	LARP4	2122.04	63.1821	0.153418	0.398929	5.87191	1121.9	371
1412	SLX4	171.773	5.10961	0.137496	0.611693	5.87129	93.577	30
1413	KCNJ14	68.3297	1.19264	1.38722	2.14725e-06	5.86933	25.2429	7
1414	C11orf49	385.304	12.7783	-0.185792	0.375357	5.86931	192.209	75
1415	LZIC	657.938	20.6313	-0.00327908	0.986549	5.86486	436.341	121
1416	GPR27	161.456	5.80044	-0.485861	0.201562	5.86162	122.608	34
1417	STIM1	439.736	15.3732	-0.344227	0.0282642	5.85436	246.301	90
1418	ZNF417	273.463	6.49286	0.713952	3.03906e-05	5.85258	129.729	38
1419	EBF3	331.187	10.2535	0.032729	0.890409	5.85163	216.367	60
1420	TPST1	162.409	4.61604	0.274139	0.274856	5.84917	97.3654	27
1421	C18orf54	189.307	5.81815	0.0535284	0.865258	5.84378	87.1348	34
1422	CA2	783.738	25.8488	-0.157452	0.301035	5.84166	453.755	151
1423	CYP26A1	57.6511	1.88386	-0.134732	0.778897	5.83907	28.1907	11
1424	ENOX1	121.716	4.79776	-0.765781	0.00216022	5.83606	100.971	28
1425	RAPGEF2	287.325	9.42664	-0.135122	0.551575	5.83453	163.907	55
1426	ROCK2	488.816	16.8104	-0.27697	0.113978	5.82972	256.37	98
1427	KIAA1462	300.838	9.60942	-0.0570858	0.80891	5.82761	143.516	56
1428	ADCY1	225.093	8.41579	-0.571566	0.00290717	5.82239	125.577	49
1429	VDR	138.298	4.63966	-0.214237	0.45255	5.81939	97.3654	27
1430	STK17B	539.261	15.9915	0.166254	0.452507	5.81558	305.113	93
1431	ROBO1	806.705	27.3563	-0.237586	0.107191	5.81218	476.344	159
1432	ARL3	341.406	9.66399	0.26974	0.128372	5.79471	158.123	56
1433	PDE4A	103.426	3.28223	-0.059988	0.875638	5.78875	48.693	19
1434	SPTLC2	391.71	12.7836	-0.120395	0.541959	5.78865	228.25	74
1435	ASCC3	1288.39	43.5702	-0.223715	0.143704	5.78377	768.936	252
1436	METTL16	544.406	17.9943	-0.157624	0.354659	5.7796	375.037	104
1437	FAM160A1	115.508	3.98057	-0.30053	0.307276	5.77807	65.2041	23
1438	PGM3	778.879	25.6169	-0.146598	0.325121	5.77744	421.026	148
1439	ATRN	461.156	14.7178	-0.0582043	0.771442	5.77531	270.004	85
1440	STRN	362.072	12.2943	-0.237399	0.244229	5.77505	181.958	71
1441	TRMT61B	368.648	11.4286	0.00980301	0.972367	5.77498	195.227	66
1442	SWAP70	238.391	7.79749	-0.124078	0.611693	5.77109	120.542	45
1443	CASP8AP2	570.99	17.335	0.0974656	0.656657	5.76868	265.669	100
1444	GULP1	236.954	7.97427	-0.201422	0.439308	5.76855	149.188	46
1445	PTPN9	538.922	18.7238	-0.323924	0.0272388	5.76806	350.858	108
1446	SOWAHA	107.469	3.64156	-0.256388	0.425262	5.76676	53.8186	21
1447	KIF3B	457.408	15.2619	-0.190464	0.268356	5.766	310.036	88
1448	SGSM1	20.1052	0.693739	-0.306338	0.683933	5.76586	14.4245	4
1449	ANKRD6	224.032	7.98497	-0.401897	0.0610279	5.76082	129.365	46
1450	TMEM33	865.773	29.5993	-0.25629	0.109289	5.74338	483.667	170
1451	CAV2	611.807	18.9797	0.0380185	0.868559	5.74299	342.987	109
1452	USP28	663.904	22.2953	-0.211505	0.155706	5.74111	342.644	128
1453	NHSL1	364.536	11.1495	0.0652246	0.783808	5.74016	192.189	64
1454	UBE3C	1709.39	57.6814	-0.226493	0.0398157	5.73841	921.316	331
1455	ZNF283	466.204	13.5994	0.209521	0.323788	5.73556	229.111	78
1456	POT1	412.819	13.7837	-0.189187	0.291358	5.73141	202.46	79
1457	NAT1	208.532	5.58425	0.420501	0.059889	5.7304	115.396	32
1458	POC5	244.486	8.55177	-0.341642	0.0852327	5.72981	125.577	49
1459	ZFP36L2	799.719	22.5261	0.280096	0.0722839	5.72669	403.633	129
1460	EOMES	39.4951	1.39739	-0.390358	0.442557	5.72495	20.5023	8
1461	C3orf38	483.039	12.404	0.52707	0.000201438	5.72397	214.301	71
1462	DESI2	1099.7	33.9368	0.047044	0.790592	5.71652	626.555	194
1463	SPG11	297.132	9.45409	-0.0421278	0.874897	5.71181	138.391	54
1464	MKL2	173.215	5.78942	-0.193835	0.450236	5.70005	119.002	33
1465	TBK1	560.749	16.8504	0.11906	0.52077	5.69718	289.848	96
1466	FPGT	87.9743	3.16081	-0.429485	0.176714	5.69474	46.1302	18
1467	SMYD4	419.177	10.5414	0.574277	5.39615e-05	5.69184	153.767	60
1468	CSNK1G1	321.523	9.84225	0.066594	0.771115	5.68975	201.943	56
1469	SPRED1	147.427	5.27535	-0.410759	0.122295	5.68682	90.447	30
1470	C11orf30	194.366	5.98022	0.0453302	0.876581	5.68541	108.002	34
1471	RB1	1280.39	38.7016	0.107681	0.54874	5.68453	709.881	220
1472	MRPL22	478.297	13.7285	0.235887	0.155696	5.68159	240.588	78
1473	FGFR1OP	558.296	17.314	0.032135	0.874344	5.66016	307.493	98
1474	KATNBL1	355.057	12.1996	-0.265876	0.227163	5.65593	190.396	69
1475	OXNAD1	234.253	7.78718	-0.179445	0.452035	5.65031	122.153	44
1476	CAMK4	231.243	8.32386	-0.434656	0.0380022	5.64642	147.578	47
1477	STOX2	159.686	5.49081	-0.27934	0.27881	5.64579	88.8365	31
1478	CCDC88A	467	15.0658	-0.078281	0.742739	5.6419	260.614	85
1479	BRWD3	401.181	14.0153	-0.331454	0.0505176	5.63668	202.46	79
1480	TIAM1	460.461	16.512	-0.429175	0.00397017	5.63228	300.939	93
1481	SPAG16	365.343	10.832	0.160467	0.482606	5.63144	180.327	61
1482	CMPK1	1820.32	55.4745	0.0824489	0.603252	5.62421	1039.56	312
1483	PTPRG	553.99	20.4533	-0.520938	0.000168081	5.62258	303.067	115
1484	MAU2	221.705	7.65127	-0.312227	0.183959	5.61998	155.063	43
1485	TRIM13	296.298	8.18624	0.344966	0.0621322	5.61918	126.235	46
1486	ATRX	540.841	17.2638	-0.0433084	0.865391	5.61868	263.197	97
1487	SMAD7	244.876	7.47575	0.0681137	0.791876	5.61816	137.894	42
1488	ARHGEF28	60.7985	2.13967	-0.357352	0.370505	5.60833	30.7535	12
1489	ZHX3	150.519	5.53062	-0.507092	0.0317285	5.60516	79.4464	31
1490	DNAJC25	254.993	5.54851	0.919933	3.18665e-06	5.58709	79.4464	31
1491	CCDC150	94.7597	2.50953	0.446335	0.139472	5.57874	35.879	14
1492	ZNF714	207.257	6.45915	0.0224878	0.943391	5.57349	119.387	36
1493	WEE1	782.065	20.3316	0.48924	3.54299e-05	5.55784	300.028	113
1494	ZNF551	334.896	7.19813	0.935438	1.15113e-10	5.557	130.682	40
1495	CMIP	217.434	7.38205	-0.248225	0.272099	5.55401	123.854	41
1496	CTTNBP2	136.332	4.32166	-0.033439	0.921089	5.55342	61.5069	24
1497	ACTRT3	85.4491	1.98082	0.757669	0.00883178	5.55325	39.6674	11
1498	C3orf33	116.122	3.60217	0.0252826	0.944173	5.55221	72.1225	20
1499	ZBTB46	107.476	3.42478	-0.0551934	0.879911	5.5478	68.5164	19
1500	TMEM30A	1032.55	33.1668	-0.0653214	0.74563	5.54771	638.487	184
1501	TTC17	465.775	14.0763	0.104393	0.590542	5.54124	238.501	78
1502	TBCK	121.514	3.97182	-0.123911	0.709351	5.53902	79.3347	22
1503	TEAD1	425.782	14.6474	-0.28233	0.103664	5.53001	235.756	81
1504	CHFR	339.668	11.7575	-0.314983	0.0837327	5.5284	188.491	65
1505	ANKH	211.766	7.97088	-0.597139	0.00237437	5.52009	134.673	44
1506	CCDC91	502.444	16.6675	-0.158608	0.473386	5.51972	306.723	92
1507	RNF24	144.95	4.71934	-0.129657	0.669892	5.50924	93.7592	26
1508	SREK1	912.009	26.6863	0.195004	0.208261	5.50845	418.463	147
1509	ZNF700	170.668	4.90367	0.236285	0.368973	5.50608	97.3654	27
1510	CCDC18	268.395	7.8116	0.218249	0.421676	5.50464	155.063	43
1511	SEMA3C	203.642	6.35958	0.015206	0.959738	5.50351	98.0443	35
1512	EFNA5	708.647	25.9875	-0.499175	8.88528e-05	5.50265	411.342	143
1513	NDUFAF6	317.044	9.99556	-0.0245663	0.935327	5.50244	140.953	55
1514	FBXO45	319.425	9.09497	0.269383	0.178311	5.49754	128.139	50
1515	RCHY1	233.034	7.45853	-0.0659485	0.802121	5.49706	147.851	41
1516	ATAD2B	200.917	6.55069	-0.117764	0.653206	5.4956	107.91	36
1517	FAM134B	138.585	4.73872	-0.255656	0.375747	5.48672	66.6325	26
1518	CBL	236.138	7.8411	-0.172975	0.447259	5.48393	155.063	43
1519	ITGA1	102.494	3.46666	-0.222187	0.522185	5.48079	48.693	19
1520	AKAP9	261.423	8.22473	0.000573748	0.998511	5.4713	115.325	45
1521	DIAPH3	576.713	19.0665	-0.155963	0.396235	5.4546	266.53	104
1522	RIF1	992.626	35.1998	-0.37273	0.0243793	5.45458	627.689	192
1523	STXBP5	337.551	10.8239	-0.0664293	0.771442	5.4509	180.418	59
1524	PMAIP1	4230.51	110.169	0.49727	6.76305e-05	5.44618	1605.49	600
1525	ITSN1	532.708	18.1903	-0.263643	0.0789111	5.44247	274.583	99
1526	TTC8	245.14	8.27106	-0.221284	0.306074	5.44065	115.325	45
1527	ZNF92	643.97	15.2626	0.724373	1.68708e-06	5.43813	251.315	83
1528	ELMSAN1	362.5	10.4823	0.217691	0.221953	5.43773	184.682	57
1529	TBL1X	238.883	8.65798	-0.463852	0.0151345	5.42852	141.318	47
1530	EEA1	444.007	15.2925	-0.270012	0.251696	5.4275	254.445	83
1531	LNPEP	348.966	12.3521	-0.370127	0.0462322	5.42419	219.7	67
1532	IFNAR2	476.258	15.3089	-0.0701347	0.749454	5.42169	261.748	83
1533	ZNF426	219.948	5.72419	0.488208	0.0108482	5.41562	79.4464	31
1534	EPM2AIP1	360.863	8.12496	0.839605	3.46311e-07	5.41541	112.763	44
1535	CLCC1	504.694	16.816	-0.181297	0.311713	5.41152	310.421	91
1536	PPARGC1A	38.6195	1.29452	-0.204974	0.716077	5.40742	25.2429	7
1537	EEFSEC	252.598	9.61724	-0.64755	0.00176862	5.40696	187.518	52
1538	SHOX2	103.703	2.59068	0.589262	0.0313199	5.40398	35.879	14
1539	ATP6V0A2	461.7	15.1751	-0.142593	0.42921	5.40359	210.149	82
1540	ARID5B	318.525	9.44081	0.154671	0.45792	5.40208	165.132	51
1541	MDM2	3423.04	106.68	0.0251679	0.905318	5.39935	1799.6	576
1542	ATG5	578.331	19.0973	-0.154718	0.361126	5.39344	291.094	103
1543	ECT2	991.039	33.3171	-0.207781	0.148216	5.37261	530.729	179
1544	LMO7	119.058	3.72372	0.0140429	0.970908	5.37097	51.2558	20
1545	SMAD5	1068.33	37.4544	-0.341046	0.0108142	5.36653	697.704	201
1546	ZNF800	679.402	19.7626	0.213096	0.23531	5.36367	315.476	106
1547	ADAT2	198.289	6.34718	-0.0570986	0.842001	5.35671	111.132	34
1548	LEPROT	527.959	17.9365	-0.241324	0.146273	5.35223	264.808	96
1549	PHAX	931.788	26.1882	0.30304	0.0475497	5.34592	441.214	140
1550	COL4A3BP	229.918	7.29853	-0.0227684	0.944224	5.34354	99.9487	39
1551	SLC5A6	612.528	20.2336	-0.173179	0.364253	5.33764	316.428	108
1552	E2F3	1137.39	35.0819	0.0436559	0.790592	5.33039	674.345	187
1553	HUS1	413.031	13.3262	-0.0898822	0.647877	5.32784	181.958	71
1554	MTHFR	212.366	7.13341	-0.222793	0.372278	5.32705	107.819	38
1555	DSC3	378.729	12.3966	-0.123318	0.564781	5.32403	206.704	66
1556	MECP2	602.157	19.9111	-0.17456	0.316785	5.32367	323.822	106
1557	PTAR1	341.525	11.2919	-0.161732	0.423006	5.31353	204.891	60
1558	PIAS2	317.482	10.5406	-0.171994	0.429641	5.31277	156.036	56
1559	HS2ST1	551.022	19.2021	-0.316891	0.0631711	5.31192	322.961	102
1560	FAM102A	106.191	3.39036	-0.0732858	0.851904	5.30917	46.1302	18
1561	TMX1	773.621	26.0175	-0.206056	0.217601	5.30412	413.135	138
1562	MTM1	159.651	5.65922	-0.377211	0.122907	5.30108	108.184	30
1563	CUL5	515.632	17.5484	-0.241392	0.200088	5.29962	269.639	93
1564	ARFGEF2	422.47	14.5482	-0.286224	0.0883492	5.29276	228.635	77
1565	SUGT1	1057.06	33.6607	-0.0427911	0.82276	5.28806	484.346	178
1566	CXorf23	97.4207	2.65264	0.39268	0.258487	5.27775	35.879	14
1567	LRCH2	207.688	6.63289	-0.0523722	0.859534	5.27673	126.214	35
1568	ADNP	1300.41	37.7158	0.218472	0.133809	5.27631	571.552	199
1569	C1orf131	465.374	13.4608	0.218465	0.185237	5.27459	256.035	71
1570	EN2	955.184	28.0663	0.175298	0.189121	5.27322	386.596	148
1571	PLEKHA8	274.882	9.48591	-0.283465	0.191073	5.27098	180.306	50
1572	PRELID2	133.524	4.94011	-0.531471	0.0434508	5.26304	66.6325	26
1573	DGKE	371.562	12.1792	-0.135583	0.517208	5.25488	182.799	64
1574	AFF1	423.768	13.1323	0.028985	0.901089	5.25421	248.823	69
1575	ZBTB24	477.663	13.5309	0.289097	0.154995	5.24723	243.515	71
1576	UBE2K	1294.65	43.6441	-0.208654	0.224163	5.24698	630.699	229
1577	FBLN5	164.51	4.95531	0.0947146	0.757397	5.2469	66.6325	26
1578	NYNRIN	104.444	3.81326	-0.492734	0.0909819	5.24486	72.1225	20
1579	LAMP2	1199.48	38.7322	-0.0867827	0.569559	5.24111	659.01	203
1580	ID4	1037.73	30.1633	0.205962	0.102064	5.23816	489.431	158
1581	TMEM67	153.132	4.96608	-0.103929	0.735883	5.23552	83.3259	26
1582	SPTB	92.7365	3.43889	-0.536439	0.0753663	5.23425	46.1302	18
1583	TMEM173	273.683	9.17488	-0.216701	0.304157	5.23168	173.094	48
1584	ACBD5	549.589	16.4422	0.136849	0.478725	5.23043	220.4	86
1585	STK17A	329.059	10.7073	-0.11451	0.60574	5.2301	164.383	56
1586	ZNF451	894.636	27.5395	0.0561774	0.771567	5.22885	465.028	144
1587	BCAP29	406.523	13.9667	-0.268505	0.189066	5.22672	207.95	73
1588	KANK1	217.468	7.07944	-0.118877	0.631573	5.2264	94.8232	37
1589	KLF6	249.314	7.46429	0.125867	0.585067	5.22487	140.639	39
1590	CDKN1B	1947.45	48.2354	0.609935	5.46844e-11	5.22438	785.63	252
1591	SUSD5	175.344	6.12844	-0.337239	0.172287	5.22156	99.7459	32
1592	PIGA	445.624	12.8322	0.230465	0.166065	5.22124	171.707	67
1593	ZNF592	324.484	10.1522	-0.00605711	0.980644	5.22055	176.518	53
1594	ADARB1	301.693	9.9641	-0.169687	0.427284	5.21874	139.525	52
1595	EXPH5	133.531	3.8338	0.243924	0.428041	5.21675	51.2558	20
1596	MED17	617.065	17.8509	0.224762	0.159972	5.20983	238.339	93
1597	UBE2D1	613.027	18.0509	0.185237	0.372495	5.20749	279.506	94
1598	FOXO1	321.848	10.3699	-0.0875001	0.701553	5.20735	138.391	54
1599	FAM13A	210.722	6.72298	-0.0588194	0.836067	5.20603	108.478	35
1600	ZNF620	397.519	11.1418	0.304349	0.0706724	5.20563	148.642	58
1601	BRCA2	275.367	9.41429	-0.253463	0.276347	5.20486	163.137	49
1602	CASKIN2	267.927	8.45552	-0.0352744	0.894712	5.2037	112.763	44
1603	KIF13A	218.418	7.11131	-0.119441	0.632336	5.20298	133.427	37
1604	UBE3D	342.171	11.7261	-0.271636	0.158816	5.20205	163.633	61
1605	USP31	198.138	6.55119	-0.16226	0.517624	5.1899	105.915	34
1606	DDAH1	1752.24	57.6408	-0.145298	0.272126	5.1873	894.604	299
1607	XRN1	367.862	11.1829	0.0964899	0.702746	5.1865	209.155	58
1608	GNPTAB	497.158	16.7876	-0.226652	0.186653	5.1824	286.606	87
1609	CXADR	631.514	21.0346	-0.173823	0.346176	5.18193	365.941	109
1610	FZD3	312.323	10.8082	-0.294401	0.161318	5.18124	167.513	56
1611	RERE	815.74	25.68	-0.0194018	0.915966	5.17913	402.408	133
1612	ZNF33B	376.284	12.9387	-0.273143	0.165503	5.17828	186.314	67
1613	NANP	257.497	6.96354	0.395947	0.0471795	5.16978	92.2604	36
1614	RUFY3	396.673	12.7685	-0.0774914	0.716333	5.16897	207.747	66
1615	JADE1	377.748	12.1899	-0.0866333	0.682479	5.16823	175.019	63
1616	EME1	280.803	9.09418	-0.111669	0.633676	5.16814	120.451	47
1617	MIER3	470.042	12.7773	0.390681	0.0194767	5.1654	208.791	66
1618	TMEM53	104.549	3.87216	-0.563356	0.0783289	5.16508	72.1225	20
1619	ARHGAP5	963.844	29.2367	0.102131	0.623434	5.16474	436.018	151
1620	IFT74	208.607	6.3934	0.0661901	0.812578	5.16157	84.572	33
1621	ACYP2	101.339	3.10355	0.055765	0.888551	5.15538	52.4813	16
1622	STIM2	241.666	7.17752	0.152268	0.522993	5.15499	133.427	37
1623	TBC1D22B	229.476	7.18071	-0.00870519	0.976154	5.15269	128.21	37
1624	COL4A1	480.42	17.0797	-0.393284	0.00793265	5.15231	289.169	88
1625	TUT1	344.578	11.657	-0.24544	0.215642	5.14712	161.071	60
1626	SETD2	557.421	16.5292	0.162441	0.424773	5.1424	217.837	85
1627	PYGO1	207.312	6.81088	-0.136808	0.608991	5.13884	89.6976	35
1628	GMDS	666.422	22.1865	-0.182221	0.233731	5.13827	319.285	114
1629	RTCA	869.252	24.5468	0.286581	0.0327111	5.13305	423.072	126
1630	MAP2K5	400.884	13.6446	-0.260115	0.16264	5.13025	185.655	70
1631	KMT2B	991.243	25.3424	0.528241	8.44625e-06	5.12974	428.106	130
1632	THBS4	36.4237	0.779815	0.936542	0.0366983	5.12942	10.2512	4
1633	POMT2	228.161	7.80071	-0.27948	0.211832	5.12774	144.245	40
1634	E2F8	283.13	7.02171	0.608843	0.000340725	5.12695	111.04	36
1635	RBL1	333.066	10.1562	0.0851111	0.736411	5.12003	133.265	52
1636	DAAM1	172.799	5.86572	-0.23876	0.359353	5.11446	76.8836	30
1637	RLIM	1011.96	30.3147	0.133847	0.439791	5.11303	412.882	155
1638	GRIP1	99.8467	3.7175	-0.546065	0.0640882	5.11096	57.0397	19
1639	GABPB2	189.051	5.4843	0.22162	0.43814	5.10548	100.971	28
1640	C9orf85	203.553	5.68495	0.307052	0.169236	5.10119	74.3209	29
1641	DIP2C	134.067	5.09699	-0.634383	0.00882121	5.10105	71.8492	26
1642	SMARCA1	632.841	22.1714	-0.341725	0.0241398	5.09665	367.845	113
1643	CEPT1	984.331	31.9971	-0.11847	0.480498	5.09421	551.282	163
1644	ATG12	596.309	16.2965	0.371662	0.0100405	5.09312	212.711	83
1645	TFRC	690.77	17.5035	0.556832	3.88792e-06	5.0847	248.955	89
1646	STXBP6	30.9185	1.18067	-0.616347	0.260482	5.08187	15.3767	6
1647	ANKRD13C	635.25	19.6881	0.0329115	0.865083	5.07921	256.279	100
1648	WNK1	1954.3	61.6804	-0.0206538	0.905318	5.07455	984.737	313
1649	ELOVL4	679.179	19.3269	0.271785	0.0910724	5.07066	303.32	98
1650	EDEM3	377.648	11.4573	0.0957739	0.667416	5.06226	148.642	58
1651	BLZF1	491.859	15.4507	-0.00522125	0.980957	5.04831	221.808	78
1652	GABPA	897.997	25.9541	0.23139	0.16743	5.04737	358.679	131
1653	LHFPL4	140.807	4.95387	-0.380736	0.167694	5.04656	64.0697	25
1654	FANCA	632.974	21.0209	-0.187761	0.273395	5.0426	291.479	106
1655	UBE2E2	697.838	24.6033	-0.360629	0.0206681	5.03998	349.086	124
1656	MSI2	1098.07	39.3545	-0.41906	0.000306123	5.03119	595.072	198
1657	ENTPD7	437.059	14.1125	-0.0884574	0.649806	5.03101	205.955	71
1658	THAP8	49.6725	1.59035	-0.0832414	0.880715	5.03035	28.849	8
1659	CASC5	612.633	20.2769	-0.154427	0.440033	5.03034	295.835	102
1660	SF3B3	1611.1	52.2894	-0.107278	0.408726	5.0297	893.114	263
1661	FNDC3A	914.375	28.2528	0.0423136	0.822119	5.02604	455.73	142
1662	DAZAP2	2984.09	85.2053	0.257334	0.0207954	5.02316	1377.53	428
1663	GNAZ	184.286	6.37241	-0.313256	0.183133	5.02165	82.0092	32
1664	ABI2	657.573	23.1225	-0.351065	0.0254434	5.01676	349.45	116
1665	BCKDHB	341.042	10.967	-0.0690786	0.807402	5.01505	172.253	55
1666	RAB32	149.466	4.38856	0.158303	0.614519	5.01304	56.3813	22
1667	ZDHHC2	1146.82	38.9291	-0.236698	0.10508	5.00911	555.041	195
1668	ZCCHC7	271.836	8.78439	-0.0809402	0.760989	5.00889	136.759	44
1669	OSBPL8	1120.18	37.5596	-0.190723	0.308389	5.00537	543.361	188
1670	CEP85L	197.239	6.40228	-0.0966348	0.74027	4.99822	103.919	32
1671	G3BP2	1188.18	35.43	0.142143	0.348706	4.99577	501.607	177
1672	ZNF43	247.648	7.41696	0.140235	0.600648	4.98857	100.04	37
1673	MTAP	481.299	17.0443	-0.372732	0.0259333	4.98702	295.044	85
1674	MMGT1	1168.25	37.4277	-0.0607411	0.730354	4.96959	610.226	186
1675	SORBS1	121.683	4.02473	-0.155187	0.630655	4.96928	72.1225	20
1676	CCDC122	182.46	5.03188	0.34922	0.223917	4.96832	83.8931	25
1677	MANEA	463.336	14.4959	0.0155418	0.953443	4.96694	215.821	72
1678	CERS6	581.424	20.7379	-0.397081	0.00895695	4.96674	307.787	103
1679	RGS2	422.599	6.05623	1.74764	7.01164e-33	4.95358	76.8836	30
1680	SLC20A2	256.49	9.08795	-0.385553	0.0496459	4.95161	123.672	45
1681	SMOC1	492.758	17.377	-0.372778	0.0112397	4.94908	220.4	86
1682	NCOA7	397.583	11.9225	0.124384	0.550463	4.94863	151.205	59
1683	PHF20L1	386.745	12.135	0.00412577	0.988195	4.94436	191.327	60
1684	AGO3	362.322	10.5236	0.207127	0.251497	4.94128	187.518	52
1685	ZFP82	564.22	15.3944	0.37646	0.011529	4.93686	274.065	76
1686	PERP	1150.74	29.8227	0.507642	4.06706e-05	4.92914	515.494	147
1687	C21orf91	243.2	7.31032	0.120565	0.647284	4.92455	92.2604	36
1688	SAYSD1	308.62	10.7694	-0.345956	0.0904397	4.92135	145.218	53
1689	FCF1	872.875	28.8889	-0.167329	0.239431	4.91538	443.21	142
1690	BIRC6	588.406	20.5526	-0.331345	0.0247244	4.91422	280.752	101
1691	UBE2Q2	339.997	11.4048	-0.201653	0.292894	4.91023	143.516	56
1692	GUCY1A3	211.658	6.72156	-0.0489996	0.861073	4.90958	108.569	33
1693	SLC26A2	259.95	8.96532	-0.2921	0.194661	4.9078	158.669	44
1694	DYM	874.009	29.781	-0.255277	0.047874	4.90246	434.681	146
1695	GOLIM4	455.522	13.6729	0.12114	0.531504	4.90021	193.617	67
1696	XBP1	2371.34	52.4861	0.869789	1.292e-23	4.89654	741.06	257
1697	LIN7C	1307.99	42.0768	-0.0694197	0.723531	4.89581	580.101	206
1698	ERCC4	249.233	7.14937	0.251068	0.270255	4.89554	101.174	35
1699	CELF2	430.135	14.7304	-0.269888	0.106889	4.88787	184.521	72
1700	BCAS3	403.241	13.3055	-0.160356	0.395442	4.8852	234.398	65
1701	AP4B1	172.432	5.12363	0.143903	0.601606	4.87936	64.0697	25
1702	MCL1	2408.85	72.7701	0.100926	0.40072	4.87838	1046.47	355
1703	ST3GAL5	116.001	3.89544	-0.211626	0.505493	4.8775	48.693	19
1704	TNPO1	1584.52	53.7534	-0.236195	0.0653397	4.87411	792.478	262
1705	SLC25A12	197.426	6.9773	-0.388175	0.101924	4.87295	87.1348	34
1706	C5orf24	1239.31	33.8943	0.375746	0.0110004	4.86808	503.197	165
1707	ZSCAN25	355.137	10.4797	0.164668	0.389117	4.86654	130.702	51
1708	MTF2	646.008	21.9895	-0.245402	0.123915	4.86595	339.949	107
1709	RAB40B	377.201	13.3634	-0.399615	0.0391674	4.86402	208.315	65
1710	KCNMA1	59.3627	2.05679	-0.329696	0.451832	4.86195	25.6279	10
1711	ARHGAP24	23.2395	0.822794	-0.373335	0.590266	4.86149	14.4245	4
1712	SLC9A5	37.5649	1.02892	0.347654	0.511421	4.85944	18.0306	5
1713	LRRC58	926.381	32.7583	-0.36294	0.0276075	4.85373	496.167	159
1714	NXPH2	25.1822	0.825286	-0.134057	0.850618	4.8468	14.4245	4
1715	IL10RB	330.73	10.5321	-0.0568314	0.812578	4.84235	157.829	51
1716	KIAA0196	395.923	12.6015	-0.0477126	0.837569	4.84071	174.067	61
1717	CEP164	167.205	5.5814	-0.193121	0.45792	4.83749	69.1953	27
1718	ARMCX3	222.43	6.61666	0.150268	0.545827	4.83628	110.179	32
1719	USP47	287.133	9.30587	-0.09911	0.667288	4.83566	115.325	45
1720	S100PBP	664.748	19.0388	0.245611	0.10523	4.83223	331.763	92
1721	ABHD2	252.332	8.90283	-0.373908	0.054148	4.82992	155.063	43
1722	USP32	343.067	10.979	-0.0653603	0.770287	4.82739	149.391	53
1723	PPP1R12B	140.96	4.35069	0.0478038	0.890409	4.82682	53.8186	21
1724	UGT8	477.214	16.3726	-0.276782	0.0901508	4.82514	271.32	79
1725	SPIRE1	399.766	13.4978	-0.220423	0.234785	4.81562	166.581	65
1726	MLLT10	482.107	15.3963	-0.0599063	0.761939	4.80634	214.686	74
1727	DCLRE1C	209.574	6.871	-0.125512	0.664308	4.80279	119.002	33
1728	METTL10	192.664	6.24747	-0.0966294	0.727394	4.80194	76.8836	30
1729	ARID1A	1018.85	32.1005	-0.0232988	0.892274	4.79743	412.406	154
1730	ANO10	219.362	7.72985	-0.360435	0.0819431	4.78664	121.95	37
1731	EHMT1	529.491	18.3875	-0.321716	0.0328493	4.78587	225.525	88
1732	ARMC1	747	25.9159	-0.30588	0.0395317	4.78471	388.733	124
1733	TMEM106B	346.612	11.5004	-0.156049	0.542595	4.78245	198.337	55
1734	SMC3	1807.69	50.6328	0.310144	0.0211281	4.77951	667.145	242
1735	KDM8	94.6137	3.55742	-0.605854	0.0528431	4.77875	61.3041	17
1736	SART3	736.353	21.7976	0.153587	0.319039	4.77118	316.61	104
1737	SUGP2	643.248	19.912	0.0316317	0.864918	4.77099	342.582	95
1738	SEC22C	363.604	12.578	-0.301454	0.0955428	4.77022	153.767	60
1739	NOVA1	126.691	3.57226	0.288015	0.338001	4.7589	43.5674	17
1740	PSME4	675.448	22.4921	-0.181495	0.248317	4.75722	354.555	107
1741	GLI2	67.9413	2.5232	-0.554503	0.119716	4.75586	30.7535	12
1742	COX18	190.922	6.1109	-0.0640318	0.822368	4.74562	74.3209	29
1743	TRIM16	216.965	7.38225	-0.266919	0.27218	4.74111	89.6976	35
1744	ZNF30	299.194	8.01877	0.422903	0.0189261	4.73888	137.033	38
1745	HMGA2	987.493	32.7232	-0.162785	0.288758	4.7367	442.096	155
1746	TUBD1	251.8	7.6027	0.103636	0.668751	4.73516	108.954	36
1747	FAF1	1110.38	37.8199	-0.25898	0.0325634	4.73296	575.593	179
1748	CCNB1	2304.43	79.7596	-0.312242	0.00319227	4.72671	995.385	377
1749	SZT2	173.916	5.50417	-0.0482914	0.879706	4.72369	93.7592	26
1750	SRGAP1	129.205	4.02485	0.0224641	0.951485	4.72067	48.693	19
1751	UVSSA	93.0436	3.17908	-0.273988	0.423675	4.71835	54.0919	15
1752	JAK1	834.455	27.3432	-0.133086	0.420993	4.7178	445.367	129
1753	TACC1	513.14	15.692	0.0681951	0.7303	4.71578	240.77	74
1754	CAMK2B	97.9808	3.6064	-0.522034	0.0742283	4.71385	61.3041	17
1755	AP3S2	299.225	10.8219	-0.457589	0.0122888	4.71266	165.132	51
1756	UBE2B	681.586	21.4433	-0.0118117	0.951388	4.71009	299.532	101
1757	TRMT11	675.69	21.869	-0.0943592	0.604879	4.70987	324.481	103
1758	UBXN7	575.35	17.63	0.0654005	0.755785	4.70788	212.711	83
1759	C3orf17	346.349	10.8335	0.00461709	0.984753	4.70762	130.702	51
1760	ARFGEF1	343.001	11.9206	-0.310965	0.106364	4.69774	201.943	56
1761	WDR53	203.435	5.32199	0.475892	0.0236681	4.69749	90.1531	25
1762	DSG2	932.277	29.8242	-0.0603254	0.723229	4.69418	459.994	140
1763	ALMS1	254.626	8.52276	-0.191716	0.421062	4.69331	133.812	40
1764	MTRR	738.764	24.5098	-0.174736	0.232236	4.69201	310.371	115
1765	KDM3A	393.952	11.297	0.243709	0.163824	4.69153	167.128	53
1766	SLC39A10	434.817	14.2991	-0.136768	0.499999	4.68561	241.61	67
1767	RAB43	100.027	3.84475	-0.70999	0.05066	4.68171	46.1302	18
1768	MB21D2	181.06	6.19566	-0.273613	0.250492	4.6807	74.3209	29
1769	PNPLA8	343.488	10.048	0.194442	0.338426	4.67755	169.488	47
1770	ELMOD3	198.474	5.35021	0.397766	0.0598036	4.67271	64.0697	25
1771	VPS4B	559.963	16.7073	0.141758	0.431214	4.66862	239.544	78
1772	CREBBP	599.256	17.5965	0.17463	0.279817	4.66002	266.489	82
1773	MKKS	356.798	10.9449	0.0600741	0.796911	4.65971	172.436	51
1774	EIF2AK2	631.39	21.737	-0.277307	0.133643	4.64646	328.745	101
1775	DGKH	324.773	11.4158	-0.346921	0.0724099	4.64269	184.865	53
1776	EXTL2	262.417	8.18924	0.0132755	0.96121	4.64024	137.033	38
1777	SHOC2	866.512	28.4485	-0.134383	0.40072	4.63996	398.802	132
1778	RAB11FIP4	86.7621	3.23739	-0.583607	0.0618688	4.63336	54.0919	15
1779	TAPT1	195.826	5.82834	0.149622	0.564191	4.63254	97.3654	27
1780	JRKL	139.604	3.45773	0.621769	0.0101443	4.62732	41.0046	16
1781	USP13	306.001	11.2387	-0.502947	0.00409408	4.62686	161.435	52
1782	IER5	842.624	22.0843	0.464784	0.00105668	4.61867	290.618	102
1783	PHIP	1061.37	34.2177	-0.0763391	0.690321	4.61749	494.647	158
1784	KIF2C	1327.95	40.1184	0.0945927	0.523097	4.61135	537.759	185
1785	CDC40	609.758	19.5253	-0.0620898	0.747335	4.60941	293.251	90
1786	TBC1D32	117.832	4.12229	-0.334246	0.246474	4.60909	48.693	19
1787	MIB1	370.511	12.8068	-0.293819	0.1191	4.60691	191.895	59
1788	SH3RF1	245.959	8.25904	-0.210713	0.332263	4.60102	110.949	38
1789	GLS	763.042	23.4864	0.047873	0.784084	4.59841	311.211	108
1790	ZNF829	481.183	13.267	0.355291	0.0440853	4.59786	156.33	61
1791	KLF3	415.765	12.8711	0.0367594	0.874719	4.58391	161.638	59
1792	MEF2C	214.39	6.9816	-0.105639	0.702746	4.58348	93.4859	32
1793	CD58	270.028	9.16476	-0.242428	0.231646	4.58277	151.457	42
1794	JAK2	67.3743	2.18411	-0.0942975	0.838311	4.57852	25.6279	10
1795	RIMKLB	376.398	11.1423	0.159922	0.392931	4.57714	174.522	51
1796	MAGI3	263.485	9.39619	-0.403573	0.0334255	4.57632	121.677	43
1797	RNGTT	503.04	17.0521	-0.23601	0.174872	4.57421	208.244	78
1798	MAML1	786.669	25.1693	-0.0718289	0.680404	4.56906	317.674	115
1799	TGFBRAP1	312.039	10.2873	-0.16076	0.444866	4.56872	120.451	47
1800	ANO8	58.098	1.75175	0.0900038	0.857471	4.56686	28.849	8
1801	WDR33	770.424	25.4014	-0.155621	0.282329	4.56667	339.017	116
1802	SERTAD2	218.486	6.13683	0.296625	0.167514	4.56261	100.971	28
1803	IFNLR1	149.084	4.38833	0.163887	0.572213	4.55754	72.1225	20
1804	ZNF266	161.727	4.39688	0.377861	0.104158	4.54868	72.1225	20
1805	MESDC1	260.888	8.58599	-0.166267	0.535809	4.54228	99.9487	39
1806	FBXO42	429.383	13.456	-0.00841789	0.971133	4.5333	185.544	61
1807	LRIG2	328.544	9.27502	0.287478	0.120649	4.52829	126.417	42
1808	ZEB1	334.824	10.604	-0.0278015	0.915309	4.52658	134.491	48
1809	NCOA3	309.562	9.94594	-0.0697689	0.776495	4.52446	139.322	45
1810	C10orf12	482.063	16.5843	-0.279031	0.131645	4.52234	199.512	75
1811	SMAD4	495.425	15.7204	-0.0363206	0.861073	4.51643	225.778	71
1812	CRAT	100.098	3.1005	0.0189458	0.965976	4.5154	35.879	14
1813	FEM1B	1100.07	33.0326	0.125761	0.453642	4.51069	419.416	149
1814	WRN	358.437	11.9995	-0.194647	0.349678	4.50017	189.514	54
1815	PTCH1	245.489	7.55687	0.0450453	0.859668	4.49922	97.5682	34
1816	SPRYD7	280.285	9.11497	-0.109821	0.649333	4.4981	105.074	41
1817	FUT8	310.739	10.8941	-0.344902	0.0587167	4.49785	157.92	49
1818	SLC39A6	828.411	23.1274	0.31476	0.0176823	4.49683	266.53	104
1819	MAP3K14	72.3835	2.22493	0.0356308	0.936135	4.49453	36.0612	10
1820	DCLRE1B	380.631	11.128	0.191159	0.285573	4.49318	165.7	50
1821	TAF1A	166.762	4.67514	0.314572	0.237393	4.49185	53.8186	21
1822	MANBA	119.57	3.56713	0.135371	0.677124	4.4854	57.698	16
1823	SLC30A3	73.3888	2.45314	-0.212122	0.639918	4.48406	28.1907	11
1824	RALGAPB	501.763	16.5054	-0.144232	0.424094	4.48339	189.646	74
1825	UNC5B	235.098	8.47816	-0.457194	0.0282545	4.4821	131.816	38
1826	PANK3	1377.96	44.8503	-0.11038	0.449622	4.48157	642.407	201
1827	RNF182	45.1184	1.56209	-0.302191	0.532872	4.48117	17.9395	7
1828	PRKCD	292.571	10.0649	-0.297563	0.133411	4.471	162.276	45
1829	OLFML2B	34.9612	1.11837	-0.0458613	0.942077	4.47079	18.0306	5
1830	MET	950.107	33.3787	-0.349901	0.00743103	4.46393	424.632	149
1831	MYO6	608.383	20.6274	-0.23263	0.168853	4.46008	331.763	92
1832	RAPGEF5	160.436	4.93565	0.0331885	0.924475	4.45736	56.3813	22
1833	TTLL11	94.3699	3.14106	-0.202034	0.579487	4.4571	35.879	14
1834	IFIT1	49.4018	1.57113	-0.0535082	0.919438	4.45541	25.2429	7
1835	NAA30	374.25	12.3621	-0.156667	0.413937	4.44909	170.167	55
1836	SATB1	717.876	20.4626	0.259284	0.0764168	4.44714	289.554	91
1837	NINL	80.9537	2.69918	-0.203346	0.598218	4.44579	43.2735	12
1838	ARHGAP18	158.617	5.8506	-0.504788	0.0466641	4.44399	81.2392	26
1839	IRF2	129.101	4.27699	-0.162243	0.60332	4.44237	48.693	19
1840	METAP1D	124.494	4.05682	-0.128263	0.693785	4.43697	46.1302	18
1841	DCAF6	832.3	25.9601	0.0111783	0.951485	4.42987	346.887	115
1842	DDIT4	1209	26.1959	0.910134	1.93939e-13	4.42817	354.667	116
1843	MEAF6	617.28	18.5181	0.129646	0.55214	4.4281	222.669	82
1844	KLHL26	135.782	4.51698	-0.200688	0.543115	4.42773	72.1225	20
1845	TRAF6	156.619	5.19501	-0.163612	0.566779	4.42732	58.9441	23
1846	ADNP2	612.716	21.2334	-0.310208	0.0266514	4.42699	257.595	94
1847	POLD3	459.789	14.7054	-0.0608707	0.765806	4.42013	166.581	65
1848	MYSM1	399.207	11.3134	0.283381	0.147798	4.41954	128.139	50
1849	KRT10	458.133	12.4464	0.387011	0.0142874	4.41896	180.6	55
1850	TAF3	414.481	11.9938	0.221199	0.224562	4.41894	186.951	53
1851	ZNF267	517.186	15.1658	0.197524	0.389708	4.41783	216.57	67
1852	C15orf40	256.197	7.24366	0.270203	0.199541	4.41766	96.6159	32
1853	ZNF284	332.557	8.83062	0.45539	0.0286541	4.41645	140.639	39
1854	WDR60	221.575	7.47476	-0.237067	0.308786	4.41486	107.525	33
1855	GNAI1	505.502	17.2159	-0.248427	0.158372	4.41452	212.509	76
1856	SYAP1	1149.81	34.6941	0.113804	0.522485	4.40997	427.58	153
1857	C16orf72	536.74	16.1013	0.117374	0.497334	4.40958	187.175	71
1858	NUDT9	193.48	5.21685	0.409142	0.0595553	4.40879	58.9441	23
1859	DHX35	183.383	5.89914	-0.078214	0.784212	4.40742	66.6325	26
1860	SDC3	207.984	7.49185	-0.445717	0.0317427	4.40479	84.572	33
1861	ZNF607	625.115	18.8438	0.112581	0.528557	4.40462	285.745	83
1862	JAM2	49.9999	1.36325	0.378536	0.384762	4.40125	21.6367	6
1863	RUFY2	372.064	10.2246	0.361302	0.0730562	4.40113	151.842	45
1864	TBC1D24	246.415	8.86502	-0.446827	0.0292771	4.39931	123.945	39
1865	ZNF260	932.676	26.4055	0.289958	0.127551	4.39303	325.454	116
1866	KIAA1671	344.176	12.5224	-0.470785	0.00525531	4.39213	198.337	55
1867	GPRC5C	165.509	5.01123	0.0765945	0.823609	4.39014	79.3347	22
1868	PLA2G4A	64.1432	2.2785	-0.394909	0.322813	4.38886	36.0612	10
1869	PLEKHA3	540.29	19.1396	-0.375094	0.0201792	4.3888	224.664	84
1870	ZNF594	233.419	6.61863	0.278229	0.203683	4.38157	74.3209	29
1871	ELMOD2	504.649	16.4441	-0.1074	0.628712	4.37848	245.034	72
1872	EYA4	432.554	15.3046	-0.374875	0.0245881	4.37778	171.707	67
1873	SP3	628.803	21.0229	-0.188385	0.294946	4.37618	250.383	92
1874	ENPP4	366.642	11.6552	-0.0357248	0.890327	4.37575	130.702	51
1875	ZNF239	436.19	13.4923	0.0373211	0.863477	4.37286	178.331	59
1876	PINX1	748.044	25.6222	-0.273531	0.0441534	4.37122	368.413	112
1877	PEAK1	146.287	4.80812	-0.141074	0.639077	4.36761	75.7286	21
1878	TMEM181	613.799	21.7523	-0.377118	0.0147182	4.36736	243.465	95
1879	SLC29A3	81.9892	2.75379	-0.221082	0.564164	4.35763	43.2735	12
1880	SIL1	179.213	6.42993	-0.444668	0.075662	4.35464	76.9748	28
1881	VPS13A	464.478	16.0862	-0.299353	0.0861549	4.35156	220.085	70
1882	BAIAP2	313.608	10.5754	-0.24322	0.290515	4.34972	165.882	46
1883	AMOTL1	933.181	32.1871	-0.295014	0.0187601	4.34957	483.991	140
1884	FIGNL1	689.103	22.7981	-0.159107	0.361126	4.34246	357.006	99
1885	SOCS4	449.504	12.4359	0.347446	0.0591342	4.34226	138.391	54
1886	ERCC3	817.145	25.1147	0.0434033	0.814553	4.34009	324.207	109
1887	PRKD3	708.145	22.8269	-0.0827823	0.638598	4.33699	294.406	99
1888	CTH	332.659	7.61054	0.799176	2.81062e-07	4.33609	99.1787	33
1889	DPY19L2	164.576	4.62484	0.311404	0.264137	4.32448	62.7325	20
1890	GSK3B	577.556	18.7362	-0.104469	0.556451	4.32319	207.586	81
1891	SSX2IP	834.998	25.2437	0.104253	0.567514	4.3179	344.031	109
1892	KRIT1	453.09	14.8256	-0.125777	0.528969	4.31686	164.018	64
1893	SLCO3A1	39.019	1.39053	-0.427137	0.396155	4.31491	21.6367	6
1894	CHML	726.718	24.1116	-0.160919	0.421884	4.31327	348.954	104
1895	ZNF70	206.001	5.33449	0.497166	0.0116927	4.31156	58.9441	23
1896	ZDHHC18	611.244	19.7171	-0.106384	0.634683	4.31098	250.18	85
1897	SCAF4	1329.81	32.2583	0.660775	1.02204e-09	4.30897	419.871	139
1898	TGFBR3	305.715	9.97935	-0.118267	0.599848	4.3089	122.72	43
1899	TM2D1	524.337	13.2297	0.570712	0.00087763	4.30848	167.989	57
1900	DYNC1I1	32.312	1.16151	-0.409085	0.467613	4.30473	18.0306	5
1901	ATP2C1	733.219	23.7571	-0.0980181	0.564631	4.29346	290.618	102
1902	NCOA6	608.39	17.705	0.202882	0.230259	4.29258	211.465	76
1903	ZNF549	129.407	3.73121	0.234588	0.41543	4.28815	57.698	16
1904	LUZP1	513.601	16.5593	-0.0860201	0.639615	4.28761	230.995	71
1905	OXSR1	458.564	15.8641	-0.307769	0.0492537	4.28641	174.27	68
1906	TMEM254	492.139	14.2355	0.216322	0.17618	4.28508	219.974	61
1907	CD55	365.547	10.5252	0.22825	0.237416	4.27543	115.325	45
1908	RCAN1	373.496	12.4078	-0.183192	0.320308	4.2715	176.518	53
1909	ATG9A	792.486	28.5786	-0.457303	0.00135595	4.26892	386.737	122
1910	SETD5	1273.04	38.2029	0.12185	0.41115	4.26669	518.938	163
1911	WDR36	995.965	31.1825	0.0059431	0.975899	4.26522	411.798	133
1912	SMIM13	575.808	15.2684	0.450609	0.00200444	4.25714	180.145	65
1913	LNP1	170.787	4.46749	0.482838	0.0307174	4.25295	59.1263	19
1914	SH3BP2	337.693	11.9975	-0.40627	0.0311123	4.25087	153.656	51
1915	ODF2L	286.281	9.66307	-0.208203	0.420993	4.24296	105.074	41
1916	NUS1	1571.79	49.9765	-0.0374027	0.836881	4.242	706.072	212
1917	MIER1	783.431	21.6933	0.343772	0.0320932	4.24094	293.16	92
1918	BPTF	1065.04	32.3077	0.0969588	0.60461	4.24048	452.306	137
1919	NIN	585.452	20.0486	-0.264469	0.115188	4.23969	239.747	85
1920	GFPT1	341.156	11.3225	-0.165345	0.448901	4.23936	131.361	48
1921	SENP2	917.711	28.8112	-0.00444749	0.981171	4.23446	386.737	122
1922	ZNF680	413.317	13.4688	-0.104197	0.66992	4.23199	146.079	57
1923	EXOC2	570.631	19.1435	-0.208066	0.173082	4.23119	275.403	81
1924	ADD3	1265.93	41.3901	-0.120173	0.464355	4.22806	501.698	175
1925	RNF103	335.524	8.04408	0.695357	6.36986e-05	4.22671	102.785	34
1926	ZHX2	177.763	6.16634	-0.318618	0.170462	4.21644	93.7592	26
1927	FBN1	70.261	2.37337	-0.230158	0.562532	4.21341	36.0612	10
1928	UBE2G1	995.643	32.766	-0.146425	0.321681	4.21168	425.655	138
1929	C16orf70	372.315	10.685	0.234889	0.196665	4.2115	115.325	45
1930	PSAT1	2553.76	79.1771	0.0298709	0.846238	4.20576	969.219	333
1931	FBXL12	178.376	5.47007	0.033384	0.928507	4.2047	58.9441	23
1932	MAPKBP1	106.048	3.33418	-0.0232306	0.95288	4.19893	41.0957	14
1933	BTBD9	136.78	5.00318	-0.502702	0.0426333	4.19733	65.2953	21
1934	C2orf69	395.714	11.6937	0.17026	0.415792	4.19028	145.4	49
1935	MAPK13	186.434	6.20826	-0.192988	0.443279	4.18797	66.6325	26
1936	ZNF697	175.787	6.22021	-0.377296	0.105824	4.17992	66.6325	26
1937	SEC24D	238.918	6.70291	0.298765	0.13676	4.17729	71.7581	28
1938	ZNF71	173.288	5.51652	-0.0591996	0.843689	4.1693	82.9409	23
1939	PSPH	602.061	18.2309	0.0896717	0.613937	4.16874	249.025	76
1940	DBR1	504.06	10.8026	0.944746	2.92636e-13	4.16566	115.325	45
1941	TRIP11	345.822	9.60784	0.334832	0.116633	4.16327	144.245	40
1942	CDKN2AIP	514.108	12.7424	0.609569	9.61802e-06	4.15936	153.564	53
1943	SYNE1	37.7425	1.2022	-0.0442641	0.941112	4.15904	12.8139	5
1944	ZNF10	176.009	4.32853	0.63572	0.00373412	4.15845	46.1302	18
1945	PPM1K	300.969	9.62041	-0.0558241	0.827196	4.15783	118.162	40
1946	LRRC8C	289.073	9.62584	-0.176921	0.434407	4.15548	127.552	40
1947	GNA13	795.785	22.8663	0.242092	0.0996868	4.15459	243.465	95
1948	PTGFRN	700.964	25.0382	-0.415654	0.00131881	4.15366	308.263	104
1949	TBC1D13	540.939	17.8366	-0.167564	0.404709	4.14877	189.646	74
1950	MBP	78.4376	2.65165	-0.236661	0.524322	4.14835	39.6674	11
1951	ZNF792	211.892	6.02823	0.262496	0.238377	4.14715	90.1531	25
1952	UMPS	314.538	10.3687	-0.158646	0.440734	4.1471	155.063	43
1953	HMGCL	291.062	9.8875	-0.247423	0.223798	4.14665	147.851	41
1954	SMAD3	255.808	8.4471	-0.166894	0.448901	4.14344	126.214	35
1955	MGAT5	358.246	13.0329	-0.470577	0.00356003	4.14336	194.731	54
1956	CGN	121.171	3.86179	-0.0540002	0.878467	4.14316	57.698	16
1957	KSR1	231.196	7.97147	-0.305276	0.153019	4.13976	84.572	33
1958	ULK1	405.235	12.3273	0.0660477	0.786636	4.13716	130.702	51
1959	OXR1	515.848	14.0218	0.387756	0.0165674	4.13641	148.642	58
1960	GBGT1	24.441	0.967373	-0.785496	0.208505	4.13491	14.4245	4
1961	GTF3C4	1392.74	38.2289	0.357189	0.00109796	4.133	423.701	158
1962	TCF12	477.669	15.9916	-0.195614	0.270231	4.12717	190.011	66
1963	PHF12	659.203	17.4514	0.44341	0.00106284	4.12575	234.601	72
1964	BICC1	261.631	9.21348	-0.362408	0.0576969	4.12439	127.643	38
1965	SCYL3	144.43	4.61055	-0.0677728	0.833025	4.12099	68.5164	19
1966	CFDP1	484.067	12.1471	0.592255	0.00148715	4.11621	140.659	50
1967	MRPL19	1347.26	44.4939	-0.146569	0.449383	4.11293	495.074	183
1968	PPP1R15B	1046.39	30.4565	0.205775	0.136166	4.10421	354.779	125
1969	ZCCHC11	774.508	23.4209	0.105444	0.601088	4.09891	292.978	96
1970	PRC1	1727.86	53.4525	0.0284054	0.855809	4.0971	684.364	219
1971	ZNF638	1095.29	36.1794	-0.152071	0.347926	4.09072	460.673	148
1972	GRPEL2	1519.23	41.6029	0.367788	0.00288792	4.08625	557.744	170
1973	CCNY	593.286	20.8221	-0.34983	0.0190968	4.08221	272.09	85
1974	DENND4B	537.435	17.8835	-0.200294	0.326276	4.08197	221.514	73
1975	NEO1	609.168	20.3397	-0.193948	0.205087	4.08068	241.925	83
1976	RFK	742.418	23.0385	0.0384262	0.874344	4.08012	319.152	94
1977	UBAP1	654.606	19.8645	0.0830668	0.62879	4.07762	243.059	81
1978	ZYG11A	301.622	8.83427	0.180107	0.370408	4.07504	92.2604	36
1979	ZNF689	576.202	16.9455	0.166952	0.311542	4.07187	176.832	69
1980	URGCP	478.189	15.4732	-0.100883	0.585067	4.07156	219.882	63
1981	SAP30L	262.024	8.35276	-0.0510179	0.838299	4.07051	87.1348	34
1982	RIOK2	556.954	15.4776	0.331447	0.0320698	4.0704	227.186	63
1983	MTMR7	128.327	4.42233	-0.27655	0.381167	4.07025	46.1302	18
1984	DTWD1	166.104	5.8972	-0.377434	0.140366	4.06973	61.5069	24
1985	AHCYL2	323.45	10.8283	-0.197976	0.30881	4.06344	148.236	44
1986	HINT3	516.414	17.0012	-0.144535	0.444828	4.05853	212.306	69
1987	U2SURP	1295.12	41.148	-0.0331247	0.872907	4.05852	577.183	167
1988	DTL	822.033	25.3793	0.0427334	0.811615	4.05842	345.347	103
1989	C11orf80	43.0029	1.47876	-0.278015	0.591637	4.05745	15.3767	6
1990	PREPL	1044.4	30.3206	0.216314	0.166302	4.05665	372.606	123
1991	ZNF83	237.018	7.15264	0.105853	0.669892	4.05445	74.3209	29
1992	NEDD4L	227.342	7.64954	-0.213158	0.347585	4.05253	79.4464	31
1993	NFE2L2	605.987	20.4876	-0.231097	0.136664	4.05123	212.711	83
1994	EXT2	521.732	18.2772	-0.350053	0.0202159	4.04877	225.12	74
1995	ABI1	907.47	27.4235	0.106849	0.537225	4.04763	298.033	111
1996	FXR1	636.304	18.7812	0.16695	0.290834	4.04661	211.465	76
1997	GPATCH4	547.98	14.5901	0.431752	0.00200965	4.04383	173.115	59
1998	ETNK1	855.681	27.6971	-0.101621	0.567529	4.04375	346.502	112
1999	MKL1	394.226	13.8546	-0.36784	0.0309753	4.04197	170.643	56
[truncated: 4,423 more rows]

## Sheet: VIRUS C
	GeneName	baseMean	tpm_mean	log2FoldChange	padj	par_clip_norm	par_clip_signal	ConversionEventCount
1	LRP1B	10.5093	0.191006	-0.451745	0.659978	1115.15	376.941	213
2	GRIK4	15.286	0.32426	-0.220958	0.814811	403.997	232.185	131
3	TFPI2	131.759	3.08323	0.208769	0.474631	355.147	2326.59	1095
4	DKK1	34.7486	1.25117	2.29267	4.88502e-08	334.887	890.266	419
5	ASTN2	11.9801	0.199633	-0.696643	0.469713	330.606	132.447	66
6	GPC5	17.196	0.337815	-0.325162	0.701686	310.821	191.956	105
7	NKAIN2	45.2133	0.850676	-0.378739	0.423876	302.113	465.98	257
8	CACNA1C	11.4906	0.202215	-0.439424	0.655346	296.714	127.484	60
9	RSPO2	10.2679	0.258934	0.38144	0.716689	293.511	152.583	76
10	ITGA9	10.4242	0.23114	0.0323474	0.977676	281.214	138.108	65
11	TRIM71	20.5276	0.383255	-0.457261	0.523036	263.532	186.794	101
12	ZXDA	59.0537	1.21992	-0.133058	0.77254	232.802	445.495	284
13	TMEM229A	25.2652	0.396025	-0.816228	0.181352	229.783	193.351	91
14	PDE4D	123.069	2.39801	-0.309076	0.300982	229.357	1015.68	550
15	NLGN1	68.8532	1.09717	-0.793219	0.0237222	226.947	430.631	249
16	TWIST1	268.93	5.48093	-0.204143	0.351233	225.327	2624.05	1235
17	MAP1B	864.945	17.7237	-0.182132	0.286765	213.669	7760	3787
18	FIGN	110.666	2.25154	-0.219551	0.493575	211.855	867.804	477
19	RORA	123.99	2.71104	0.00533657	0.988195	210.989	1017.94	572
20	PARD3B	37.8641	0.716289	-0.397932	0.443159	195.452	252.976	140
21	PLEKHA1	468.424	10.011	-0.0641419	0.7545	193.187	3380.76	1934
22	CSRNP3	54.3585	1.20014	0.0506163	0.922817	189.978	441.621	228
23	HDAC9	26.1222	0.398394	-0.874723	0.124865	188.256	145.453	75
24	C10orf11	15.4617	0.386194	0.379758	0.657054	176.077	139.477	68
25	PLXNA4	13.8951	0.266368	-0.28994	0.756412	168.939	95.6133	45
26	SOCS5	178.677	4.02812	0.10238	0.718309	167.572	1213.43	675
27	HIST1H2BB	18.4212	0.654194	2.27221	0.000111561	166.617	231.597	109
28	PLAGL1	10.7063	0.331268	1.04193	0.229102	166.029	116.861	55
29	ERBB4	80.4783	1.41275	-0.563987	0.0811348	161.387	404.363	228
30	XKR6	39.7587	0.640786	-0.781184	0.0979212	156.058	174.659	100
31	ABCD2	10.9744	0.196801	-0.566474	0.563858	147.357	53.8321	29
32	NHLRC3	190.627	4.04648	-0.0841591	0.767629	143.087	1006.12	579
33	KCNK13	26.994	0.546865	-0.26153	0.69219	142.631	125.135	78
34	KCNQ5	113.184	2.00855	-0.555015	0.0390169	142.391	506.466	286
35	TTC6	10.9519	0.250625	0.200391	0.855083	139.651	66.0245	35
36	HS3ST5	11.2505	0.195876	-0.687465	0.479486	137.842	47.3583	27
37	DISC1	37.6945	0.600427	-0.844393	0.084103	136.569	151.429	82
38	RET	26.4048	0.519062	-0.335887	0.601606	132.932	146.607	69
39	KATNAL1	143.358	3.01462	-0.108409	0.728862	131.692	788.468	397
40	PRTG	121.661	2.36538	-0.300964	0.314725	130.212	587.132	308
41	NRXN3	152.871	2.89377	-0.396464	0.110771	124.06	649.338	359
42	MAP2	41.3505	0.88304	-0.0484891	0.935327	123.437	231.597	109
43	HECW2	44.9584	0.823665	-0.50379	0.265106	121.409	189.674	100
44	ZMAT3	247.98	4.97199	-0.25422	0.240024	118.061	1209.96	587
45	FGF2	125.059	2.62456	-0.124363	0.717273	117.353	606.596	308
46	C5orf56	12.7083	0.221809	-0.594682	0.545495	117.218	40.7848	26
47	SDK1	75.8664	1.27269	-0.701178	0.0296662	117.075	282.108	149
48	NHS	22.2455	0.406159	-0.480014	0.481121	115.718	95.9701	47
49	CCSER1	34.0584	0.683624	-0.211051	0.720753	115.561	134.489	79
50	RGS5	100.936	2.44605	0.326211	0.318226	115.288	570.816	282
51	STXBP5L	20.2371	0.427758	-0.133134	0.866942	114.551	95.2147	49
52	GRIK3	10.5938	0.211885	-0.286517	0.789639	113.269	44.3206	24
53	GAREM	97.1642	2.13495	0.0208241	0.958079	112.883	483.701	241
54	CREB5	124.372	2.61168	-0.114793	0.732797	112.188	530.793	293
55	ZBTB37	113.446	2.3777	-0.113371	0.743074	109.349	530.188	260
56	RBMS3	27.848	0.746385	0.607072	0.285345	107.183	146.623	80
57	MCOLN2	217.338	4.25893	-0.284098	0.195468	107.069	790.931	456
58	PTCHD4	13.6483	0.282444	-0.0195393	0.984846	106.216	58.1812	30
59	RAD51B	93.0676	1.60273	-0.650689	0.0288337	106.069	306.152	170
60	HS6ST3	82.0452	1.5466	-0.404081	0.231782	106.039	282.838	164
61	CCDC171	31.0418	0.624144	-0.210583	0.735223	105.745	122.438	66
62	PLCB1	125.591	2.32919	-0.43663	0.111745	105.187	439.371	245
63	PRKG1	114.132	2.09786	-0.452988	0.13568	104.869	395.15	220
64	CCDC81	13.2036	0.471862	1.9991	0.0154286	103.844	93.5464	49
65	SLC25A21	77.3113	1.43647	-0.419439	0.233527	103.726	246.518	149
66	DKK2	13.9798	0.265071	-0.390382	0.663193	101.86	49.5826	27
67	RYR2	38.5963	0.73902	-0.327878	0.529229	101.486	137.668	75
68	TMEM100	46.7256	1.04605	0.0510881	0.926939	98.4658	209.951	103
69	ATXN1	216.878	4.14896	-0.360965	0.0895277	97.1328	685.549	403
70	POC1B-GALNT4	35.047	0.76065	0.0110899	0.988825	95.9706	117.292	73
71	AKAP6	12.6422	0.208844	-0.591377	0.514921	95.7653	39.7143	20
72	KCNJ3	10.2418	0.230572	0.0178226	0.987775	95.4149	46.7443	22
73	ZBBX	11.3948	0.252796	0.154714	0.886388	94.9383	50.9937	24
74	PDZD2	14.9518	0.281532	-0.442985	0.601606	92.3517	55.2432	26
75	MAST4	91.768	1.79444	-0.32613	0.411451	90.8361	289.611	163
76	UBN2	373.102	8.99892	0.299307	0.0924104	90.4553	1462.06	814
77	NAV2	47.173	0.976747	-0.155262	0.761605	90.095	186.977	88
78	LPP	103.447	1.73902	-0.688545	0.0254434	89.7055	278.074	156
79	RIMS2	39.6731	0.893241	0.111672	0.843902	87.3225	142.93	78
80	ZNF264	295.177	8.30266	0.860665	4.33531e-07	86.4783	1311.47	718
81	ADAMTS9	25.9121	0.523297	-0.19622	0.779451	85.9932	91.7206	45
82	SSPN	29.0185	0.618048	-0.0951842	0.888829	85.7539	104.826	53
83	PROX1	84.9794	2.17179	0.478781	0.183151	85.6435	371.846	186
84	GCNT2	16.2652	0.350446	0.018835	0.983928	85.6052	60.9617	30
85	MBD5	58.0501	1.23395	-0.0993091	0.846308	85.0923	205.859	105
86	RNF152	46.2371	1.0715	0.145731	0.782145	84.9274	193.351	91
87	TENM4	19.9549	0.324244	-0.724816	0.288618	83.2705	42.3534	27
88	CACNA1D	10.6623	0.19526	-0.44623	0.661997	81.9422	33.9958	16
89	PAMR1	15.9511	0.282935	-0.495404	0.55062	81.2909	38.8593	23
90	IGF1R	397.427	7.90474	-0.272724	0.105307	80.964	1182.44	640
91	FBXL13	19.1767	0.433498	0.168994	0.844692	80.7386	74.3659	35
92	PTPRN2	20.0147	0.37515	-0.429366	0.555873	79.9679	63.7422	30
93	FHIT	93.1014	1.99928	-0.0476575	0.910189	79.5285	279.444	159
94	PAG1	153.343	2.86642	-0.427591	0.0935105	78.1462	391.971	224
95	THSD4	35.7923	0.66601	-0.4165	0.430271	78.0769	92.6914	52
96	CPEB2	50.4611	1.16078	0.132591	0.794768	77.5341	169.539	90
97	PTPN4	111.937	2.33275	-0.13757	0.712769	76.7333	336.397	179
98	ADAMTS17	36.1524	0.626766	-0.607299	0.220967	76.5836	93.09	48
99	TMEM117	114.955	2.14553	-0.453131	0.117841	76.438	307.306	164
100	TTC28	216.392	4.0448	-0.425634	0.0360127	75.4055	523.48	305
101	LRRC7	23.0768	0.424464	-0.422075	0.529019	75.3893	67.9917	32
102	SCN5A	21.0233	0.452809	-0.105122	0.894606	75.0869	68.3485	34
103	CACNB2	40.0072	0.748485	-0.454927	0.370631	74.8178	95.0733	56
104	PLCL1	14.0796	0.294079	-0.199301	0.832925	74.8097	41.7394	22
105	ANKRD29	20.2549	0.509526	0.445623	0.524322	74.5792	59.6085	38
106	GPC6	123.206	2.17445	-0.573406	0.0280829	74.5016	294.159	162
107	IQUB	27.419	0.968482	2.0751	1.3006e-05	74.3431	117.947	72
108	BCL11A	356.199	7.45283	-0.115571	0.576159	74.3342	885.712	554
109	DCHS1	14.9806	0.457619	1.18723	0.0886376	74.2977	72.2411	34
110	APBA1	14.1501	0.283358	-0.202602	0.828685	74.1113	39.0586	21
111	KIF6	24.1965	0.506861	-0.151813	0.833308	72.9983	58.0399	37
112	GATA3	262.558	7.25858	0.778181	4.0165e-06	72.1904	1113.36	524
113	CR1L	14.8017	0.292084	-0.329786	0.716596	71.8971	32.9415	21
114	KREMEN2	14.9742	0.334711	-0.105381	0.915957	71.7036	50.9937	24
115	MTMR8	26.6746	0.55937	-0.150999	0.82806	71.509	79.4286	40
116	CACNA2D3	59.3505	1.12713	-0.401766	0.331913	70.9768	142.731	80
117	KLF12	152.466	2.83662	-0.443173	0.0794096	70.8589	362.01	201
118	ANKS1B	34.1244	0.625636	-0.473143	0.373604	70.3284	89.5959	44
119	MEX3A	146.56	3.30125	0.090445	0.768714	69.9735	490.815	231
120	ATP8A2	17.7452	0.443963	0.31121	0.704306	69.8256	60.306	31
121	PLAG1	149.777	3.25845	-0.0221851	0.947355	69.6649	393.341	227
122	KIAA1958	316.167	6.66106	-0.111334	0.626206	68.908	861.256	459
123	EMILIN2	18.7445	0.438768	0.155125	0.848409	68.3732	51.5081	30
124	BNC2	56.9333	1.08634	-0.392738	0.351581	68.1188	132.206	74
125	PPIL6	19.2246	0.501224	0.510706	0.477459	67.8339	53.3339	34
126	GHR	37.4249	0.679844	-0.454545	0.375929	67.6625	82.7235	46
127	CYGB	15.0051	0.384865	0.558362	0.488425	67.5562	55.2432	26
128	ROBO2	73.9768	1.37701	-0.426213	0.227776	67.5375	178.137	93
129	ZFHX4	270.484	5.99888	0.0371276	0.889093	66.5124	707.635	399
130	TROVE2	793.356	17.3148	-0.0051671	0.982326	66.417	2281.63	1150
131	OBSCN	15.7378	0.342138	-0.0298519	0.975219	64.3015	39.515	22
132	SCAPER	112.467	2.24228	-0.238833	0.450322	64.2203	258.138	144
133	NOVA2	68.1673	1.23969	-0.469715	0.206694	62.9188	165.73	78
134	NBEA	180.847	3.58454	-0.275373	0.281745	62.2115	381.505	223
135	ONECUT2	175.945	3.86479	0.012514	0.969808	61.8404	469.442	239
136	SUGCT	39.7491	0.921757	0.195698	0.728572	61.8384	102.203	57
137	PLEKHG4B	22.1411	0.44032	-0.237693	0.74563	61.319	42.3534	27
138	FOXP2	176.995	3.5386	-0.258079	0.336217	60.7584	362.283	215
139	PLEC	329.006	6.36132	-0.334145	0.0835513	60.6792	656.101	386
140	PCMTD1	216.492	4.72218	-0.000485895	0.998599	60.5653	468.652	286
141	SCN8A	37.0838	0.845478	0.0722489	0.903521	60.3209	92.235	51
142	ANKRD31	15.0165	0.333538	0.181794	0.842237	59.9632	36.9338	20
143	TMEM108	37.3364	0.60206	-0.7778	0.111946	59.7947	69.2614	36
144	DAPK2	11.3085	0.219378	-0.359859	0.736218	59.2584	20.3924	13
145	KCNB2	42.0381	0.759741	-0.454364	0.372988	59.2307	79.4865	45
146	TLR3	10.6962	0.203453	-0.555854	0.611253	58.9816	25.4969	12
147	HNF4G	22.7487	0.498816	0.0160572	0.983771	58.1376	54.3882	29
148	SESTD1	105.888	2.08273	-0.280638	0.384673	58.0968	214.274	121
149	KIAA1109	153.66	3.03738	-0.269139	0.308546	57.9448	373.954	176
150	FAM53A	12.7835	0.379734	1.01626	0.224604	57.9353	46.7443	22
151	INO80D	115.537	2.55715	0.0334667	0.927972	57.8769	282.764	148
152	ZSWIM5	69.162	1.45521	-0.106633	0.806627	57.7236	141.776	84
153	MCF2L2	10.3009	0.225486	-0.023606	0.983771	57.6532	20.3924	13
154	TGFBR2	162.358	3.14751	-0.329132	0.174872	57.5057	326.188	181
155	DDR2	16.2055	0.60884	2.53499	4.83522e-05	57.4864	54.9026	35
156	GUCY1A2	42.4014	0.749104	-0.541307	0.25725	57.4019	79.6858	43
157	KIAA1024	26.9138	0.524567	-0.280518	0.670118	57.19	56.5129	30
158	TIAM2	55.125	1.06741	-0.315308	0.47253	57.1477	120.155	61
159	IQCH	46.5398	0.948767	-0.203093	0.699308	56.916	114.736	54
160	CCDC13	20.9858	0.831029	3.30021	3.01328e-08	56.5564	85.4043	47
161	SHF	92.9754	2.00382	-0.0118913	0.977655	56.3923	187.267	113
162	GAB1	126.608	2.64685	-0.122554	0.716618	56.2933	255.972	149
163	ZNF385B	89.0893	1.67245	-0.388669	0.225098	55.0092	162.666	92
164	RASL11B	101.758	3.11034	1.24671	2.72194e-06	54.9779	341.087	171
165	ULK4	44.1009	1.09141	0.38532	0.412784	54.9747	98.0113	60
166	CABP7	17.0515	0.38348	0.023588	0.979719	54.7617	32.9415	21
167	MPPED2	66.9014	1.24245	-0.423976	0.26473	54.7308	126.687	68
168	PLEKHF2	247.941	6.83445	0.779417	3.98787e-06	54.7228	653.961	374
169	ZFPM2	132.946	2.59519	-0.327523	0.236172	54.7165	241.655	142
170	OSBP2	56.1836	0.952385	-0.636576	0.101097	54.5997	92.1353	52
171	SLC4A8	34.493	0.678666	-0.276003	0.640001	54.5187	68.0496	37
172	MAML3	45.4151	0.830465	-0.479192	0.285454	54.1865	82.267	45
173	ERCC6	167.092	3.35746	-0.250103	0.36977	53.9097	310.061	181
174	FSIP1	16.8632	0.428434	0.517703	0.520515	53.6839	46.0885	23
175	GPHN	161.602	3.28063	-0.207552	0.438438	53.6482	301.106	176
176	SSH2	362.617	7.73094	-0.0736472	0.748164	53.5511	789.555	414
177	CEP97	308.037	6.64731	-0.0295684	0.913879	53.405	633.054	355
178	ZBTB16	42.3711	0.769975	-0.49285	0.296644	53.2485	70.9876	41
179	SWT1	57.5327	1.14868	-0.256552	0.568968	53.1042	106.809	61
180	MAP6	22.092	0.509434	0.170873	0.822357	53	57.368	27
181	SYT14	112.37	2.2906	-0.177684	0.622563	52.8245	234.294	121
182	PBLD	87.0535	2.35826	0.690277	0.0193751	52.5811	194.512	124
183	TMEM255B	12.9224	0.228866	-0.554714	0.563683	52.4324	22.1603	12
184	NEBL	125.146	2.21582	-0.550431	0.0378174	52.3509	206.431	116
185	SNRK	206.566	4.74354	0.147707	0.548503	52.2816	508.584	248
186	NR6A1	162.523	3.12945	-0.349036	0.143792	52.0858	288.499	163
187	NFIA	378.632	7.25226	-0.367319	0.0370893	51.9838	656.998	377
188	LRRC69	40.3193	1.08644	0.68776	0.123358	51.5445	96.7416	56
189	CDH4	98.5292	1.49423	-0.923244	0.00088314	51.5315	135.8	77
190	SYT1	34.0628	0.660882	-0.351596	0.530113	51.4464	68.9046	34
191	DNAJB9	508.188	18.4586	2.3105	4.59254e-59	51.4124	1902.93	949
192	CCDC183	14.3314	0.506047	2.03765	0.00236535	51.3787	40.7848	26
193	ATP9B	103.179	2.16374	-0.105673	0.771956	51.3001	187.466	111
194	GPR137C	95.2992	1.93903	-0.212871	0.565792	51.0565	198.671	99
195	SPATA6L	13.6706	0.372496	0.743749	0.348619	51.0073	40.37	19
196	RFX2	26.7039	0.549185	-0.185772	0.788914	50.9846	59.4927	28
197	ELMO1	29.3276	0.549761	-0.456807	0.434763	50.9312	59.4927	28
198	SUPT3H	161.323	2.95495	-0.449893	0.101257	50.7623	249.199	150
199	EYA1	76.6387	1.61709	-0.130417	0.756412	50.7085	145.868	82
200	PPP1R9A	154.815	2.82718	-0.488508	0.0580675	50.5804	269.916	143
201	CREBRF	117.415	3.64528	1.2898	1.46881e-07	50.4763	349.245	184
202	AFF2	42.8923	0.857552	-0.287908	0.578072	50.1428	78.5736	43
203	SLAIN2	298.872	6.4626	-0.0404801	0.872092	50.1346	648.377	324
204	RFX3	79.519	1.67381	-0.121079	0.775826	49.5875	171.905	83
205	NABP1	229.344	5.70874	0.409355	0.0408477	49.5731	512.882	283
206	CHIC1	128.985	2.69545	-0.120836	0.730555	49.3423	226.981	133
207	ROR1	145.032	2.59555	-0.55497	0.0220833	49.3153	249.723	128
208	C14orf28	29.0167	0.955696	1.59034	0.000622406	49.1788	78.1751	47
209	GPR137B	256.501	5.61477	0.0146569	0.959239	49.1561	579.199	276
210	TET3	267.385	5.71075	-0.0651334	0.789929	48.8553	499.934	279
211	AHRR	69.8436	1.67628	0.281062	0.46416	48.3214	150.972	81
212	KIF21A	429.05	9.1631	-0.0622189	0.787393	48.0187	893.734	440
213	C1S	16.3125	0.605045	2.54536	8.65691e-05	47.9303	50.4955	29
214	KIAA1107	63.9916	1.21198	-0.389429	0.318687	47.8555	112.669	58
215	NHSL2	14.7077	0.335763	0.153433	0.867309	47.6526	29.5471	16
216	DOCK3	80.853	1.64176	-0.21252	0.574388	47.5099	142.374	78
217	MAPK8	275.419	5.75129	-0.129459	0.559602	47.2937	475.052	272
218	LDLRAD4	20.5721	0.360397	-0.463657	0.512238	47.1702	31.6718	17
219	RALGPS1	74.3572	1.40006	-0.380835	0.298632	47.1408	131.335	66
220	HPCAL4	33.1677	0.700193	-0.117851	0.852	47.1299	70.1164	33
221	DNM3	42.9078	0.977339	0.133386	0.804205	47.0666	83.2795	46
222	EDA	85.1438	1.27916	-0.93335	0.00250785	46.906	94.1187	60
223	HIST1H2BE	51.7507	1.64418	1.39779	0.000996252	46.8318	125.234	77
224	SLC10A7	99.5912	1.75792	-0.566796	0.0573614	46.6461	160.326	82
225	CACNA1G	19.5283	0.516555	0.634042	0.340599	46.4617	45.4328	24
226	LRRTM4	126.766	2.60648	-0.173659	0.576158	46.4227	210.938	121
227	AIM1	30.9704	0.541955	-0.608548	0.264462	46.1293	49.2258	25
228	LCORL	168.096	3.5859	-0.0733084	0.817087	46.0135	305.538	165
229	TMEM178B	148.115	2.72788	-0.457755	0.0593689	45.8232	222.773	125
230	PURG	175.345	3.95237	0.098958	0.760686	45.7953	355.105	181
231	IQCJ-SCHIP1	192.311	3.55419	-0.481192	0.0455325	45.58	303.057	162
232	SPRED1	147.427	2.77891	-0.410759	0.122295	45.3415	210.995	126
233	CACNG4	12.8665	0.26568	-0.225899	0.817251	45.1671	25.4969	12
234	TMEM182	46.2889	0.908733	-0.238063	0.651119	45.1178	80.4412	41
235	GABBR2	43.3469	0.909832	-0.09964	0.858949	45.0633	77.6607	41
236	AQP11	21.379	0.311022	-1.01088	0.147979	45.0128	21.961	14
237	CPEB3	86.0747	2.01142	0.175224	0.6384	44.7445	165.09	90
238	PCLO	64.654	1.38959	-0.051752	0.915957	44.6175	100.593	62
239	RAPGEF4	89.4575	1.77248	-0.257269	0.459706	44.5704	138.381	79
240	DIP2C	134.067	2.28856	-0.634383	0.00882121	44.5695	191.699	102
241	FGGY	41.6209	0.988286	0.281541	0.599489	44.5215	73.4691	44
242	ZFHX3	185.83	3.68998	-0.273799	0.257205	44.4447	301.745	164
243	JAKMIP2	61.8811	1.30545	-0.106701	0.822368	44.4291	94.8741	58
244	GREB1L	251.068	4.69903	-0.422693	0.0338268	44.2645	352.971	208
245	RNF144B	73.8541	1.44657	-0.296118	0.429892	44.2427	115.964	64
246	SYN3	18.0001	0.406928	0.136933	0.871065	44.2339	32.6844	18
247	LCA5L	20.0868	0.655938	1.46757	0.012446	44.2115	45.4907	29
248	NCALD	25.4119	0.409397	-0.75618	0.208181	43.9671	28.2356	18
249	APLF	29.7556	0.706827	0.252476	0.677884	43.858	65.8669	31
250	SNX29	76.6965	1.59676	-0.0745241	0.875716	43.8386	114.81	70
251	TMEM136	109.725	2.71749	0.385813	0.165843	43.7905	219.478	119
252	ARHGAP24	23.2395	0.433906	-0.373335	0.590266	43.7883	35.3652	19
253	ATG10	117.399	1.91904	-0.736962	0.00437708	43.7718	136.215	84
254	MATN3	10.5584	0.251445	0.375584	0.716575	43.7471	23.3721	11
255	PPM1A	314.373	6.3415	-0.230014	0.284051	43.5228	521.921	276
256	ERC2	51.4968	1.10371	-0.0314031	0.954947	43.4898	85.3046	48
257	NCKAP5	32.8997	0.621529	-0.408241	0.460142	43.4413	53.4753	27
258	ATXN7L1	125.944	2.72403	-0.0275442	0.941515	43.3181	190.105	118
259	SMYD3	173.796	3.4446	-0.265678	0.280969	43.2562	278.772	149
260	ARHGEF19	16.4189	0.330451	-0.192811	0.82806	42.3663	21.961	14
261	ARHGEF28	60.7985	1.16073	-0.357352	0.370505	42.2148	83.5367	49
262	FRAS1	158.817	2.86616	-0.522327	0.022035	41.8678	230.501	120
263	PUS10	32.6718	0.694146	-0.0778596	0.905318	41.778	48.8273	29
264	CADPS	46.4315	0.838296	-0.454789	0.314914	41.7514	64.9123	35
265	FNDC5	16.1575	0.311417	-0.396287	0.634593	41.7446	27.6216	13
266	AGO2	725.872	14.4604	-0.259409	0.0556164	41.6309	1070.56	602
267	SLC40A1	40.344	0.793096	-0.310989	0.547455	41.6091	51.7653	33
268	RRM2B	309.525	6.87815	0.0481886	0.859729	41.4355	583.307	285
269	EPHB1	31.0091	0.579952	-0.425533	0.454124	41.3828	48.2133	24
270	USP3	314.284	6.73034	-0.0613301	0.797527	41.0083	513.58	276
271	GPR63	154.273	3.03968	-0.288819	0.271222	40.7937	233.995	124
272	ACVR1C	22.3822	0.418073	-0.487836	0.473109	40.6628	28.3352	17
273	ANKRD12	129.938	2.84363	-3.36686e-05	0.999921	40.4412	204.862	115
274	PPP1R3B	187.405	4.20481	0.0805326	0.775826	40.4299	322.835	170
275	CBFA2T3	16.4431	0.297077	-0.407804	0.624836	40.3936	25.4969	12
276	ST8SIA4	55.185	1.21538	0.0191203	0.971179	40.3166	85.205	49
277	HBP1	317.533	7.98361	0.435633	0.00959828	40.2074	645.895	321
278	LRRTM2	17.3979	0.497803	0.919831	0.168331	40.1765	31.3729	20
279	SLX4	171.773	3.94226	0.137496	0.611693	40.0786	266.197	158
280	GTDC1	95.2019	1.89857	-0.251574	0.471442	40.0302	161.48	76
281	ZBTB10	390.018	8.36663	-0.0525934	0.841915	39.9205	556.181	334
282	PNPLA7	22.6906	0.72692	1.38596	0.0102034	39.8943	47.7151	29
283	PPM1E	249.856	4.76288	-0.367945	0.0861004	39.8918	348.091	190
284	CCDC169-SOHLH2	17.3595	0.275923	-0.780556	0.826079	39.8661	17.2551	11
285	GALNT13	84.6403	1.78302	-0.100788	0.807249	39.8201	135.842	71
286	SHC4	11.6877	0.30162	0.42042	0.660952	39.7852	25.4969	12
287	CLSTN2	19.2436	0.37726	-0.304634	0.698866	39.7604	31.8711	15
288	WDPCP	65.1214	1.3133	-0.202113	0.651304	39.5949	87.1305	52
289	CDKL5	74.6803	1.6057	-0.0552636	0.899614	39.2353	118.288	63
290	ZNF681	107.844	2.19266	-0.209836	0.550122	39.2218	159.372	86
291	FNIP1	305.801	6.71915	0.00869676	0.975899	39.1418	509.314	263
292	PPP1R1C	11.2155	0.383344	2.01616	0.0218209	39.1293	31.8711	15
293	DOCK4	297.106	5.47448	-0.462761	0.0105855	39.0905	377.397	214
294	GRIP1	99.8467	1.77011	-0.546065	0.0640882	38.9805	114.91	69
295	TRABD2B	41.2647	0.873153	-0.124018	0.828174	38.9394	56.6705	34
296	ADAMTS3	50.4987	1.05655	-0.121036	0.814881	38.8056	73.2119	41
297	EMP1	14.9264	0.309562	-0.118078	0.898777	38.7644	25.4969	12
298	LRIG3	378.374	7.8952	-0.130399	0.512238	38.7577	487.791	306
299	TP53INP1	124.049	2.81295	0.114729	0.729932	38.7493	209.909	109
300	XKR5	10.2507	0.233042	0.147006	0.894849	38.6197	19.1227	9
301	RAB3C	19.7788	0.441033	0.180473	0.833308	38.5459	29.4474	17
302	ERC1	513.161	10.3246	-0.23654	0.141983	38.3549	674.568	396
303	CCND1	1536.3	33.1514	-0.0394349	0.794392	38.3393	2607.12	1271
304	KLHL28	195.345	5.00289	0.51152	0.0154505	38.1779	332.977	191
305	FAM69A	241.474	4.46812	-0.44788	0.0304471	38.0473	336.181	170
306	GTF2A1	551.873	11.2259	-0.199555	0.315573	38.0372	777.694	427
307	NOL4	74.7673	1.4479	-0.3579	0.334465	37.9861	97.3973	55
308	IL15	16.759	0.317376	-0.280567	0.752099	37.8101	18.8237	12
309	SFMBT2	263.815	6.03275	0.13108	0.563049	37.7937	437.173	228
310	CD82	23.9371	0.451574	-0.400154	0.571386	37.6461	26.667	17
311	ZNF880	79.5715	2.26111	0.932322	0.00187677	37.5921	143.344	85
312	ZFYVE28	47.6396	0.857473	-0.512499	0.271889	37.319	50.1966	32
313	NRL	17.4636	0.404888	0.141014	0.872341	37.0473	25.754	15
314	EFR3A	162.417	3.24829	-0.250993	0.369566	36.9425	247.183	120
315	ZDHHC21	159.347	3.12347	-0.30299	0.293798	36.818	227.662	115
316	AGFG1	508.791	10.0236	-0.284961	0.0729065	36.8132	686.712	369
317	KDM7A	140.141	2.96424	-0.0907664	0.788022	36.7717	194.338	109
318	MFSD9	171.81	3.59558	-0.128027	0.648515	36.7118	243.763	132
319	KLHL15	3289.47	66.7361	-0.207074	0.0970158	36.457	4291.42	2433
320	ZNF804A	19.1018	0.411893	-0.0726829	0.931075	36.4172	26.8662	15
321	ZBTB25	148.417	3.4043	0.140421	0.631271	36.1308	218.524	123
322	RASD1	48.0495	1.99319	4.3169	1.44974e-22	36.123	121.84	72
323	SUV420H1	383.512	8.77374	0.116778	0.606469	36.0166	577.438	316
324	SNX10	352.537	7.52464	-0.065725	0.799656	36.015	486.273	271
325	ASH1L	637.299	14.9783	0.211457	0.243586	35.9854	976.738	539
326	PHACTR3	10.7232	0.167063	-0.733039	0.476329	35.9145	12.7484	6
327	FNDC3B	222.668	4.76164	-0.0698387	0.808614	35.912	308.277	171
328	SRGAP3	60.0625	1.33956	0.046455	0.923969	35.8328	81.412	48
329	C21orf91	243.2	5.54853	0.120565	0.647284	35.6851	401.791	198
330	CCSAP	534.46	12.0809	0.0946919	0.6316	35.6763	731.695	431
331	FGF12	39.4316	0.869251	0.0222958	0.970908	35.6629	51.4085	31
332	ZNF678	375.14	7.49699	-0.249034	0.246596	35.6143	453.306	267
333	PITPNM3	24.5385	0.562914	0.19661	0.786523	35.5294	31.3729	20
334	LIMCH1	116.315	2.11233	-0.508404	0.061773	35.5057	148.234	75
335	XYLB	108.484	2.28562	-0.104968	0.765305	35.439	130.397	81
336	UNC5A	11.294	0.197782	-0.483986	0.626124	35.3925	10.9805	7
337	TDRD12	13.4018	0.537407	3.28546	4.98624e-05	35.355	40.37	19
338	PLTP	14.188	0.339841	0.298781	0.741821	35.3107	25.4969	12
339	GRK4	20.9237	0.539131	0.513267	0.456587	35.2419	36.4774	19
340	TET1	240.958	5.06485	-0.116542	0.659819	35.1442	313.141	178
341	LSAMP	67.5367	1.33765	-0.332573	0.441041	35.1361	79.8433	47
342	GRIN2C	15.7567	0.569742	2.54177	7.79521e-05	35.1036	31.3729	20
343	ZNF506	106.434	2.3945	0.0891224	0.81784	35.0804	165.132	84
344	BTBD9	136.78	2.48279	-0.502702	0.0426333	35.0412	142.033	87
345	LRRC17	27.8867	0.571189	-0.0909429	0.897353	35.0147	31.3729	20
346	TNRC6A	632.961	14.052	0.044238	0.815081	35.0127	865.753	492
347	JAK2	67.3743	1.43176	-0.0942975	0.838311	34.922	82.3249	50
348	THBS1	24.288	0.716016	1.02487	0.0564128	34.9154	41.4405	25
349	NEK11	36.0046	0.859308	0.288313	0.593785	34.9118	47.0593	30
350	PDE10A	145.596	2.75974	-0.394009	0.130584	34.7859	160.6	96
351	PHC3	416.361	10.1724	0.33159	0.0744124	34.7018	628.804	353
352	CEP112	111.684	2.36386	-0.100965	0.792914	34.689	144.756	82
353	IMMP2L	181.387	4.03655	0.0606582	0.834132	34.6831	260.205	140
354	KALRN	27.402	0.548151	-0.235135	0.723944	34.662	40.37	19
355	ZNF273	183.815	4.20114	0.132068	0.63514	34.5144	236.351	145
356	C9orf153	18.1788	0.695521	2.71925	7.67378e-06	34.5065	48.2133	24
357	DNAH6	15.2202	0.377034	0.51067	0.520416	34.4796	27.6216	13
358	KIAA1328	58.985	1.13135	-0.373927	0.382689	34.4719	76.1917	39
359	C11orf80	43.0029	0.841292	-0.278015	0.591637	34.4708	50.4955	29
360	EFCAB6	27.7946	0.639501	0.155845	0.813723	34.4018	34.5102	22
361	DYRK1A	815.615	17.0806	-0.126906	0.439371	34.308	1093.84	586
362	GAN	258.45	5.51461	-0.0680228	0.791375	34.2726	340.405	189
363	MYOF	12.6464	0.32142	0.497957	0.574982	34.2231	19.4795	11
364	ANKRD50	185.775	3.65421	-0.284739	0.238959	34.2071	231.671	125
365	NOS1AP	74.038	1.43277	-0.345985	0.347399	34.1996	88.5416	49
366	MECOM	295.538	6.65736	0.0808243	0.732013	34.0976	396.677	227
367	SCARA5	11.478	0.293474	0.47071	0.621526	34.0746	21.2474	10
368	GIGYF1	682.371	15.2102	0.0598737	0.77033	34.0561	894.304	518
369	HDAC4	77.6582	1.29616	-0.70367	0.0276936	33.9465	82.3666	44
370	L3MBTL4	98.0137	2.12642	-0.0274619	0.952268	33.8597	137.411	72
371	RECK	72.3775	1.71707	0.23259	0.542131	33.7785	123.235	58
372	RGL1	62.1952	1.24466	-0.263102	0.535899	33.7442	85.9025	42
373	KLHL20	159.353	3.6544	0.152897	0.597174	33.658	255.226	123
374	ARL15	223.347	4.07044	-0.500968	0.0190807	33.6573	231.031	137
375	GPATCH2	230.046	5.06318	0.0086214	0.977058	33.5757	312.825	170
376	WDR7	201.159	3.93479	-0.306384	0.188647	33.5469	241.539	132
377	TRIM56	192.492	3.52125	-0.46509	0.0366245	33.5108	221.802	118
378	TMCC1	124.807	2.57032	-0.180965	0.557417	33.4589	162.152	86
379	SLC15A1	11.6198	0.239642	-0.102739	0.923382	33.3831	16.9979	8
380	LYST	110.88	2.4568	0.0347477	0.926022	33.3768	131.965	82
381	JAZF1	177.256	3.35798	-0.396922	0.0858342	33.3534	200.712	112
382	STXBP6	30.9185	0.539805	-0.616347	0.260482	33.3454	34.9087	18
383	CACNA2D1	262.367	4.88766	-0.430791	0.0271699	33.1447	310.842	162
384	CENPP	118.424	2.24056	-0.39383	0.174872	33.0275	119.416	74
385	FSTL4	14.8705	0.273018	-0.41993	0.63348	32.9649	16.3422	9
386	NKD1	49.4905	0.941054	-0.411038	0.403738	32.9418	65.8669	31
387	AK5	20.6244	0.425763	-0.167714	0.832517	32.8821	21.961	14
388	UNC5C	98.2172	1.8248	-0.44135	0.137693	32.8803	108.021	60
389	FRMD5	65.7917	1.21672	-0.447641	0.229069	32.8752	72.7555	40
390	CLVS2	12.6466	0.274179	-0.0873392	0.932691	32.8253	14.1178	9
391	CAMKMT	247.342	5.24141	-0.0755573	0.767221	32.8156	297.056	172
392	FARS2	192.273	3.63188	-0.414037	0.0787596	32.7654	228.376	119
393	REV3L	437.098	9.57987	0.000941492	0.996683	32.3595	570.25	310
394	AKAP11	533.537	10.6011	-0.262974	0.10498	32.3551	618.679	343
395	FAM43B	12.8557	0.247414	-0.328873	0.738655	32.3345	16.9979	8
396	UBE2W	248.136	5.35412	-0.0421785	0.875716	32.3116	323.092	173
397	GOLGA8B	181.567	4.42865	0.35064	0.125921	32.2898	300.501	143
398	TBC1D5	292.519	5.23525	-0.526364	0.002926	32.2812	329.052	169
399	C9orf3	101.337	2.08235	-0.160271	0.640264	32.1752	132.348	67
400	TSNARE1	51.8635	0.840307	-0.75723	0.07951	32.1311	48.4704	27
401	ZRANB3	134.82	2.5839	-0.353746	0.196433	32.122	144.1	83
402	RASGRF2	129.337	2.33533	-0.507264	0.0495456	32.1154	119.873	75
403	TNRC6B	388.937	7.67323	-0.276756	0.113936	32.0595	411.467	246
404	MTMR9	347.574	7.11694	-0.186926	0.393139	32.0362	426.051	228
405	FBXL5	385.77	7.93627	-0.167771	0.390527	31.879	410.213	253
406	PITPNM2	30.7649	0.627611	-0.179946	0.781818	31.8669	42.4948	20
407	CNOT4	538.29	12.8014	0.249415	0.189047	31.7152	701.933	406
408	LYPD6	114.49	1.926	-0.66491	0.0109373	31.6719	110.146	61
409	PCBD2	130.333	2.62155	-0.222758	0.449004	31.6606	162.451	83
410	CACNA2D2	48.0686	1.01162	-0.0547336	0.92025	31.6324	67.9917	32
411	SLC2A10	12.7119	0.31621	0.344661	0.713927	31.6245	21.2474	10
412	SVEP1	18.7801	0.412302	-0.0289013	0.973862	31.5303	20.3924	13
413	B4GALT6	336.674	6.67083	-0.263598	0.248858	31.4803	383.357	210
414	SLC9A2	25.8123	0.508362	-0.262203	0.701033	31.4737	29.5471	16
415	FAM217B	457.06	8.74143	-0.358627	0.0339244	31.4594	571.513	275
416	GFPT1	341.156	7.03293	-0.165345	0.448901	31.4236	372.251	221
417	FRYL	165.304	3.09362	-0.408556	0.0926774	31.3549	186.636	97
418	VPS13B	179.783	3.9606	0.00325626	0.991532	31.3084	217.868	124
419	GNAO1	57.0678	1.05632	-0.450108	0.265803	31.2407	58.9945	33
420	PEAK1	146.287	3.04603	-0.141074	0.639077	31.1881	162.368	95
421	ANO7	14.8454	0.352761	0.28722	0.752309	31.1826	23.3721	11
422	LCOR	415.064	9.31068	0.0775148	0.752601	31.0396	485.592	289
423	ADRBK2	179.068	3.6452	-0.197343	0.45792	30.9996	219.52	113
424	RGS17	53.0582	0.871593	-0.766026	0.0804803	30.9778	54.0314	27
425	ITGB3	10.1165	0.19383	-0.295367	0.788022	30.955	12.7484	6
426	PER2	69.3117	1.75119	0.437247	0.209218	30.8362	93.0482	54
427	RUNX1	224.861	5.77405	0.502458	0.00701143	30.8276	289.785	178
428	SLC2A13	231.621	4.44445	-0.349913	0.111824	30.8249	232.143	137
429	FBXL17	161.763	3.3117	-0.178025	0.519927	30.7999	189.475	102
430	PRKCE	93.9057	1.72347	-0.459251	0.13582	30.7519	98.7088	53
431	MAGI2	25.9898	0.684618	0.644854	0.25875	30.674	44.6195	21
432	LACE1	108.214	2.05395	-0.391539	0.174872	30.6725	114.951	63
433	FRMPD4	93.3599	1.80517	-0.350386	0.314723	30.4681	95.173	55
434	NR5A2	30.3088	0.722595	0.262304	0.661997	30.4458	43.9638	22
435	PLA2G4C	12.9734	0.427299	1.66372	0.019897	30.4237	27.6216	13
436	UBR3	339.295	6.7118	-0.277846	0.13817	30.3942	375.613	204
437	C2orf42	150.442	3.66129	0.324961	0.196476	30.3172	196.919	111
438	PTCH2	70.6053	1.95241	0.778292	0.0178425	30.219	92.55	59
439	ZNF730	81.5033	1.85438	0.121568	0.78959	30.1988	118.985	56
440	ZNF726	60.4706	1.59099	0.589338	0.0987921	30.1699	84.7486	48
441	MAGI3	263.485	4.96835	-0.403573	0.0334255	29.9898	265.982	149
442	UHMK1	888.848	18.6008	-0.122936	0.452681	29.9449	1008.31	557
443	FMN2	182.872	3.44103	-0.410062	0.0638805	29.9329	175.473	103
444	ZNF846	15.5809	0.468808	1.08208	0.123201	29.863	21.961	14
445	SHOC2	866.512	18.051	-0.134383	0.40072	29.8599	873.86	539
446	NARF	968.337	21.2696	0.0100183	0.954353	29.8077	1008.42	634
447	ZBTB41	142.325	2.92764	-0.178097	0.585056	29.7168	148.706	87
448	MINOS1-NBL1	20.8257	0.572099	0.813383	0.208724	29.7152	28.8913	17
449	ZFYVE26	168.065	3.73988	0.0496937	0.869005	29.6801	235.846	111
450	PTPRD	133.523	2.56429	-0.360842	0.196301	29.6378	141.461	76
451	SLC35G1	195.824	3.68047	-0.410788	0.0566579	29.6158	218.806	109
452	KDM4C	165.814	3.34544	-0.245703	0.342655	29.5925	182.544	99
453	FAM181B	21.8527	0.43998	-0.229092	0.784212	29.5468	27.6216	13
454	ZNF292	399.974	8.26417	-0.158984	0.470406	29.525	433.91	244
455	TRIO	447.672	8.90906	-0.260592	0.106712	29.4083	498.848	262
456	TBC1D32	117.832	2.27918	-0.334246	0.246474	29.3966	110.66	67
457	ATRX	540.841	11.6491	-0.0433084	0.865391	29.3584	637.13	342
458	PTK2B	37.981	0.749611	-0.286623	0.600238	29.3485	40.0711	22
459	FAM126B	209.502	4.67376	0.0672791	0.818502	29.3126	249.382	137
460	USP25	342.771	7.02921	-0.176422	0.364419	29.3063	360.399	206
461	BLOC1S5	267.753	4.33518	-0.772402	7.93192e-06	29.2952	220.906	127
462	PCBP3	23.564	0.51367	0.102875	0.892478	29.2016	25.754	15
463	EFNA5	708.647	12.8554	-0.499175	8.88528e-05	29.1706	657.754	375
464	SLC4A4	54.5917	1.02913	-0.39097	0.361745	29.1508	50.3959	30
465	MED12L	149.468	2.85615	-0.377657	0.139965	29.0601	157.446	83
466	PMEPA1	52.777	1.06695	-0.215576	0.643464	29.0548	55.3011	31
467	DST	688.119	12.5441	-0.482882	0.000813474	29.0177	658.85	364
468	RNF207	46.9839	1.17853	0.430587	0.333249	28.8494	53.3339	34
469	ATP8B1	16.4804	0.346859	-0.234772	0.794917	28.8302	21.2474	10
470	MCTP2	45.7982	0.833531	-0.511116	0.251696	28.7932	50.9937	24
471	BCAS3	403.241	8.33694	-0.160356	0.395442	28.7875	439.869	240
472	H6PD	84.1208	1.42444	-0.643695	0.0403539	28.7833	87.1143	41
473	SCLT1	178.837	3.966	0.0534437	0.856164	28.7443	187.167	114
474	GAB2	76.1595	1.50189	-0.301934	0.414545	28.6306	81.3541	43
475	CACNA1B	17.8488	0.385716	-0.0902926	0.915957	28.5184	17.2551	11
476	PURA	667.172	15.2758	0.140993	0.430376	28.4765	747.98	435
477	CDKL3	73.5513	2.21252	1.11598	0.000290839	28.4744	98.8246	63
478	DACH1	340.606	6.26294	-0.462159	0.00759408	28.4212	288.116	178
479	ATL3	43.7543	0.950822	0.00969475	0.986448	28.3965	57.368	27
480	RSRC1	496.992	10.6768	-0.0472576	0.819649	28.3794	534.245	303
481	AKAP3	29.8323	0.563817	-0.383106	0.52575	28.378	33.9958	16
482	EGFR	92.2633	1.73389	-0.429334	0.178735	28.2601	101.332	49
483	ZNF711	2435.41	49.3767	-0.211366	0.148171	28.2117	2466.51	1393
484	CLOCK	219.578	4.36413	-0.27516	0.24885	28.1843	209.07	123
485	C20orf196	72.254	1.38467	-0.355099	0.3506	28.1655	73.4112	39
486	RAB30	34.9732	0.783989	0.0825939	0.895061	28.0616	42.8516	22
487	DTNA	263.602	5.56188	-0.116373	0.67961	28.0481	266.396	156
488	DSTYK	166.002	3.67399	0.0380955	0.899999	28.0349	181.59	103
489	ZNF407	168.107	3.4619	-0.176947	0.529399	28.0193	169.954	97
490	PLD1	107.669	2.14302	-0.254021	0.439371	27.9979	100.236	60
491	LIPT1	117.021	2.5044	-0.0676465	0.847799	27.9508	128.712	70
492	ZNF704	222.16	4.22454	-0.388137	0.0695891	27.9321	216.797	118
493	PCSK5	126.736	2.39899	-0.381997	0.175762	27.9284	119.002	67
494	ENOX1	121.716	1.97201	-0.765781	0.00216022	27.8903	99.6217	55
495	RNF111	314.216	7.69909	0.346831	0.0689528	27.7955	371.836	214
496	NFIB	454.303	9.10533	-0.241893	0.192442	27.7859	444.135	253
497	RFX7	336.932	8.07193	0.274219	0.147149	27.7505	441.464	224
498	XIAP	393.35	8.0438	-0.191488	0.341739	27.7232	362.598	223
499	DCHS2	27.7252	0.649631	0.232939	0.715288	27.708	34.9087	18
500	PCDH19	29.8035	0.902686	1.18947	0.0108208	27.6951	39.2161	25
501	PACRG	10.5456	0.216824	0.0213497	0.984846	27.6722	9.41187	6
502	ARID4B	405.86	10.3375	0.477481	0.00463037	27.6662	507.022	286
503	CLIP4	139.878	3.08624	0.0292214	0.93236	27.5416	159.471	85
504	C1orf21	154.129	2.97793	-0.343121	0.168545	27.5359	152.541	82
505	WDR27	145.868	3.01453	-0.154527	0.614519	27.5333	145.768	83
506	CUX2	44.7487	0.763269	-0.641137	0.139896	27.5132	44.6195	21
507	N4BP1	374.323	8.41024	0.0729316	0.753096	27.4665	483.029	231
508	ANK2	289.979	5.26709	-0.496489	0.0048802	27.3396	246.46	144
509	TMC7	44.145	0.988826	0.09784	0.857828	27.3051	51.2509	27
510	TMOD1	96.6383	2.09025	-0.0289678	0.941748	27.2695	105.539	57
511	PLEKHA6	84.0211	1.76623	-0.133607	0.732013	27.1765	85.8607	48
512	CA13	62.1588	1.21464	-0.323176	0.422121	27.1685	55.1018	33
513	APC2	25.0957	0.885107	2.01809	4.16975e-05	27.1154	50.9937	24
514	EVI5	450.721	8.52365	-0.386073	0.0230782	27.1011	380.152	231
515	DENND1B	138.199	2.6612	-0.343767	0.21486	27.0555	134.074	72
516	RPS6KA5	179.758	3.69926	-0.175955	0.495817	27.0325	180.777	100
517	SLC29A3	81.9892	1.66486	-0.221082	0.564164	27.0293	95.6133	45
518	NRCAM	353.599	6.99368	-0.278767	0.13776	27.0244	377.108	189
519	RPS6KA2	70.7746	1.22114	-0.625492	0.0655135	27.0239	62.8872	33
520	BRIP1	381.088	8.04511	-0.100984	0.659614	26.9729	383.771	217
521	PCNXL2	253.321	5.34766	-0.094348	0.692869	26.9277	257.026	144
522	PARD3	656.546	12.7766	-0.324437	0.020778	26.9242	606.345	344
523	DDHD1	220.01	4.4995	-0.177021	0.459054	26.8919	207.045	121
524	CEP350	318.4	6.81443	-0.0549341	0.837553	26.8548	347.12	183
525	KIAA0825	29.923	0.898987	1.15709	0.0162049	26.6967	42.6523	24
526	RNF38	369.58	8.80871	0.255178	0.145604	26.6781	475.402	235
527	ARMC2	28.1328	0.637688	0.108727	0.872517	26.6588	26.667	17
528	AUTS2	479.682	10.5242	0.0127371	0.952417	26.6054	490.937	280
529	PHLPP1	339.469	6.85011	-0.230031	0.243623	26.5689	331.093	182
530	NFAT5	312.142	7.08678	0.0997888	0.69578	26.5283	317.149	188
531	WWOX	279.87	6.18561	0.024092	0.935509	26.5132	288.399	164
532	FSD1L	72.9558	1.47175	-0.231509	0.589093	26.499	76.1917	39
533	COL25A1	207.26	3.85114	-0.442133	0.0446181	26.4857	185.026	102
534	FAM73A	424.904	9.77922	0.148812	0.440485	26.4847	457.996	259
535	ESRRB	29.2104	0.491404	-0.667376	0.233527	26.4548	27.6216	13
536	ZNF134	517.062	14.3677	0.801612	1.19804e-09	26.3785	717.969	379
537	ZNF697	175.787	3.34346	-0.377296	0.105824	26.32	144.158	88
538	NTN4	40.3986	0.722723	-0.542264	0.26725	26.2895	36.4774	19
539	ZC3H6	25.8965	0.723586	0.80847	0.196247	26.2581	36.4774	19
540	FZD3	312.323	6.13553	-0.294401	0.161318	26.2406	322.064	161
541	CDK19	170.806	3.6242	-0.0804634	0.784441	26.2127	170.709	95
542	LHX4	74.0459	1.49849	-0.210134	0.599716	26.0262	74.5234	39
543	RGS7	51.7538	1.0383	-0.23383	0.620773	26.0041	47.9144	27
544	C2orf69	395.714	9.16337	0.17026	0.415792	25.973	413.932	238
545	SACS	709.702	12.9873	-0.479465	0.00141451	25.9484	608.711	337
546	BAZ2B	132.539	2.85236	-0.0402593	0.909799	25.9434	136.655	74
547	FBXW7	297.106	7.13397	0.285368	0.128688	25.9323	333.019	185
548	RBFOX3	26.1052	0.501742	-0.31583	0.635335	25.9097	20.3924	13
549	ABHD5	175.792	4.51813	0.519215	0.0200528	25.8957	224.126	117
550	SLCO5A1	65.3053	1.2754	-0.293636	0.46564	25.8742	58.4384	33
551	BMPR2	319.183	6.57498	-0.175979	0.43386	25.8556	315.606	170
552	EFCAB10	33.092	0.735181	0.0837219	0.905318	25.844	40.37	19
553	TRPS1	285.696	5.77634	-0.222315	0.295515	25.7949	246.518	149
554	HHIP	34.4742	0.81421	0.206732	0.726053	25.7919	41.283	21
555	SHANK2	11.5769	0.232716	-0.221072	0.83183	25.7825	12.7484	6
556	LRRC8B	255.708	5.00536	-0.308429	0.145174	25.7724	241.838	129
557	ITGB8	24.7961	0.504846	-0.239895	0.737163	25.7504	20.3924	13
558	PABPC4L	27.1791	0.622093	0.134137	0.846033	25.7196	25.0983	16
559	MLLT3	341.513	6.61496	-0.330182	0.0592349	25.6993	297.811	170
560	CDC73	416.388	8.87245	-0.0805789	0.714558	25.6975	404.363	228
561	SESN1	814.123	16.157	-0.263416	0.0479228	25.6235	841.272	414
562	UBE2QL1	32.6119	0.819803	0.392914	0.471442	25.6159	35.722	21
563	RASAL2	131.02	2.46034	-0.42108	0.113025	25.6062	109.39	63
564	TK2	53.858	1.13292	-0.120109	0.810839	25.5976	48.2712	29
565	SH3BP4	272.49	5.94125	-0.0194617	0.941537	25.5839	277.917	152
566	FBXL3	1017.26	23.7018	0.187476	0.213886	25.5677	1089.07	606
567	CDC14A	191.889	4.34677	0.0864763	0.774508	25.5362	196.919	111
568	KIF23	1586.4	38.4875	0.3117	0.010966	25.5148	1730.04	982
569	TCF4	466.915	9.33182	-0.25401	0.138205	25.5041	482.332	238
570	IL17RD	51.3632	0.902328	-0.568704	0.165594	25.4896	43.8642	23
571	ABCC8	10.7026	0.235844	0.175614	0.875611	25.4405	12.7484	6
572	EIF5A2	152.887	3.27231	-0.0679554	0.834278	25.3643	150.773	83
573	TASP1	130.675	2.72265	-0.141227	0.645444	25.3429	128.256	69
574	RHPN2	735.992	16.1014	0.00202603	0.99122	25.3393	856.884	408
575	MAP3K2	288.113	6.19675	-0.0487138	0.857481	25.3359	282.423	157
576	PKIA	191.51	3.94759	-0.176054	0.493586	25.3319	194.679	100
577	PAN3	286.559	5.91381	-0.157618	0.479124	25.1953	245.962	149
578	MYO9A	261.655	5.17027	-0.282307	0.191155	25.1438	213.377	130
579	USP45	364.392	8.79879	0.301256	0.128489	25.1171	393.382	221
580	MMD	234.416	6.05288	0.530374	0.00414317	25.112	318.512	152
581	SPATA17	48.9488	1.2351	0.467371	0.363748	25.0992	59.7499	31
582	LYSMD3	594.939	13.5775	0.12154	0.603204	25.0414	705.172	340
583	STOX2	159.686	3.16602	-0.27934	0.27881	24.9525	145.611	79
584	NPNT	131.095	2.60866	-0.248746	0.410946	24.917	120.869	65
585	ZBTB8B	48.946	1.0839	0.0756931	0.889002	24.9101	51.2509	27
586	ULK2	29.6845	0.685445	0.192268	0.76217	24.8014	36.1206	17
587	CADPS2	281.539	5.08647	-0.507097	0.00585904	24.7716	217.113	126
588	WNT8B	50.4679	0.807428	-0.819886	0.048788	24.77	42.4948	20
589	PKNOX2	45.8474	0.807919	-0.586398	0.185654	24.755	36.9338	20
590	CCNG2	209.348	5.18617	0.376509	0.0926654	24.681	227.479	128
591	CTDSPL	226.221	3.97591	-0.566948	0.00406453	24.6485	181.532	98
592	DUSP10	42.382	1.21756	0.94211	0.0183866	24.6395	63.7422	30
593	C1orf95	11.5316	0.203112	-0.612557	0.519103	24.617	10.6237	5
594	ZNF652	487.188	9.71931	-0.254873	0.178313	24.5902	449.979	239
595	MKLN1	411.711	8.25824	-0.242016	0.189798	24.5815	359.586	203
596	ALDH1L2	72.1792	1.54898	-0.0747533	0.86665	24.5323	64.6133	38
597	TMOD2	185.193	3.60131	-0.332844	0.161318	24.4356	146.938	88
598	FAM135A	390.992	8.34898	-0.0719765	0.75711	24.4341	378.393	204
599	RASD2	27.6034	0.695817	0.468318	0.440332	24.4317	26.667	17
600	ZNF540	86.819	2.42427	0.817881	0.00360606	24.3373	95.3305	59
601	SPATA7	89.8456	1.89215	-0.103784	0.817484	24.311	79.943	46
602	VGF	64.9399	2.18421	1.75798	1.09777e-07	24.2651	112.611	53
603	PURB	649.902	15.8059	0.331253	0.0329543	24.2315	699.776	383
604	PRKCA	479.647	9.31174	-0.331106	0.0354691	24.163	385.199	225
605	GRID1	79.638	1.32441	-0.687942	0.0305859	24.1618	58.538	32
606	ST3GAL6	100.64	1.90645	-0.400606	0.199374	24.1286	97.738	46
607	AGO3	362.322	8.5002	0.207127	0.251497	24.1171	378.294	205
608	SLC19A2	336.741	7.38912	0.0194864	0.935092	24.0895	317.589	178
609	ABCG1	22.0773	0.415375	-0.405412	0.564683	24.0747	21.2474	10
610	FAAH2	68.1366	1.49649	0.0148911	0.975219	24.0563	60.3639	36
611	HOXA3	381.505	9.69258	0.473276	0.00526149	24.039	421.104	233
612	DYNC1I1	32.312	0.582434	-0.409085	0.467613	24.0371	29.7463	14
613	BMPR1B	86.571	1.582	-0.499151	0.119669	24.0203	66.2816	38
614	RBM12B	470.69	11.1239	0.235814	0.163785	24.0024	477.774	267
615	ALDH8A1	21.2671	0.876104	3.87426	3.65595e-10	23.9698	36.8342	21
616	EHBP1	328.763	6.95254	-0.101915	0.648886	23.8762	317.117	166
617	ZNF114	15.6642	0.503225	1.41879	0.0305533	23.8462	25.4969	12
618	ZCCHC4	144.706	2.98009	-0.176633	0.543731	23.8248	123.608	71
619	TTC33	263.065	6.04535	0.159315	0.600743	23.8199	264.255	144
620	MEIS2	424.591	8.73986	-0.169695	0.383643	23.799	399.683	208
621	SMAD7	244.876	5.46844	0.0681137	0.791876	23.7728	225.611	130
622	RNF217	244.082	5.30359	-0.0171704	0.951862	23.7575	232.683	126
623	RAB11FIP4	86.7621	1.51759	-0.583607	0.0618688	23.7219	76.4906	36
624	GNG7	61.4575	1.01223	-0.736119	0.0465811	23.7101	37.6475	24
625	XPR1	228.737	4.68518	-0.182827	0.444009	23.6917	226.392	111
626	SEMA6D	123.004	2.49354	-0.223452	0.46415	23.6611	104.784	59
627	SHCBP1	457.208	10.1526	0.0406286	0.843107	23.6393	416.514	240
628	UTP14C	419.132	9.86521	0.216085	0.230844	23.6183	413.874	233
629	NEDD9	64.3439	1.99619	1.3084	3.81233e-05	23.5449	89.853	47
630	TET2	184.582	4.16602	0.0899985	0.754806	23.5236	169.854	98
631	REST	502.418	11.8242	0.218522	0.263555	23.5111	473.342	278
632	ST3GAL3	122.6	2.3009	-0.403324	0.159079	23.469	99.7214	54
633	C8orf34	49.8789	1.02278	-0.173816	0.728813	23.4656	37.6475	24
634	CYB561D1	87.0127	2.04767	0.226683	0.522215	23.4412	79.1876	48
635	CDHR3	26.0489	0.554952	-0.165899	0.812578	23.4254	22.6168	13
636	BCL11B	48.8412	1.06778	-0.0051293	0.992071	23.4131	48.6697	25
637	CDKAL1	446.31	9.11686	-0.187062	0.28734	23.3633	376.941	213
638	WDR17	54.2824	1.07078	-0.302181	0.498499	23.3474	39.2161	25
639	UBE3C	1709.39	34.4487	-0.226493	0.0398157	23.339	1301.79	804
640	SAMD4A	82.9283	1.58621	-0.344012	0.325901	23.326	61.3764	37
641	WDR26	1226.37	27.3416	0.0567674	0.753096	23.2978	1111.56	637
642	EXOC6B	316.314	6.0104	-0.383862	0.0384051	23.293	255.2	140
643	BCL2	183.725	3.65052	-0.276732	0.259769	23.2844	152.242	85
644	SYNM	33.4981	0.775978	0.145999	0.808614	23.1965	28.2356	18
645	ANKRD33B	117.491	2.50702	-0.071005	0.837691	23.135	102.659	58
646	RABGAP1L	155.868	3.0745	-0.289198	0.257961	23.0932	128.613	71
647	PRDM11	52.9351	1.30023	0.364698	0.399461	23.0728	49.2837	30
648	RNF19A	174.648	3.73067	-0.0667236	0.821942	23.0522	145.469	86
649	CEP128	148.411	3.12757	-0.108728	0.748164	23.0211	119.616	72
650	VMA21	1851.22	37.9742	-0.176779	0.215157	23.0156	1535.04	874
651	SYCE2	28.9189	1.00089	2.02078	0.000177085	22.9796	36.0788	23
652	JMY	429.039	9.92868	0.171156	0.397311	22.9638	411.592	228
653	C7orf60	279.371	6.44737	0.169878	0.434608	22.9551	272.198	148
654	ZNF275	395.59	8.36425	-0.099887	0.617468	22.9548	328.428	192
655	FLCN	377.161	8.78338	0.192581	0.352059	22.8841	397.6	201
656	MB21D2	181.06	3.59149	-0.273613	0.250492	22.8318	149.204	82
657	PPFIBP2	19.4963	0.394995	-0.237569	0.763782	22.7851	19.1227	9
658	PTAR1	341.525	7.07223	-0.161732	0.423006	22.7651	281.469	161
659	RAPGEF5	160.436	3.55994	0.0331885	0.924475	22.7532	172.104	81
660	RTN1	150.035	2.98916	-0.262529	0.323747	22.7489	144.482	68
661	COL4A3BP	229.918	4.97077	-0.0227684	0.944224	22.7329	202.281	113
662	AHI1	297.053	6.83838	0.149139	0.524322	22.6662	253.15	155
663	PACSIN1	44.6492	0.794298	-0.578092	0.194684	22.6615	28.2356	18
664	MTL5	48.3428	1.01503	-0.0762339	0.885662	22.6595	36.0788	23
665	ZNF718	151.911	3.40645	0.0594678	0.87347	22.6042	139.693	77
666	SYNJ1	249.482	6.24241	0.417773	0.0313179	22.5874	236.75	141
667	BRWD1	563.817	11.9665	-0.0808223	0.703118	22.563	486.373	270
668	ARHGAP12	368.568	7.89762	-0.0626163	0.790786	22.5384	342.057	178
669	SOX5	85.3982	1.6864	-0.284081	0.441067	22.5333	62.9451	38
670	SLC30A1	443.191	11.411	0.50824	0.000398719	22.5222	452.634	257
671	RUNDC3B	94.9026	1.68803	-0.542249	0.0931062	22.5115	59.6085	38
672	DIAPH3	576.713	11.9484	-0.155963	0.396235	22.4297	467.665	268
673	C2CD2	30.1797	0.672719	0.0150971	0.983324	22.2976	31.8711	15
674	ANKAR	34.8055	1.16686	1.7304	2.2489e-05	22.282	45.7896	26
675	ABL2	211.683	4.35902	-0.165285	0.501375	22.2527	168.841	97
676	EXT1	467.583	8.82691	-0.39797	0.00804736	22.2048	329.142	196
677	KIAA1217	68.5815	1.35256	-0.291986	0.454905	22.1802	63.7422	30
678	BACH2	90.4358	1.75897	-0.331664	0.30881	22.1721	82.8648	39
679	CLMP	25.0851	0.452084	-0.477666	0.449959	22.1198	15.6864	10
680	PPFIA2	33.5726	0.679448	-0.160017	0.793714	22.0767	27.9784	15
681	TANC2	244.158	4.89464	-0.244852	0.257961	22.0649	198.331	108
682	NCOA2	324.833	6.43846	-0.276476	0.131666	22.055	281.137	142
683	AHCTF1	417.65	9.25336	0.0376919	0.876023	22.046	376.725	204
684	SOGA3	69.9514	1.6331	0.193396	0.632705	22.044	68.1492	36
685	HOOK3	245.155	4.67784	-0.375997	0.0866278	22.0187	169.356	103
686	RASA2	187.282	3.95298	-0.109763	0.723147	22.0087	173.174	87
687	ADAM22	146.658	2.86251	-0.302928	0.276387	22.0087	102.161	63
688	CMYA5	21.5943	0.863979	3.4406	2.41159e-09	21.9913	40.37	19
689	TGFBR3	305.715	6.41395	-0.118267	0.599848	21.9833	248.984	141
690	PAK6	20.1252	0.683402	1.79279	0.00181901	21.949	23.5297	15
691	TULP4	360.65	7.5689	-0.113468	0.581147	21.9319	313.224	166
692	NR3C2	265.772	5.51788	-0.146211	0.520476	21.9287	209.269	121
693	C16orf52	136.878	2.82892	-0.177624	0.557325	21.9165	107.266	62
694	SIK2	253.457	5.24795	-0.163939	0.463039	21.9133	215.984	115
695	CTTNBP2NL	302.715	6.66617	0.0259951	0.914686	21.9016	250.71	146
696	BICD1	195.774	4.25103	-0.0307861	0.915957	21.877	155.338	93
697	KCNMB3	44.9496	1.23609	0.762183	0.0620546	21.8431	46.8022	27
698	USP31	198.138	4.07542	-0.16226	0.517624	21.8382	161.853	89
699	MAP3K1	223.49	5.22234	0.204863	0.385015	21.8293	230.542	114
700	ZBTB8A	88.7805	2.02003	0.140071	0.709506	21.7819	86.8154	44
701	LARGE	226.592	3.723	-0.741177	0.000343087	21.7567	152.084	81
702	ASB10	16.0137	0.690904	7.32117	2.82903e-07	21.7107	31.8711	15
703	VTI1A	320.175	6.54827	-0.194841	0.39228	21.6851	259.45	142
704	AFF3	140.979	2.53992	-0.523861	0.0336865	21.6542	107.963	55
705	EDA2R	70.9509	1.57025	0.0339995	0.941112	21.6526	72.2411	34
706	TMED7-TICAM2	150.111	5.13359	1.88088	4.21004e-19	21.6223	174.12	111
707	PLEKHG1	61.559	1.20318	-0.288996	0.493147	21.6093	49.1262	26
708	FAM63B	220.811	4.72732	-0.0525787	0.855887	21.5767	177.797	102
709	CCDC40	29.5127	0.791626	0.667615	0.199698	21.4748	36.1206	17
710	STK33	154.887	3.21585	-0.164086	0.583516	21.4563	136.597	69
711	CHD5	27.8096	1.07431	3.03773	2.8353e-10	21.4091	38.3032	23
712	CDC42BPA	440.441	8.83546	-0.243161	0.174872	21.3911	341.517	189
713	FOXP1	338.454	7.34061	-0.0378965	0.875226	21.3879	300.218	157
714	ZNF549	129.407	3.03954	0.234588	0.41543	21.3848	122.537	65
715	PRDM5	81.1938	1.54433	-0.363207	0.314992	21.3684	61.775	33
716	SLC7A11	253.999	6.2324	0.363429	0.0691606	21.3401	238.659	133
717	LRBA	525.094	9.61017	-0.474776	0.00237469	21.3316	354.938	205
718	DDX26B	114.154	3.09675	0.703129	0.0067202	21.3127	126.887	66
719	MBTD1	368.059	8.45025	0.143759	0.483311	21.3012	331.292	180
720	LATS1	855.216	20.9866	0.34412	0.0197613	21.2993	807.954	447
721	ZNF257	34.5156	0.751291	0.0182115	0.978148	21.2967	33.9958	16
722	ARID1B	436.708	8.37392	-0.363621	0.0207382	21.2565	327.599	178
723	TACC2	92.7005	1.8359	-0.280443	0.399011	21.243	73.4112	39
724	CROT	158.249	3.34237	-0.101588	0.738621	21.2424	141.403	71
725	CHURC1-FNTB	127.741	2.07134	-0.767803	0.00418152	21.2423	79.5862	44
726	N4BP2	194.767	3.6278	-0.422277	0.076184	21.225	156.376	77
727	SLC16A10	325.09	5.79919	-0.528911	0.010694	21.2099	209.07	123
728	SOBP	313.233	6.64976	-0.0768036	0.743091	21.2038	251.764	141
729	ZBTB7C	53.6322	0.994076	-0.479822	0.280663	21.1251	44.6195	21
730	EPHA4	263.339	6.0674	0.150603	0.512526	21.0963	218.025	128
731	SMARCA2	339.578	6.90002	-0.203095	0.285573	21.0144	232.458	145
732	ZDHHC14	165.499	2.85941	-0.603086	0.0096331	20.9834	123.592	60
733	RAB23	380.111	8.40975	0.0444624	0.85849	20.9281	317.232	176
734	ADCY5	13.2819	0.23955	-0.413493	0.657287	20.8725	7.84322	5
735	ZHX3	150.519	2.73215	-0.507092	0.0317285	20.8627	107.764	57
736	CDH1	28.4413	0.577689	-0.218426	0.739524	20.7724	25.4969	12
737	ZDHHC23	99.78	2.02192	-0.190785	0.580785	20.7723	79.7854	42
738	UNC5B	235.098	4.33413	-0.457194	0.0282545	20.7654	173.432	90
739	EFCAB11	102.036	2.07228	-0.203449	0.549643	20.7501	67.4517	43
740	RPS6KC1	156.492	3.13315	-0.25472	0.365223	20.7459	115.308	65
741	PCCA	303.996	6.03129	-0.266318	0.189989	20.7253	210.539	125
742	NBAS	264.349	4.97161	-0.407154	0.0334785	20.7176	179.922	103
743	PROK2	113.636	2.36682	-0.105107	0.773883	20.7029	97.4391	49
744	WDFY2	151.487	2.85014	-0.408987	0.100679	20.7007	120.355	59
745	CTTNBP2	136.332	2.94752	-0.033439	0.921089	20.6954	100.136	61
746	SLC7A2	799.867	14.6685	-0.466071	0.000153584	20.6565	484.197	303
747	BEND5	22.6546	0.48474	-0.0487986	0.950148	20.6296	21.2474	10
748	PDGFD	63.7252	1.21256	-0.393455	0.318226	20.6175	48.1136	25
749	RICTOR	316.989	6.55044	-0.164133	0.482606	20.6093	234.567	135
750	ELK4	322.846	7.7152	0.2594	0.185531	20.6087	283.336	159
751	CDK6	790.728	13.884	-0.575178	7.19993e-05	20.5992	522.593	286
752	STK38	459.762	10.4923	0.121247	0.538759	20.5864	376.086	216
753	GFRA1	73.0165	1.31422	-0.517421	0.130581	20.5445	57.368	27
754	SGTB	359.563	7.49735	-0.132017	0.563858	20.5406	324.429	154
755	ATP7A	112.073	2.38592	-0.0803056	0.820351	20.5371	104.112	49
756	C2orf61	41.957	1.80347	6.01796	1.77311e-19	20.5161	78.6153	37
757	MBD2	345.912	7.36415	-0.0730051	0.755264	20.5047	251.324	151
758	ASTN1	55.309	1.02431	-0.461995	0.256816	20.5017	39.6147	21
759	CNTLN	192.954	4.00086	-0.154329	0.604452	20.4956	137.526	82
760	SLC25A53	21.6692	0.488197	0.103992	0.892478	20.4835	15.6864	10
761	USP34	464.077	8.79085	-0.390831	0.0192383	20.4758	319.058	180
762	TAOK1	917.477	19.3441	-0.106213	0.583533	20.4714	722.949	396
763	TMEM64	260.238	5.22837	-0.228768	0.335314	20.4653	207.884	107
764	TRAPPC10	609.362	12.8258	-0.109381	0.529055	20.4276	436.565	262
765	PALM2	61.9811	1.02825	-0.708088	0.0567971	20.4231	44.6195	21
766	SCFD2	191.9	3.43073	-0.533952	0.0108142	20.4038	124.82	70
767	PIK3R1	245.47	5.74938	0.203475	0.376292	20.35	195.766	117
768	ANKH	211.766	3.68735	-0.597139	0.00237437	20.3398	130.995	75
769	TBCK	121.514	2.55698	-0.123911	0.709351	20.3365	81.5695	52
770	HHIPL2	13.6788	0.541342	3.27502	1.69527e-05	20.3199	17.2551	11
771	DNAJC27	59.8834	1.62721	0.739559	0.0348837	20.2801	60.1067	33
772	PBX3	484.705	9.77127	-0.226816	0.160019	20.2635	345.626	198
773	EPG5	138.671	3.30737	0.261748	0.326919	20.2578	142.358	67
774	ADAMTS2	74.4858	1.23471	-0.717428	0.0327044	20.2477	45.8893	25
775	LAMA3	72.6825	1.4327	-0.288123	0.450027	20.2415	45.4907	29
776	NAPG	445.519	8.59967	-0.335397	0.0456027	20.2333	277.393	174
777	SRPK2	693.552	13.0991	-0.394783	0.0037203	20.2303	452.393	265
778	MMS22L	684.956	14.2361	-0.138782	0.423411	20.2303	517.389	288
779	CLDN12	350.9	7.52517	-0.0537372	0.822368	20.1989	281.253	152
780	MCTP1	71.775	1.23867	-0.633371	0.0611209	20.183	49.7819	25
781	NCOA1	286.105	5.81016	-0.208575	0.322813	20.1371	219.121	117
782	FRS2	470.321	11.3878	0.310952	0.0646346	20.1092	416.497	229
783	PCGF3	517.457	10.992	-0.0880004	0.663193	20.1056	457.333	221
784	ERCC6L2	169.174	3.23475	-0.351369	0.155062	20.0943	111.416	65
785	SOS2	163.986	3.58609	0.00727209	0.983014	20.0776	125.176	72
786	HRK	135.307	2.83932	-0.127196	0.699991	20.0752	101.091	57
787	ROBO1	806.705	16.2166	-0.237586	0.107191	20.0412	556.521	325
788	PRKACB	413.007	8.59192	-0.147868	0.467687	20.0188	306.509	172
789	MEST	27.7607	0.599847	-0.0146963	0.983928	20.0051	18.8237	12
790	MITF	65.7596	1.30118	-0.300096	0.453837	19.9819	50.2384	26
791	CBX7	51.4803	0.851231	-0.70633	0.0952075	19.9711	29.4474	17
792	GSKIP	561.543	13.3763	0.254355	0.0943723	19.9606	532.271	267
793	DNMT3A	150.351	2.8568	-0.392545	0.115051	19.9524	108.32	57
794	PLSCR4	34.1803	0.751819	0.0339837	0.958079	19.9516	23.5297	15
795	KPNA5	456.248	9.97706	0.00440299	0.984753	19.9458	329.955	199
796	ANK3	172.288	3.61022	-0.130894	0.644717	19.9434	127.401	72
797	PDZD7	19.1391	0.502018	0.626425	0.3506	19.9196	15.6864	10
798	TMEM91	25.9059	0.602673	0.187291	0.797984	19.9113	18.8237	12
799	NCEH1	95.0939	2.16052	0.0901393	0.815399	19.9026	78.5736	43
800	ZNRF3	218.788	4.12961	-0.411401	0.0453236	19.8566	145.312	82
801	CNNM2	216.458	5.08678	0.220583	0.334099	19.8554	182.345	101
802	CHD9	371.176	8.51687	0.139307	0.550122	19.843	311.813	169
803	ARMC8	332.821	6.86319	-0.157565	0.442557	19.8159	259.492	136
804	ZNF720	118.172	2.93029	0.380039	0.182047	19.7933	90.9814	58
805	CPEB4	316.269	7.58256	0.27779	0.149432	19.7822	264.77	150
806	PIP5K1B	43.8739	1.06268	0.290459	0.547413	19.7613	44.6195	21
807	DYNC2H1	387.616	7.19499	-0.436431	0.0142877	19.736	234.982	142
808	UBASH3B	62.855	1.06453	-0.662897	0.0664614	19.7271	44.6195	21
809	PTPRG	553.99	9.96093	-0.520938	0.000168081	19.6769	344.157	196
810	FYCO1	225.317	4.4809	-0.253951	0.241353	19.6389	150.831	88
811	ARHGAP32	110.24	2.24051	-0.198139	0.543793	19.6384	71.8008	44
812	ZFAT	156.659	3.31272	-0.0903381	0.763331	19.6213	119.201	65
813	RIC3	37.8533	0.917638	0.327534	0.553853	19.6156	38.2453	18
814	CENPQ	514.001	11.6316	0.105823	0.55704	19.6017	461.641	228
815	FAM110B	119.435	2.19633	-0.489103	0.0767976	19.5781	77.4614	43
816	SLC6A17	19.1721	0.461141	0.402969	0.583586	19.5168	19.1227	9
817	CXXC4	47.9609	0.975287	-0.198648	0.701553	19.4815	35.9213	19
818	RASSF8	371.07	7.85557	-0.0879083	0.732383	19.4766	286.715	153
819	FAM222B	368.866	7.90985	-0.0601806	0.792889	19.4694	270.488	154
820	FCHO2	225.398	4.88032	-0.0189803	0.95044	19.466	173.489	95
821	DENND5B	252.625	5.29898	-0.12107	0.606934	19.4377	173.804	103
822	PTGFR	19.7247	0.463618	0.202828	0.799333	19.4125	19.1227	9
823	OSBPL6	192.851	3.81249	-0.272911	0.264757	19.4099	124.977	74
824	SENP5	559.055	11.8641	-0.0901747	0.611253	19.3862	430.856	230
825	KCNG3	88.489	2.06855	0.228441	0.51791	19.3372	82.2091	40
826	CASD1	189.903	3.98337	-0.111268	0.712769	19.3304	156.932	77
827	RALGPS2	223.474	4.35583	-0.307844	0.185279	19.2845	156.79	84
828	PTPN21	86.8983	2.02283	0.175656	0.633535	19.2799	82.8648	39
829	HOXB3	420.375	11.0001	0.574527	0.000237549	19.2726	351.46	212
830	C11orf30	194.366	4.31688	0.0453302	0.876581	19.2269	139.651	83
831	CCDC89	20.2187	0.468597	0.14472	0.855997	19.2063	19.1227	9
832	CCNB3	22.8932	0.469994	-0.205623	0.784084	19.1492	19.1227	9
833	BCL2L11	738.053	18.3736	0.396817	0.00126381	19.1035	580.623	351
834	LIN9	436.114	9.6862	0.0352318	0.876947	19.0993	320.228	185
835	ZC3H12C	175.555	4.19149	0.261118	0.307798	19.0863	137.17	80
836	VPS13C	253.569	4.5063	-0.551298	0.00485911	19.0844	140.464	86
837	PRKAA1	698.672	14.6852	-0.111253	0.572963	19.0668	457.016	280
838	GXYLT1	489.935	9.55251	-0.309569	0.109799	19.0526	358.342	182
839	ZNF431	134.365	3.30702	0.357449	0.215642	19.0504	114.395	63
840	FBXO36	14.8181	0.315283	-0.127842	0.894757	19.0305	12.7484	6
841	CXCL6	18.57	0.315311	-0.57907	0.457065	19.0288	9.41187	6
842	PTPN3	192.574	3.89189	-0.210781	0.385691	19.0139	116.08	74
843	SPON1	106.402	2.05134	-0.36614	0.216345	19.012	77.86	39
844	TFAP2C	149.871	3.94694	0.602898	0.00971507	19.0021	144.341	75
845	ADRB2	44.3912	1.52678	1.86389	3.51131e-07	18.9942	45.4907	29
846	SPOPL	230.732	5.06225	0.00599447	0.984177	18.9639	181.175	96
847	CDCP1	14.1386	0.264596	-0.460983	0.603056	18.8967	7.84322	5
848	ZNF703	3500.87	66.2229	-0.386807	0.390078	18.8756	2129.86	1250
849	CUX1	575.5	11.0768	-0.352219	0.0152094	18.8683	365.661	209
850	MIPOL1	119.525	2.28034	-0.386165	0.211893	18.8568	77.4614	43
851	FAT3	123.602	2.33516	-0.401206	0.143839	18.8424	79.5862	44
852	ALPL	19.7363	0.371515	-0.32166	0.68181	18.8418	14.8732	7
853	ALMS1	254.626	5.20241	-0.191716	0.421062	18.8374	178.195	98
854	BTBD3	629.56	12.6088	-0.242521	0.0927418	18.7964	464.637	237
855	HIVEP3	61.4107	1.22377	-0.263212	0.549558	18.7944	48.869	23
856	EGFLAM	44.8567	0.904769	-0.230111	0.656657	18.7893	33.3401	17
857	PITPNC1	81.5418	1.59726	-0.306611	0.387808	18.7822	58.1812	30
858	FAM13A	210.722	4.52673	-0.0588194	0.836067	18.7773	162.252	85
859	CCNT2	384.682	9.17047	0.265539	0.20705	18.7558	269.807	172
860	LIPH	19.5351	0.480142	0.308026	0.691086	18.7445	19.1227	9
861	NHLRC2	473.737	8.77748	-0.439013	0.0079758	18.6842	285.619	164
862	USP42	229.599	5.67989	0.366572	0.0991377	18.6623	218.549	106
863	LRRN1	54.2288	1.3403	0.397491	0.333351	18.6525	44.221	25
864	PTHLH	30.1996	0.59031	-0.291974	0.651275	18.6343	17.2551	11
865	PUM1	1533.51	37.0633	0.302244	0.00458201	18.6168	1205.26	690
866	RIMBP3	59.6619	1.23706	-0.14603	0.753096	18.5925	48.869	23
867	CHEK1	632.573	13.2872	-0.109383	0.531783	18.5893	446.957	247
868	ZBED3	194.741	3.9809	-0.188314	0.517762	18.5888	126.646	74
869	ZSWIM6	313.456	6.67105	-0.0823583	0.720636	18.5878	236.219	124
870	ICA1	63.1501	1.40282	0.0566785	0.915608	18.534	55.2432	26
871	ARHGEF37	24.232	0.539586	0.0540769	0.941707	18.5327	15.6864	10
872	TMEM145	74.1292	1.94375	0.564472	0.0830531	18.5209	56.4712	36
873	MN1	56.6705	1.29661	0.138248	0.767384	18.5098	37.6475	24
874	PTPRM	86.8846	1.73008	-0.266176	0.446082	18.4963	56.3137	32
875	RIF1	992.626	18.9316	-0.37273	0.0243793	18.4876	619.65	350
876	MSS51	30.8367	0.865673	0.78556	0.109277	18.4827	25.0983	16
877	ADAM19	36.6712	0.649501	-0.569388	0.252236	18.4757	25.4969	12
878	SLC9A5	37.5649	0.921332	0.347654	0.511421	18.4515	26.667	17
879	FPGT	87.9743	1.62669	-0.429485	0.176714	18.4423	51.5081	30
880	ZNF12	386.158	9.87416	0.489522	0.00355406	18.4319	337.21	182
881	HIC2	389.849	7.60139	-0.309324	0.0952652	18.4177	219.61	140
882	PLXDC1	12.5945	0.325855	0.40844	0.669892	18.4131	9.41187	6
883	FRMD6	228.878	5.37762	0.208714	0.340436	18.4096	198.115	99
884	SNTB2	230.995	4.78057	-0.161888	0.498372	18.4078	161.397	88
885	PPP1R15B	1046.39	24.5058	0.205775	0.136166	18.4038	828.131	451
886	MFSD8	207.852	4.3474	-0.131658	0.600227	18.4018	132.721	80
887	ABTB2	163.594	3.15948	-0.337233	0.180954	18.3574	104.328	58
888	WDR20	433.93	9.59185	0.0391049	0.859729	18.3489	331.691	176
889	SNCAIP	30.9514	0.600003	-0.331374	0.571064	18.3333	17.2551	11
890	MARK1	296.576	6.49929	0.00288583	0.991036	18.3097	217.254	119
891	SPATA2	304.85	8.5748	0.839344	1.44905e-07	18.3095	308.004	157
892	TMTC2	185.736	3.7163	-0.248221	0.298021	18.2978	116.678	68
893	PRSS12	202.726	3.66999	-0.503594	0.0153059	18.2562	139.021	67
894	YTHDF3	825.418	17.5973	-0.0709152	0.697187	18.2415	553.027	321
895	SKIDA1	265.381	5.59258	-0.0998148	0.686283	18.2385	173.904	102
896	MBNL2	292.944	6.50985	0.0480771	0.84468	18.1264	203.451	118
897	CDK14	189.997	3.47727	-0.482939	0.0321926	18.1177	123.293	63
898	ZBTB38	192.773	4.19529	-0.0291723	0.922539	18.1156	130.895	76
899	CDADC1	189.578	4.85817	0.498488	0.0151904	18.1138	166.958	88
900	FGD4	128.746	2.87077	0.0342368	0.935327	18.1136	92.6914	52
901	LRRN3	29.6717	0.883601	1.06893	0.0259501	18.1077	33.9958	16
902	FAM160B1	256.787	5.85815	0.127874	0.589422	18.0944	197.974	106
903	FLVCR1	325.097	7.68301	0.232433	0.21179	18.0919	283.661	139
904	LDLRAD3	214.869	4.14837	-0.334091	0.132244	18.0794	134.331	75
905	COL19A1	14.8535	0.332215	0.0994175	0.916326	18.0606	12.7484	6
906	ARHGAP28	97.2412	2.04878	-0.126972	0.731528	18.0595	65.2691	37
907	FAM129A	110.414	2.16484	-0.304257	0.33014	18.0152	72.299	39
908	ZNF451	894.636	19.9411	0.0561774	0.771567	18.003	656.567	359
909	ACVR2B	301.185	6.06357	-0.237972	0.232362	17.9762	187.665	109
910	MED13	1125.36	24.9814	0.0411022	0.830106	17.9734	811.648	449
911	ITPR2	260.814	4.79005	-0.469723	0.0197389	17.9539	147.694	86
912	LGALS8	74.5182	1.72751	0.186076	0.648476	17.9449	60.8621	31
913	TPK1	17.5308	0.445988	0.523018	0.491409	17.9377	16.9979	8
914	NDST4	51.1047	0.94851	-0.456352	0.285906	17.9228	30.5596	17
915	SYNE3	48.6262	1.06029	-0.0210317	0.970093	17.9197	29.8042	19
916	PARD6B	358.177	8.82281	0.362043	0.0446792	17.9081	268.421	158
917	STEAP2	234.015	4.13604	-0.554097	0.0045789	17.8915	127.202	74
918	SNX16	128.152	3.41215	0.622217	0.0175561	17.8773	126.273	61
919	SLC5A3	404.846	7.89347	-0.311362	0.0773533	17.8629	221.179	141
920	TRAPPC9	102.775	1.73674	-0.667687	0.0175512	17.8496	59.1938	31
921	ARMCX4	32.2925	0.729279	0.0939281	0.885035	17.8258	27.6216	13
922	ZNF891	142.099	3.20352	0.10824	0.742739	17.7929	102.203	57
923	E2F7	625.317	14.447	0.158585	0.339365	17.7892	457.083	257
924	NRIP1	276.526	6.01666	-0.00761485	0.978352	17.7839	206.216	107
925	MED13L	632.831	13.1066	-0.153972	0.364907	17.7773	413.874	233
926	TVP23C-CDRT4	35.1267	0.450758	-1.22019	0.0657236	17.7479	16.9979	8
927	AKAP13	227.121	4.73451	-0.139046	0.568018	17.7421	153.454	84
928	KRIT1	453.09	9.47998	-0.125777	0.528969	17.7215	280.215	168
929	MIB1	370.511	7.2801	-0.293819	0.1191	17.7195	231.828	129
930	ZFAND3	617.766	11.1256	-0.518694	0.000480754	17.7068	340.72	197
931	DOCK9	177.13	3.57011	-0.228821	0.372084	17.6465	101.605	63
932	BACH1	1037.13	24.2373	0.197056	0.129067	17.6175	687.606	427
933	NR4A3	42.4593	1.24889	1.06909	0.00863537	17.6157	34.5102	22
934	MEF2A	332.353	7.4976	0.095997	0.703511	17.6056	249.324	132
935	ZBTB43	174.895	4.77363	0.727769	0.000316722	17.5967	160.127	84
936	CDC42SE2	410.921	7.96156	-0.329081	0.048099	17.5845	269.659	140
937	G2E3	492.277	10.7025	-0.0153783	0.946902	17.566	348.29	188
938	TMEM163	95.5219	1.76494	-0.45852	0.154015	17.5643	60.8621	31
939	TENM3	368.997	7.23665	-0.302396	0.0765137	17.5496	224.798	127
940	ARL5B	1455.64	34.9881	0.285493	0.0750658	17.5488	1083.82	614
941	LRRC58	926.381	17.7317	-0.36294	0.0276075	17.5392	603.516	311
942	RAB11FIP2	416.366	8.04052	-0.336059	0.0750525	17.5362	258.993	141
943	CDON	199.4	3.87985	-0.323907	0.145334	17.5264	125.575	68
944	FARP1	606.122	12.1594	-0.24306	0.100679	17.5173	399.184	213
945	RRH	17.4374	0.685485	3.19172	4.48622e-05	17.5059	18.8237	12
946	GLTSCR1L	138.409	3.42961	0.383605	0.121109	17.4947	104.684	60
947	SMARCAD1	655.071	13.8911	-0.0929501	0.637506	17.4932	469.6	243
948	KIAA0232	236.067	5.37847	0.113614	0.648515	17.4771	153.014	94
949	ACACB	90.5897	2.11832	0.200295	0.563049	17.4667	74.1666	37
950	LIFR	329.607	7.04286	-0.0721226	0.768364	17.4645	224.085	123
951	STAM2	211.075	4.23925	-0.233532	0.3612	17.4559	140.548	74
952	CRISPLD2	26.1397	0.974549	2.52067	2.94685e-07	17.444	32.784	17
953	DICER1	1080.12	21.5229	-0.258801	0.0759667	17.4233	667.207	375
954	KIAA2026	136.191	3.04271	0.0629094	0.862598	17.4187	83.1382	53
955	POU2F1	338.584	6.49498	-0.353898	0.0500788	17.3981	205.062	113
956	SBF2	162.632	3.33572	-0.180496	0.501419	17.3876	103.215	58
957	C5orf42	259.676	5.41309	-0.133445	0.622235	17.3653	160.799	94
958	NXPE3	242.393	4.66572	-0.351519	0.0923591	17.3607	160.426	81
959	PANK3	1377.96	28.9776	-0.11038	0.449622	17.3582	938.618	503
960	TRIM59	267.223	5.15661	-0.342154	0.0850747	17.2594	150.175	89
961	ANKRD46	562.957	11.7191	-0.132411	0.482606	17.2368	410.29	202
962	LDHC	61.5076	1.45283	0.266302	0.55214	17.2077	39.2161	25
963	SYPL1	1589.06	35.6366	0.0780519	0.636021	17.2014	980.486	613
964	KDM6A	370.491	8.26792	0.0530085	0.810804	17.1748	240.543	142
965	ZIC5	566.972	13.7334	0.312767	0.0340993	17.1115	399.773	235
966	ZNF674	68.9083	1.75374	0.469245	0.192656	17.1063	49.8398	30
967	HOXD1	26.8288	0.81854	1.14449	0.0236545	17.1036	21.961	14
968	EFR3B	129.723	2.3974	-0.457135	0.0752334	17.1018	87.1143	41
969	UBL3	447.238	9.89552	0.0474881	0.833308	17.0784	286.789	169
970	ARHGAP31	31.9752	0.58573	-0.462974	0.403776	17.0727	21.2474	10
971	ZNF714	207.257	4.57341	0.0224878	0.943391	17.0551	146.822	78
972	MTF2	646.008	12.9121	-0.245402	0.123915	17.0383	401.267	220
973	OPHN1	63.7093	1.17386	-0.426472	0.270088	17.0378	38.6021	20
974	SH3PXD2A	105.186	1.99666	-0.39921	0.173954	17.0284	56.1144	34
975	MUC16	120.071	3.17702	0.607727	0.0190398	16.9971	91.3799	54
976	IGSF11	27.5211	0.529644	-0.310451	0.628583	16.9926	14.1178	9
977	ITIH5	15.6237	0.2944	-0.377899	0.662756	16.9837	10.6237	5
978	ZNF550	164.237	4.1815	0.468093	0.036699	16.9795	111.374	71
979	SCN9A	82.391	1.5917	-0.344528	0.327444	16.963	57.368	27
980	EML5	126.96	2.71263	-0.0701544	0.843131	16.9577	77.7186	46
981	ZNF793	543.909	15.0066	0.778932	1.07193e-08	16.9259	398.436	254
982	STRN	362.072	7.26844	-0.237399	0.244229	16.9225	234.094	123
983	FAM169A	255.085	5.14669	-0.220535	0.368028	16.9041	139.253	87
984	IRAK2	69.7005	1.72233	0.357901	0.322095	16.8377	54.3882	29
985	LGALSL	269.859	6.77402	0.426083	0.0238561	16.829	233.879	114
986	SNX13	352.515	7.37016	-0.130806	0.543826	16.8246	226.765	124
987	GSK3B	577.556	12.2078	-0.104469	0.556451	16.7926	373.845	205
988	VPS54	279.511	5.66443	-0.213021	0.315639	16.7713	162.924	95
989	PRRG4	161.559	4.05811	0.409594	0.083454	16.7566	128.356	68
990	PUM2	760.093	15.8751	-0.130569	0.387099	16.7558	472.869	266
991	GNG2	35.5934	0.83693	0.21482	0.709104	16.7278	29.7463	14
992	ZBTB5	262.589	5.86355	0.0629996	0.795834	16.7134	183.2	98
993	ATXN1L	461.923	11.8599	0.509694	0.000249694	16.6949	369.538	198
994	DMD	166.363	3.41632	-0.177426	0.515529	16.6846	106.652	57
995	PTGER3	14.8345	0.599504	3.41396	2.48535e-06	16.6805	15.6864	10
996	DGKH	324.773	6.24189	-0.346921	0.0724099	16.6616	167.588	104
997	REL	178.937	3.90184	-0.00252005	0.993214	16.6588	118.089	65
998	ZSCAN9	116.345	2.64297	0.112633	0.751431	16.648	71.8008	44
999	FBXO22	471.604	9.97272	-0.0962067	0.637506	16.6454	291.536	166
1000	TTC7A	101.153	2.28332	0.0661149	0.872659	16.6424	67.9499	38
1001	DIAPH2	158.587	3.12809	-0.288914	0.287997	16.6236	98.2524	52
1002	NIPBL	648.06	13.7179	-0.0940389	0.656657	16.6206	385.456	228
1003	F13B	15.4043	0.662464	7.2862	2.98315e-07	16.6047	17.2551	11
1004	STX6	256.325	5.05909	-0.283619	0.174433	16.6038	162.351	84
1005	LRRIQ1	28.9538	0.662624	0.116679	0.863917	16.6007	17.2551	11
1006	CEP135	255.622	5.90736	0.161254	0.524391	16.5895	204.332	98
1007	ZNF148	238.584	4.9451	-0.146709	0.578989	16.5821	143.643	82
1008	MTHFD2L	86.8477	2.53297	0.99163	0.00022625	16.5813	77.005	42
1009	ZBTB34	274.889	6.6969	0.325319	0.0823206	16.5748	222.5	111
1010	MVB12B	178.451	3.4415	-0.34236	0.134527	16.5626	89.4127	57
1011	PDK4	45.6523	1.27005	0.862792	0.0262057	16.5348	39.0586	21
1012	UHRF1BP1	443.47	8.58933	-0.334983	0.030219	16.5321	253.889	142
1013	KCNMA1	59.3627	1.14946	-0.329696	0.451832	16.5295	29.8042	19
1014	MON2	332.279	6.47778	-0.316112	0.0819072	16.518	180.079	107
1015	HS6ST2	576.598	10.5389	-0.472924	0.000793915	16.5103	311.315	174
1016	ZNF805	145.497	3.57573	0.364281	0.163123	16.5001	120.911	59
1017	KIAA1644	52.9935	0.971041	-0.461117	0.26943	16.4772	33.9958	16
1018	GPR173	33.0336	0.729691	0.0121077	0.98489	16.4453	18.8237	12
1019	HIPK2	519.224	10.2175	-0.294446	0.0659788	16.4424	319.142	168
1020	PPM1L	330.971	5.90364	-0.534764	0.00284028	16.4305	172.178	97
1021	CDK13	426.628	9.5195	0.0592143	0.783505	16.3874	264.172	156
1022	STK3	311.538	6.53067	-0.117555	0.617468	16.3842	184.528	107
1023	MYNN	186.529	4.52172	0.313088	0.165182	16.3655	120.528	74
1024	HAND2	79.8521	2.07989	0.540181	0.085837	16.347	72.2411	34
1025	AS3MT	35.6676	0.613186	-0.520456	0.499693	16.3083	15.6864	10
1026	KLF7	24.3757	0.552713	0.13233	0.856193	16.2833	19.1227	9
1027	CASS4	33.2457	1.41666	5.47929	4.79931e-17	16.2354	41.0837	23
1028	ST6GALNAC3	148.269	2.77553	-0.424909	0.0914422	16.2131	86.1597	45
1029	ELOVL7	209.47	3.94855	-0.406404	0.0800283	16.2085	110.959	64
1030	GOLGA3	853.454	18.1517	-0.0802066	0.61606	16.1417	476.296	293
1031	RBM47	116.779	2.29354	-0.309879	0.304254	16.1323	63.0447	37
1032	KIAA1211	88.414	1.54978	-0.584878	0.0576934	16.1313	41.9966	25
1033	NPAS2	31.9753	0.68292	-0.0540028	0.935413	16.1073	23.3721	11
1034	PRKAA2	409.487	8.32117	-0.206701	0.329678	16.1035	232.998	134
1035	BBX	442.543	8.39359	-0.385608	0.0176016	16.0837	235.679	135
1036	FBXO3	583.023	13.2454	0.1089	0.532575	16.0811	389.731	213
1037	B3GNT2	323.157	7.59377	0.222087	0.302954	16.0658	251.433	122
1038	DYRK2	659.561	13.5222	-0.179942	0.288715	16.0476	402.678	217
1039	CASC1	20.1675	0.685483	1.71577	0.00399859	16.0471	17.2551	11
1040	ADM	654.151	19.4603	1.09386	8.37466e-22	16.0327	567.826	312
1041	C3orf80	48.5497	1.00027	-0.155208	0.7587	15.9957	25.0983	16
1042	SREK1	912.009	21.2719	0.195004	0.208261	15.9836	606.188	340
1043	HCCS	175.452	4.63189	0.61168	0.00427419	15.9762	146.109	74
1044	AAK1	80.6252	1.62829	-0.22532	0.546079	15.9676	52.4627	26
1045	MPP5	312.365	6.64052	-0.0767285	0.757	15.9626	191.857	106
1046	UBR1	371.806	8.02564	-0.0379263	0.870476	15.9489	211.352	128
1047	HIVEP2	169.274	3.51562	-0.144576	0.612145	15.9289	87.8441	56
1048	ISL1	110.86	2.57404	0.164402	0.613937	15.9283	87.1143	41
1049	CWF19L2	193.977	4.46322	0.145708	0.608413	15.9078	114.154	71
1050	SYN2	77.5144	1.50877	-0.289643	0.439371	15.907	40.4279	24
1051	SLC6A11	29.2152	0.629084	-0.0467804	0.9447	15.8961	21.2474	10
1052	GABRB3	236.706	4.40934	-0.427406	0.0343795	15.8754	138.166	70
1053	GNB4	681.592	12.9257	-0.389642	0.0156845	15.8599	366.06	205
1054	CBL	236.138	4.85626	-0.172975	0.447259	15.8558	156.376	77
1055	PLCH1	88.6112	1.5798	-0.537557	0.0796793	15.8248	39.2161	25
1056	CD101	33.3578	1.01145	1.21346	0.00520045	15.8189	33.9958	16
1057	ZNF496	201.168	4.29966	-0.0611484	0.830064	15.8152	121.126	68
1058	PRDM16	95.4828	1.83562	-0.348764	0.270599	15.7985	50.4955	29
1059	PBX4	15.7203	0.316538	-0.317588	0.724083	15.7959	7.84322	5
1060	SNX4	670.608	14.118	-0.0996844	0.559602	15.7954	404.305	223
1061	KTN1	1399.19	30.9065	0.027624	0.903223	15.7896	769.391	488
1062	PCNX	365.27	7.16702	-0.298569	0.0990829	15.7667	230.642	113
1063	PSD3	494.047	9.71268	-0.294407	0.0923041	15.7526	261.69	153
1064	CATSPER3	21.8144	0.508173	0.271146	0.723147	15.7427	12.5492	8
1065	EVA1C	42.4295	0.889497	-0.118606	0.834278	15.7392	26.4098	14
1066	RASSF4	28.009	0.572334	-0.147597	0.834471	15.7251	19.1227	9
1067	C5orf28	167.055	4.2006	0.427774	0.0765137	15.712	113.54	66
1068	COG5	464.046	9.05529	-0.308735	0.0609526	15.6814	257.225	142
1069	GATA2	213.067	5.99833	0.859684	2.36559e-06	15.671	194.721	94
1070	SIL1	179.213	3.32752	-0.444668	0.075662	15.6273	92.6914	52
1071	LRRC49	147.472	3.13766	-0.0925502	0.768591	15.6168	86.8733	49
1072	FBXO30	455.249	10.5037	0.162352	0.424583	15.6136	270.604	164
1073	SGMS1	289.717	6.0224	-0.136742	0.525546	15.6084	162.467	94
1074	BAIAP2	313.608	6.27914	-0.24322	0.290515	15.6072	162.625	98
1075	SLC30A7	493.37	10.7658	-0.014504	0.947133	15.605	316.361	168
1076	GULP1	236.954	4.80717	-0.201422	0.439308	15.6017	137.668	75
1077	AGO4	167.65	3.46315	-0.159315	0.563311	15.5928	104.17	54
1078	SPOCK1	40.2946	0.898367	0.0135051	0.982243	15.5838	24.7415	14
1079	RAB5B	1239.01	24.8369	-0.243278	0.0408871	15.5816	709.387	387
1080	PCDH17	25.7768	1.02687	3.37666	1.70083e-10	15.5813	30.6593	16
1081	PIK3CA	216.536	4.55963	-0.0982322	0.731715	15.5714	142.515	71
1082	PTBP3	796.497	15.9267	-0.2534	0.135844	15.5085	474.206	247
1083	ZXDB	122.799	2.58103	-0.109161	0.742751	15.4977	80.5408	40
1084	PARD6G	84.1257	1.3563	-0.774311	0.0106313	15.4833	38.5025	21
1085	ATF7IP	849.129	19.3239	0.112403	0.542437	15.4731	537.424	299
1086	STAG1	383.703	7.76711	-0.218359	0.251279	15.4498	203.808	120
1087	TMEM135	229.695	4.33728	-0.395268	0.0661711	15.4475	118.445	67
1088	TSPAN9	220	3.82037	-0.608853	0.00658793	15.4435	109.233	59
1089	DNAH11	27.7374	0.585365	-0.146271	0.83074	15.375	19.1227	9
1090	NSMCE2	530.176	11.0708	-0.131396	0.534235	15.3557	300.035	170
1091	PELI2	274.036	5.87441	-0.0796662	0.768582	15.3207	160.641	90
1092	USP44	137.44	3.52607	0.511057	0.0384763	15.3145	92.4921	54
1093	BTRC	376.885	7.24919	-0.353011	0.0372864	15.312	199.7	111
1094	LHFP	496.564	9.01764	-0.489258	0.00119311	15.3033	232.044	138
1095	RRP15	364.976	8.10448	0.0487069	0.848409	15.3002	221.204	124
1096	ZNF699	37.3309	1.04591	0.812383	0.0996779	15.2977	27.3227	16
1097	FAR1	893.201	18.0579	-0.213629	0.177451	15.2842	553.618	276
1098	PHF21A	184.519	4.25453	0.168556	0.520967	15.2778	108.635	65
1099	ACBD5	549.589	12.5693	0.136849	0.478725	15.2753	307.853	192
1100	TGFBR1	408.735	8.46266	-0.157315	0.436159	15.2434	219.038	129
1101	KBTBD8	296.077	7.29051	0.365603	0.0732703	15.2253	198.588	111
1102	ZNF536	150.848	2.62948	-0.602677	0.0131691	15.2121	67.1945	40
1103	MAPKBP1	106.048	2.30862	-0.0232306	0.95288	15.1606	57.683	35
1104	BMP3	69.5087	1.32019	-0.389453	0.309678	15.1493	31.3729	20
1105	SLC27A5	33.266	0.793137	0.248224	0.713974	15.1298	18.8237	12
1106	PHTF2	409.316	8.33542	-0.198464	0.308389	15.1162	209.327	126
1107	CPQ	33.953	0.662207	-0.283129	0.631922	15.101	21.2474	10
1108	ADORA1	28.2854	0.530847	-0.390521	0.529836	15.0703	16.9979	8
1109	TMCC3	66.0354	1.46165	0.038387	0.934098	15.0515	37.2907	22
1110	MTF1	307.445	7.84952	0.495074	0.00291828	15.0328	197.334	118
1111	VWDE	46.2877	0.931676	-0.237645	0.639077	15.0267	21.961	14
1112	GLI2	67.9413	1.19896	-0.554503	0.119716	15.013	33.7965	18
1113	RARB	104.288	1.93349	-0.469991	0.128669	14.9988	61.6174	29
1114	SLC16A9	159.83	4.2697	0.663113	0.00293034	14.9893	108.179	64
1115	ACTN2	39.7614	1.13482	0.903942	0.0308716	14.9804	26.667	17
1116	MKL2	173.215	3.54211	-0.193835	0.450236	14.9628	90.9235	53
1117	ADARB1	301.693	6.2167	-0.169687	0.427284	14.9597	161.455	93
1118	TTPA	20.2994	0.401557	-0.244775	0.750868	14.9418	12.7484	6
1119	EVC	126.442	2.34575	-0.436593	0.103264	14.9206	74.3659	35
1120	RAB33B	198.944	5.29959	0.656451	0.00104405	14.9068	136.157	79
1121	RHBDL3	73.5389	1.40922	-0.353184	0.345079	14.9018	32.9415	21
1122	RBM24	25.1753	0.603998	0.27556	0.692755	14.9007	14.1178	9
1123	MAP3K5	223.322	4.36336	-0.308274	0.149577	14.8968	105.855	65
1124	RSBN1L	392.239	8.29248	-0.0889754	0.684064	14.8327	230.758	123
1125	FBXO32	118.306	3.03814	0.512377	0.0457451	14.8117	70.589	45
1126	IGFBP4	22.1489	0.405096	-0.516465	0.445287	14.8113	9.41187	6
1127	LPGAT1	552.933	10.9451	-0.274218	0.108292	14.8012	298.052	162
1128	TMEM55A	130.274	3.0416	0.189973	0.62164	14.7948	89.4962	45
1129	RIC8B	253.568	5.81596	0.134455	0.553851	14.7869	134.903	86
1130	ZEB2	273.105	6.42814	0.216853	0.343637	14.7788	158.475	95
1131	STARD13	74.2011	1.42167	-0.384694	0.293432	14.7713	32.9415	21
1132	FAM172A	373.516	8.12756	-0.00906433	0.972337	14.7646	217.154	120
1133	NR2C2	287.819	5.89999	-0.181927	0.383631	14.7458	159.272	87
1134	TNPO1	1584.52	31.8143	-0.236195	0.0653397	14.7418	893.069	469
1135	KIAA1462	300.838	6.44949	-0.0570858	0.80891	14.7298	149.021	95
1136	NUFIP2	1454.01	36.333	0.414569	0.000885307	14.7249	962.122	535
1137	SSBP2	143.484	2.78637	-0.333166	0.221361	14.7145	67.0949	41
1138	CRYBG3	236.006	4.68978	-0.263122	0.27881	14.7128	129.368	69
1139	MDFIC	333.013	6.18513	-0.438539	0.0105062	14.7127	160.542	91
1140	FEM1C	449.012	10.8089	0.286947	0.09575	14.7101	306.692	159
1141	CAMSAP2	415.786	8.90618	-0.0588471	0.802122	14.7089	224.4	131
1142	SLC25A36	952.702	22.5746	0.242577	0.0929929	14.7068	549.151	332
1143	ZNF680	413.317	8.70654	-0.104197	0.66992	14.7016	234.708	128
1144	BBS9	108.368	2.04076	-0.391967	0.177312	14.7004	63.7422	30
1145	ZHX2	177.763	3.47255	-0.318618	0.170462	14.6866	87.7862	51
1146	MREG	155.661	2.99636	-0.341795	0.169236	14.6845	87.9276	44
1147	ITGA3	68.7224	1.29408	-0.410316	0.27815	14.6823	40.37	19
1148	SERPINB8	21.6815	0.613825	0.912578	0.117441	14.6622	19.1227	9
1149	PGAP1	199.231	4.09374	-0.174255	0.513369	14.6565	96.8992	60
1150	AMOTL1	933.181	18.3564	-0.295014	0.0187601	14.6543	493.702	269
1151	CELF6	12.1865	0.477688	3.07389	5.30198e-05	14.6539	14.8732	7
1152	RAB33A	17.5238	0.751454	6.54868	1.62601e-07	14.6383	23.3721	11
1153	USP46	233.517	4.44634	-0.376361	0.0705426	14.6188	106.411	65
1154	ZNF24	1084.26	24.7756	0.12637	0.482958	14.6112	620.678	362
1155	ZNF483	428.2	8.70125	-0.204003	0.354615	14.5956	227.023	127
1156	EHD3	112.811	2.19412	-0.322632	0.319039	14.5844	63.5429	32
1157	KANSL1L	153.177	4.04642	0.573213	0.0190593	14.5808	104.228	59
1158	MBNL3	231.433	4.12186	-0.538896	0.00501436	14.5566	110.245	60
1159	ZNF782	99.8044	2.47327	0.374457	0.265835	14.5556	63.7004	36
1160	STXBP5	337.551	7.21903	-0.0664293	0.771442	14.5449	183.059	105
1161	KLHL3	45.7961	1.16976	0.48876	0.254662	14.5329	33.3401	17
1162	DNAH14	553.757	12.0445	-0.00724943	0.975403	14.5294	297.313	175
1163	STARD9	74.7701	1.72301	0.155079	0.697187	14.5095	39.2161	25
1164	FAM179B	280.738	6.96629	0.39044	0.027375	14.4984	169.555	101
1165	ZFAND4	203.903	4.41645	-0.0301189	0.919995	14.4913	100.393	64
1166	MBNL1	1041.2	21.2198	-0.201401	0.185874	14.4677	510.491	307
1167	SOWAHA	107.469	2.14464	-0.256388	0.425262	14.4547	57.5255	31
1168	EBF2	102.997	2.08057	-0.22688	0.492939	14.4191	49.2837	30
1169	EPN2	296.436	5.62359	-0.388467	0.0373311	14.4036	149.86	81
1170	ZDHHC20	708.315	13.8164	-0.320012	0.0289387	14.4032	341.633	199
1171	SYT3	90.2987	1.87504	-0.156732	0.701033	14.3997	50.6948	27
1172	ZNF117	93.2538	2.36262	0.45207	0.159054	14.3908	67.2363	34
1173	RBL1	333.066	7.50644	0.0851111	0.736411	14.3877	212.233	108
1174	RNF169	272.8	5.42462	-0.257715	0.220484	14.3789	134.588	78
1175	PMEL	18.5322	0.417325	0.104149	0.901792	14.3773	12.7484	6
1176	RUFY3	396.673	8.45473	-0.0774914	0.716333	14.3115	219.835	121
1177	AADAT	271.184	6.78975	0.4134	0.022594	14.2862	177.183	97
1178	TPPP	66.9178	1.26022	-0.41663	0.274537	14.2832	28.2356	18
1179	NBEAL1	97.2014	1.96171	-0.223481	0.519824	14.2733	48.9269	28
1180	TRIQK	206.647	4.20663	-0.194701	0.428041	14.2632	111.358	60
1181	KMT2C	700.958	15.2934	-0.0111721	0.960683	14.2545	412.032	218
1182	REEP3	805.635	17.3402	-0.0411503	0.81355	14.1867	425.925	246
1183	BICC1	261.631	5.0051	-0.362408	0.0576969	14.1855	120.271	71
1184	ACYP2	101.339	2.2596	0.055765	0.888551	14.1618	63.5429	32
1185	ZNF70	206.001	5.3014	0.497166	0.0116927	14.1472	144.897	75
1186	ZMYM6	186.891	4.10076	-0.00832863	0.978395	14.1437	105.44	58
1187	GOLGA4	362.195	8.06088	0.054172	0.839231	14.1424	218.864	114
1188	ANAPC10	432.037	8.28897	-0.353348	0.0999593	14.1151	205.775	117
1189	EPS8	396.02	7.79807	-0.292786	0.0978027	14.1061	207.029	110
1190	LCA5	86.279	1.91548	0.0270776	0.951862	14.0957	45.1339	27
1191	NKRF	1112.76	24.7861	0.0527073	0.742141	14.0805	648.11	349
1192	DOCK1	366.642	7.3154	-0.252201	0.157314	14.0799	183.258	103
1193	RUNX2	55.6922	1.13639	-0.152631	0.771782	14.0797	30.1032	16
1194	SLC35E4	55.2107	1.06676	-0.320553	0.475405	14.0613	31.8711	15
1195	ST8SIA5	15.3845	0.355739	0.184262	0.841465	14.0552	10.6237	5
1196	NBPF19	57.7106	1.49519	0.532358	0.156209	14.0451	32.9415	21
1197	DCAF10	208.075	4.34471	-0.125111	0.621814	14.0401	115.707	61
1198	GNAI1	505.502	10.1214	-0.248427	0.158372	14.0296	241.099	142
1199	GREB1	34.0828	0.642435	-0.37211	0.507741	14.0092	19.1227	9
1200	PPARGC1A	38.6195	0.785646	-0.204974	0.716077	14.0012	23.3721	11
1201	ARL10	124.782	2.28555	-0.462147	0.098822	14.001	67.9917	32
1202	N4BP2L2	663.954	14.662	0.0227958	0.928507	13.9817	349.933	205
1203	PKD2	156.786	3.64769	0.196844	0.463218	13.9815	90.5667	51
1204	OTUD6B	324.116	6.08438	-0.416342	0.0227133	13.9702	151.13	85
1205	ATG9A	792.486	14.6227	-0.457303	0.00135595	13.951	361.155	204
1206	SLIT2	2610.91	50.2436	-0.350005	0.00210114	13.9321	1256.54	700
1207	TNKS	504.13	9.9173	-0.293497	0.0641536	13.9151	248.17	138
1208	ARHGAP22	189.608	2.87507	-0.898063	0.000113814	13.9127	67.7506	40
1209	ABCG2	52.4322	1.15017	0.00257096	0.995336	13.911	33.9958	16
1210	THAP1	461.046	11.1576	0.311376	0.1035	13.8919	245.92	155
1211	PAX9	185.249	3.81616	-0.151623	0.587779	13.8883	85.9186	53
1212	FBXO28	752.344	17.6549	0.212645	0.138435	13.8772	453.274	245
1213	TBL1X	238.883	4.3974	-0.463852	0.0151345	13.8718	122.38	61
1214	MTSS1	56.1987	1.08197	-0.34968	0.409367	13.8636	23.5297	15
1215	SEMA3C	203.642	4.47283	0.015206	0.959738	13.8615	111.714	62
1216	ZNF609	405.246	7.93584	-0.310887	0.0691606	13.8612	201.468	110
1217	VGLL3	139.406	2.67158	-0.363097	0.193751	13.8495	65.8252	37
1218	ZNF792	211.892	5.05629	0.262496	0.238377	13.8441	112.586	70
1219	AFF4	907.221	19.8777	0.00492647	0.982243	13.8346	498.109	275
1220	SOS1	307.573	6.43332	-0.125394	0.612145	13.8342	155.736	89
1221	IGDCC3	47.2029	0.939728	-0.270117	0.577969	13.8338	27.6216	13
1222	ZNF284	332.557	8.39048	0.45539	0.0286541	13.8252	224.782	116
1223	MYO5B	155.448	3.04149	-0.305003	0.222545	13.809	73.1123	42
1224	C11orf63	75.2226	1.81072	0.266525	0.498628	13.8067	39.2161	25
1225	SLC22A15	89.2828	1.88863	-0.0748141	0.850755	13.7666	48.5701	26
1226	NEDD4	229.05	4.5766	-0.246994	0.298781	13.7657	106.61	63
1227	CCDC150	94.7597	2.39925	0.446335	0.139472	13.7543	51.7653	33
1228	TMED5	1100.84	24.3022	0.031966	0.885963	13.7436	631.254	334
1229	ZNF423	29.2702	0.729337	0.383254	0.512662	13.7111	21.2474	10
1230	ZNF571	284.211	6.93199	0.335636	0.155706	13.7046	159.587	95
1231	HDAC8	385.339	8.69957	0.096948	0.668104	13.6788	189.449	119
1232	C4orf46	377.615	9.0716	0.281899	0.127185	13.669	227.322	124
1233	FAM160A1	115.508	2.27118	-0.30053	0.307276	13.6493	51.9646	31
1234	SPATA5	300.345	5.79411	-0.346596	0.0765137	13.6345	138.937	79
1235	RFTN1	139.621	2.56875	-0.460063	0.0748853	13.6253	69.361	35
1236	THAP9	108.943	2.64574	0.326645	0.27815	13.6068	56.4712	36
1237	EFCAB12	44.1361	1.83792	4.32294	1.19752e-21	13.6024	48.1136	25
1238	SGK3	251.185	4.71336	-0.418285	0.0424671	13.5784	114.852	64
1239	CXADR	631.514	12.969	-0.173823	0.346176	13.5708	350.042	176
1240	NEK7	512.223	10.8334	-0.0900111	0.662955	13.5692	274.522	147
1241	NEURL1	24.3425	0.442295	-0.511102	0.439003	13.5656	9.41187	6
1242	GDF7	23.8992	0.368832	-0.887554	0.138672	13.5563	10.6237	5
1243	NEFL	1303.47	28.0414	-0.0484798	0.753572	13.5514	600.534	380
1244	ATRNL1	292.65	6.57057	0.0795462	0.787383	13.5453	152.4	89
1245	MAB21L1	165.454	5.25051	1.39899	1.03246e-13	13.5225	150.856	71
1246	RHOBTB1	168.55	3.32834	-0.281577	0.261606	13.5202	95.6133	45
1247	KIF26B	44.0384	0.739695	-0.672309	0.12644	13.5191	21.2474	10
1248	NCAPD2	2614.14	55.8537	-0.0696399	0.592446	13.5175	1358.94	755
1249	KLF11	187.634	5.47453	1.00005	5.06984e-08	13.5171	122.197	74
1250	RHBDF1	50.5792	0.961934	-0.356602	0.464191	13.5144	23.7289	13
1251	HIST1H2BG	280.58	5.33298	-0.353757	0.178058	13.5009	112.942	72
1252	PHACTR1	66.5051	1.33567	-0.263095	0.514476	13.4764	30.46	18
1253	SLC4A7	383.091	8.16317	-0.0832068	0.728903	13.4752	213.702	110
1254	MPDZ	268.623	5.49498	-0.191529	0.38262	13.4668	129.426	74
1255	CAMK4	231.243	4.31099	-0.434656	0.0380022	13.454	109.889	58
1256	ELMOD2	504.649	10.6519	-0.1074	0.628712	13.4248	244.892	143
1257	XK	87.9689	1.64226	-0.437338	0.178129	13.3962	46.7443	22
1258	DTNB	213.183	4.40509	-0.166135	0.518555	13.3936	96.9988	59
1259	IREB2	850.887	17.7815	-0.130857	0.442557	13.3847	428.947	238
1260	GLCCI1	223.025	4.71755	-0.0864818	0.735883	13.3544	122.737	63
1261	ANKRD11	539.409	11.8344	0.00576194	0.977893	13.3509	257.856	158
1262	PDE5A	97.5878	2.02375	-0.154646	0.675362	13.3416	46.8022	27
1263	ASAP2	241.381	4.79705	-0.259441	0.222958	13.3415	126.53	64
1264	ZBTB6	296.242	8.02927	0.714195	8.38159e-06	13.3262	186.196	107
1265	PPP1R21	155.236	3.22977	-0.145765	0.60929	13.3137	70.2322	43
1266	MTAP	481.299	9.16874	-0.372732	0.0259333	13.3061	220.292	122
1267	TNRC6C	402.569	9.0958	0.0880661	0.668592	13.3028	217.055	121
1268	GSTCD	396.195	8.19816	-0.152295	0.431564	13.2957	194.338	109
1269	ACAP2	277.26	5.49391	-0.276589	0.170136	13.2874	142.316	73
1270	PTPN14	420.545	7.90668	-0.409294	0.00818849	13.2799	206.971	105
1271	RAPH1	240.845	5.5764	0.157617	0.529761	13.2702	131.65	74
1272	MBOAT1	136.434	2.638	-0.319242	0.233826	13.2676	58.7952	35
1273	SUCO	365.51	8.52039	0.191268	0.32322	13.2623	221.188	113
1274	WDFY3	244.731	5.05735	-0.157079	0.51518	13.248	114.553	67
1275	SEC22A	159.354	3.24723	-0.183434	0.507305	13.2421	73.0127	43
1276	ZNF572	32.9863	0.831041	0.432452	0.43563	13.2364	17.2551	11
1277	BBS10	449.735	11.108	0.379175	0.0369273	13.2337	264.513	147
1278	KCNMB4	124.363	2.41907	-0.321509	0.25875	13.2282	50.1966	32
1279	SFT2D2	615.062	9.90311	-0.772046	3.90907e-09	13.2282	234.965	131
1280	FRMD4B	124.687	2.94903	0.22259	0.45762	13.2247	63.4015	39
1281	RANBP17	164.558	3.47837	-0.0874286	0.76708	13.2246	88.2844	46
1282	HECTD2	216.163	4.84264	0.0719182	0.800712	13.2159	100.393	64
1283	CAPN5	54.6048	1.21167	0.0218163	0.967078	13.2049	33.9958	16
1284	LNPEP	348.966	6.66452	-0.370127	0.0462322	13.2043	158.06	88
1285	YOD1	581.777	14.5534	0.418084	0.0084535	13.1928	337.326	192
1286	TMEM245	498.339	10.2448	-0.172921	0.294077	13.1774	264.596	135
1287	GUCY1A3	211.658	4.56217	-0.0489996	0.861073	13.1516	107.465	60
1288	ATP13A3	1151.02	23.5843	-0.183596	0.183065	13.1443	565.801	310
1289	MAN1A1	746.785	16.3184	-0.00442451	0.983014	13.1141	351.817	214
1290	JMJD1C	575.066	13.2731	0.157537	0.423411	13.1092	315.207	174
1291	AHCYL2	323.45	6.56184	-0.197976	0.30881	13.1061	139.908	86
1292	GMDS	666.422	13.6628	-0.182221	0.233731	13.1012	347.519	179
1293	KIAA1324L	70.9856	1.45102	-0.171258	0.68162	13.0942	40.37	19
1294	SORBS2	74.7987	1.45144	-0.319745	0.400618	13.0904	34.253	19
1295	SMAD5	1068.33	20.6259	-0.341046	0.0108142	13.0904	501.387	270
1296	C1GALT1	149.62	2.90314	-0.32048	0.260584	13.0893	80.7401	38
1297	KIAA1919	195.324	4.27953	0.0122856	0.968833	13.0855	114.537	56
1298	TCF7L2	477.49	10.855	0.116535	0.537857	13.0816	254.445	142
1299	BCAT1	813.801	15.7583	-0.329602	0.0347201	13.0725	345.941	206
1300	VSNL1	16.6127	0.306179	-0.46933	0.554335	13.0642	8.49896	4
1301	FAM168A	368.466	7.12888	-0.337083	0.053514	13.0455	160.899	93
1302	SMARCA5	1150.83	25.3007	0.0156674	0.933691	13.0431	582.716	330
1303	ZNF682	40.2998	0.997442	0.410863	0.421714	13.0333	24.285	13
1304	RNGTT	503.04	10.1321	-0.23601	0.174872	13.0279	234.866	132
1305	APBB2	215.023	4.22379	-0.298585	0.171761	13.0215	106.295	55
1306	TSPAN5	201.142	3.6909	-0.463018	0.0245881	13.005	88.0851	48
1307	TTC39C	276.467	5.99815	-0.0263045	0.916145	13.004	154.608	78
1308	NKX1-2	44.1509	0.923251	-0.148595	0.797527	12.9976	18.8237	12
1309	WDR66	30.1266	1.15483	2.9888	1.21236e-10	12.989	26.8662	15
1310	TBL1XR1	794.759	15.7916	-0.265766	0.115523	12.9816	374.957	205
1311	PIP5K1C	306.655	6.31902	-0.169626	0.424036	12.9767	144.756	82
1312	TRAF3	421.974	7.47508	-0.555093	0.000177085	12.9764	165.505	97
1313	SRBD1	242.382	5.08716	-0.120753	0.6384	12.9739	109.091	66
1314	MAN1C1	108.994	2.00732	-0.435258	0.149815	12.9526	52.4627	26
1315	BSN	31.4399	0.617686	-0.337612	0.562839	12.9516	12.5492	8
1316	MTMR7	128.327	2.54963	-0.27655	0.381167	12.9431	56.214	33
1317	ELP4	229.901	4.86761	-0.101547	0.709805	12.9427	112.727	63
1318	CCSER2	460.047	9.7388	-0.0873679	0.690321	12.9379	233.795	126
1319	PLEKHA5	328.55	7.11496	-0.0318378	0.900832	12.9305	172.12	92
1320	NEK1	219.069	4.65497	-0.0651834	0.814947	12.8894	99.6796	60
1321	ANKEF1	102.735	2.48326	0.304642	0.352436	12.8863	64.6551	32
1322	LARP4	2122.04	48.9367	0.153418	0.398929	12.8738	1272.41	630
1323	EYA4	432.554	8.2394	-0.374875	0.0245881	12.865	166.276	106
1324	UBE2D1	613.027	14.2411	0.185237	0.372495	12.8501	313.198	183
1325	WNT5A	409.073	8.64484	-0.0938128	0.64739	12.84	183.573	111
1326	ZNF717	84.8975	1.94783	0.115328	0.785535	12.8348	45.3332	25
1327	SPIN4	254.162	5.62089	0.0333518	0.900067	12.8093	128.513	72
1328	TRIM36	207.597	5.31104	0.505855	0.016259	12.8035	130.024	68
1329	AGAP1	318.196	6.01528	-0.415236	0.0297402	12.8007	140.249	77
1330	NFE2L2	605.987	12.2166	-0.231097	0.136664	12.7695	290.308	156
1331	PKNOX1	279.9	5.71898	-0.193731	0.344696	12.7645	114.511	73
1332	DAB2	106.904	2.19659	-0.162898	0.634068	12.747	53.9318	28
1333	CLCN3	518.746	10.0432	-0.331663	0.030493	12.7449	242.494	128
1334	CEP85L	197.239	4.15905	-0.0966348	0.74027	12.7433	101.489	53
1335	OTUD1	309.595	7.29919	0.221009	0.309304	12.7411	149.777	93
1336	IL15RA	56.2651	1.41326	0.426722	0.344862	12.7365	28.2356	18
1337	SCAMP5	105.948	1.88448	-0.539355	0.0649453	12.7356	37.6475	24
1338	DGKE	371.562	7.77459	-0.135583	0.517208	12.7338	155.296	99
1339	TBC1D24	246.415	4.5563	-0.446827	0.0292771	12.7296	105.996	58
1340	ATR	299.877	5.66073	-0.399363	0.035027	12.7192	131.85	72
1341	TMEM242	218.275	4.63943	-0.0733515	0.781263	12.7171	105.896	59
1342	PREX2	60.5893	1.18008	-0.30394	0.48333	12.711	23.5297	15
1343	ABHD2	252.332	4.79907	-0.373908	0.054148	12.7108	114.038	61
1344	HIVEP1	212.735	5.1938	0.336928	0.120395	12.7075	121.882	66
1345	ST5	84.6071	1.41677	-0.661241	0.0333114	12.705	28.2356	18
1346	PTPRJ	131.508	2.44016	-0.432006	0.095275	12.7041	60.306	31
1347	DLG1	657.758	14.2488	-0.0243952	0.907341	12.7029	322.295	181
1348	PLCE1	125.63	2.51924	-0.238647	0.422536	12.7023	55.7576	32
1349	GLS	763.042	16.9383	0.047873	0.784084	12.6931	365.619	215
1350	GDAP2	351.921	7.17182	-0.203588	0.322813	12.6886	164.434	91
1351	SORBS1	121.683	2.52252	-0.155187	0.630655	12.6857	56.3137	32
1352	WRN	358.437	7.33902	-0.194647	0.349678	12.672	179.25	93
1353	TCF12	477.669	9.71488	-0.195614	0.270231	12.661	223.528	123
1354	SLC44A1	448.789	8.76709	-0.302378	0.0687018	12.661	221.388	111
1355	RAPGEF2	287.325	6.00886	-0.135122	0.551575	12.648	137.568	76
1356	CEP164	167.205	3.40058	-0.193121	0.45792	12.6449	70.2322	43
1357	FNIP2	393.683	7.83321	-0.260166	0.145604	12.6385	201.452	99
1358	ZDBF2	385.847	8.07709	-0.122888	0.609014	12.6283	198.928	102
1359	DNAJB4	371.672	10.3861	0.820832	3.79187e-06	12.613	254.429	131
1360	SESN3	919.332	17.9371	-0.313203	0.0452402	12.5996	396.221	226
1361	SGK223	123.503	2.7798	0.0712609	0.841289	12.5908	74.3659	35
1362	KLHL42	498.757	10.7221	-0.046083	0.822368	12.5908	244.021	135
1363	VSIG10	127.253	2.62235	-0.160098	0.60929	12.5841	70.1164	33
1364	FANCM	225.22	4.92886	-0.00158111	0.994877	12.579	116.719	62
1365	CREBBP	599.256	13.9167	0.17463	0.279817	12.5749	309.547	175
1366	RNF182	45.1184	0.875444	-0.302191	0.532872	12.5651	23.3721	11
1367	KSR2	46.7457	0.876244	-0.403057	0.382031	12.5536	20.0356	11
1368	ZMYM1	423.028	8.68861	-0.176007	0.439319	12.5452	170.982	109
1369	DCLK1	97.0267	1.75457	-0.50688	0.0960848	12.5387	43.4077	22
1370	BIRC6	588.406	11.4105	-0.331345	0.0247244	12.5323	262.687	143
1371	IQCD	27.3887	0.559269	-0.210279	0.759224	12.5163	14.8732	7
1372	FAM208B	1440.18	29.1703	-0.214607	0.0883128	12.5127	645.96	365
1373	FNBP1L	396.163	8.39149	-0.0891415	0.698866	12.5127	176.386	105
1374	ERN1	59.6579	1.43947	0.306311	0.452842	12.5046	28.2356	18
1375	DPF3	40.4632	0.879938	0.0402601	0.945485	12.5009	17.2551	11
1376	FKTN	250.429	4.64453	-0.438584	0.0263049	12.4878	99.8789	58
1377	DNAL1	112.201	2.40287	-0.0589768	0.874719	12.485	47.0593	30
1378	TIAM1	460.461	8.57215	-0.429175	0.00397017	12.4823	187.308	107
1379	MESDC1	260.888	5.36832	-0.166267	0.535809	12.4806	142.358	67
1380	ZCCHC7	271.836	5.77074	-0.0809402	0.760989	12.4767	137.411	72
1381	TNKS2	860.629	18.0373	-0.11695	0.479473	12.4742	404.106	225
1382	REPS2	25.4482	0.401584	-0.81815	0.160743	12.4507	10.6237	5
1383	ATG7	336.075	6.67144	-0.252594	0.186578	12.4411	151.329	83
1384	POU6F1	40.6107	1.12583	0.783293	0.0626591	12.4353	29.7463	14
1385	ZNF708	140.556	3.38206	0.282834	0.320691	12.4184	70.8879	42
1386	LYN	320.322	6.76468	-0.105672	0.632336	12.4174	149.561	84
1387	MAP4K3	250.379	5.32584	-0.0951415	0.732907	12.3924	110.76	66
1388	PIAS2	317.482	6.53878	-0.171994	0.429641	12.3876	133.733	81
1389	PDSS2	187.99	4.03647	-0.0514964	0.85791	12.3871	92.8907	50
1390	PLEKHH2	65.2679	1.53445	0.20404	0.638158	12.3823	40.37	19
1391	PLCB4	63.8808	1.29283	-0.238294	0.573446	12.3759	27.3227	16
1392	TRERF1	72.6012	1.37364	-0.407514	0.258151	12.3759	26.667	17
1393	NIM1K	16.3117	0.566356	2.04369	0.00125952	12.3597	10.9805	7
1394	IQSEC1	350.217	6.55601	-0.421897	0.0157066	12.3551	151.528	81
1395	VCPIP1	292.307	6.96194	0.259897	0.204438	12.3529	142.689	86
1396	FANCC	260.278	4.69569	-0.508184	0.00659185	12.3518	103.772	58
1397	DCLRE1C	209.574	4.37206	-0.125512	0.664308	12.3512	96.3848	54
1398	ADCYAP1R1	18.5273	0.32424	-0.55675	0.445805	12.3365	8.49896	4
1399	ZNF200	350.979	8.91946	0.478223	0.00456989	12.3326	201.468	110
1400	TBC1D9	189.681	4.38078	0.170011	0.496562	12.3266	103.614	54
1401	SPG11	297.132	6.41301	-0.0421278	0.874897	12.3187	127.816	79
1402	PHIP	1061.37	22.5874	-0.0763391	0.690321	12.3078	466.668	278
1403	ARL13B	232.608	5.28721	0.109084	0.701553	12.2938	113.64	65
1404	SMURF1	214.068	4.47541	-0.136078	0.589315	12.2894	94.6169	55
1405	NUDCD1	356.987	6.9177	-0.333506	0.0934575	12.2873	145.569	85
1406	TEX2	376.008	7.73447	-0.179207	0.376079	12.2827	176.826	95
1407	TTC39B	43.1743	0.814477	-0.38731	0.418992	12.2778	15.6864	10
1408	HAUS3	293.661	6.51684	0.04322	0.872047	12.2759	133.277	80
1409	CBX5	1884.83	38.2698	-0.207061	0.100524	12.2551	825.226	469
1410	GNAL	299.075	6.20177	-0.157782	0.461213	12.2546	132.563	76
1411	COL26A1	32.8975	0.489967	-0.92573	0.0913442	12.2457	12.7484	6
1412	FAM117B	232.146	4.81887	-0.146809	0.530032	12.2435	105.34	59
1413	HELB	252.981	5.30984	-0.124611	0.633296	12.2414	120.313	65
1414	CYLD	189.773	4.16747	0.0240191	0.936926	12.2376	108.362	51
1415	ATL2	869.409	17.9861	-0.151724	0.315571	12.2317	359.004	220
1416	SEMA4B	86.2802	1.88192	-0.005278	0.989829	12.2216	45.5324	23
1417	RAB22A	275.996	7.04238	0.485763	0.0075161	12.2118	148.806	86
1418	IRS2	330.882	7.86127	0.254285	0.209833	12.2118	196.19	96
1419	PHLPP2	203.565	4.42436	-0.0254834	0.928458	12.2052	84.7068	54
1420	SBNO1	627.842	14.6662	0.197802	0.232926	12.205	344.182	179
1421	SYTL3	14.3498	0.328075	0.0375858	0.970873	12.1923	8.49896	4
1422	ZNF367	451.684	11.8211	0.576439	0.000100963	12.1816	272.041	144
1423	SGMS2	271.068	5.58641	-0.166382	0.461143	12.1724	118.346	68
1424	BCAP29	406.523	8.07118	-0.268505	0.189066	12.142	160.956	98
1425	MCM9	258.835	5.52238	-0.0712377	0.77973	12.1325	112.328	67
1426	FRMD4A	88.114	1.73133	-0.280333	0.409703	12.1294	44.6195	21
1427	PNISR	1222.98	32.1617	0.587481	2.34409e-05	12.1262	684.064	390
1428	C9orf24	18.6093	0.742782	3.5262	1.4571e-07	12.1166	19.1227	9
1429	MAP3K7	746.631	16.1017	-0.037804	0.855351	12.1105	331.466	195
1430	DLGAP3	32.6024	0.66083	-0.118655	0.855212	12.106	16.9979	8
1431	XPO4	481.019	9.50426	-0.280718	0.0793541	12.0998	190.404	115
1432	TMPPE	123.336	2.80999	0.0987245	0.782145	12.0997	68.9046	34
1433	IGSF21	55.9061	0.90951	-0.72489	0.0852128	12.0944	23.3721	11
1434	BIRC5	3228	69.3769	-0.0480005	0.731715	12.0934	1457.34	839
1435	THADA	348.359	6.86455	-0.285396	0.115051	12.0911	159.671	83
1436	CDK17	414.037	8.68457	-0.11386	0.612903	12.0904	167.488	105
1437	FOXN3	217.629	4.38442	-0.228168	0.368231	12.0883	83.1382	53
1438	LYPD3	26.616	0.910879	1.80795	0.000565856	12.0763	23.3721	11
1439	PIF1	93.7061	1.90937	-0.185312	0.633676	12.0459	36.0788	23
1440	NMNAT2	22.6632	0.498766	-0.0108177	0.988825	12.0297	12.7484	6
1441	MMAA	22.7148	0.4988	-0.0430262	0.95562	12.0289	12.7484	6
1442	FBXO16	94.0004	2.07865	0.0441362	0.915853	12.027	53.1185	25
1443	COL4A5	140.192	2.58149	-0.463377	0.0637733	12.0086	60.306	31
1444	TRAF5	94.7623	1.83255	-0.343583	0.286165	12.0051	43.9638	22
1445	XRRA1	36.5777	0.666976	-0.51725	0.306832	11.9944	12.5492	8
1446	KIAA1549	198.89	4.0867	-0.181875	0.465459	11.9901	89.0977	49
1447	SATB2	587.12	12.6141	-0.0545211	0.775826	11.9707	270.787	151
1448	RRAGB	83.0788	1.75436	-0.077656	0.85784	11.9701	39.0586	21
1449	C9orf91	162.816	3.34379	-0.18034	0.498628	11.9625	66.0824	40
1450	FAM134B	138.585	2.7588	-0.255656	0.375747	11.9617	60.1067	33
1451	CEP120	342.008	7.69374	0.0757454	0.752326	11.9578	154.881	92
1452	ARHGEF11	355.726	7.02968	-0.27832	0.11183	11.9493	147.337	84
1453	SPATA13	232.351	4.68757	-0.226108	0.295303	11.9465	101.746	56
1454	MLLT10	482.107	10.3045	-0.0599063	0.761939	11.9365	241.88	123
1455	ASXL3	58.9785	1.25716	-0.0822818	0.865258	11.9317	23.5297	15
1456	GJA3	168.155	3.35333	-0.264957	0.291873	11.9284	62.7458	40
1457	CRIM1	293.523	5.78945	-0.281535	0.139076	11.9182	116.578	69
1458	SHB	178.924	3.69396	-0.143677	0.602427	11.9113	80.6984	44
1459	ETV1	118.791	2.35246	-0.256151	0.421948	11.9024	53.9318	28
1460	LRRC16A	249.76	4.5381	-0.485523	0.0114453	11.8993	114.736	54
1461	ZBTB39	288.666	6.55537	0.117401	0.588197	11.8986	139.037	78
1462	CDC37L1	217.387	5.54789	0.472756	0.0252146	11.8964	116.877	66
1463	FER	175.849	3.44665	-0.289124	0.233378	11.8956	77.1046	41
1464	ACER2	46.4921	1.09295	0.218925	0.655477	11.8944	23.7289	13
1465	STK36	196.675	4.54357	0.164992	0.523385	11.8849	105.838	54
1466	RNF139	430.338	10.6879	0.389523	0.011003	11.8826	210.34	127
1467	FARP2	319.744	6.15306	-0.345604	0.0643884	11.864	129.526	73
1468	WASL	719.278	14.4167	-0.242302	0.0978027	11.8612	324.404	171
1469	NUP43	1605.23	32.8872	-0.188508	0.142427	11.8587	611.771	390
1470	COLEC12	446.093	8.18179	-0.471581	0.00153857	11.8556	174.958	97
1471	DAAM1	172.799	3.46452	-0.23876	0.359353	11.8343	73.768	41
1472	TMF1	283.774	6.34556	0.0642628	0.818952	11.8193	147.121	75
1473	PSME4	675.448	13.8803	-0.181495	0.248317	11.8153	317.316	164
1474	FBXL20	506.322	10.1628	-0.239107	0.192294	11.8078	214.93	120
1475	SNAP25	77.1979	1.77853	0.197349	0.635469	11.8075	44.6195	21
1476	ZDHHC17	406.206	8.55439	-0.116012	0.585067	11.8068	181.789	101
1477	R3HDM1	474.251	11.099	0.200655	0.280663	11.8029	234.965	131
1478	AK3	608.159	14.0654	0.170757	0.302885	11.802	327.126	166
1479	ISG20	47.6741	1.61027	1.77656	1.66953e-06	11.7993	40.37	19
1480	WNK3	120.779	2.28898	-0.395095	0.154636	11.7957	42.3534	27
1481	PGBD4	121.08	3.47784	0.920657	0.000154693	11.7889	83.7777	41
1482	ITSN1	532.708	10.6121	-0.263643	0.0789111	11.779	196.081	125
1483	EEPD1	66.4976	1.19021	-0.506861	0.167081	11.7626	29.7463	14
1484	CDH23	92.4706	1.95919	-0.0942369	0.813723	11.7395	48.869	23
1485	NIPAL1	122.549	2.38573	-0.330653	0.258238	11.7365	43.9221	28
1486	FOCAD	300.921	5.88111	-0.310226	0.0992035	11.7325	115.466	69
1487	CTBS	108.985	2.30177	-0.0977638	0.794801	11.7301	47.3583	27
1488	GNAQ	494.075	9.29611	-0.405209	0.0224121	11.7253	193.226	109
1489	SMG1	499.532	10.1538	-0.20061	0.247853	11.7198	202.795	119
1490	PBX1	547.504	10.4986	-0.361315	0.0187147	11.7159	192.943	123
1491	ARSJ	90.8296	1.87949	-0.145008	0.706881	11.7053	40.6272	22
1492	TBC1D25	177.891	3.84579	-0.036569	0.909457	11.7011	95.6133	45
1493	HELZ	611.47	12.8365	-0.113188	0.567088	11.6854	261.989	150
1494	ACAD10	120.476	2.56941	-0.0781331	0.822021	11.6758	59.8495	30
1495	SCAI	119.347	2.8375	0.248038	0.415372	11.63	55.6579	33
1496	SLC25A45	52.3879	1.03198	-0.277492	0.548101	11.6281	25.4969	12
1497	CCDC50	345.764	7.14234	-0.165961	0.428667	11.6208	139.651	83
1498	UBE2E2	697.838	13.3403	-0.360629	0.0206681	11.619	282.067	155
1499	TRIM23	280.661	5.8542	-0.130597	0.572047	11.6156	115.565	68
1500	ARHGAP20	75.9524	1.63731	-0.0467989	0.914833	11.6044	29.8042	19
1501	MIER1	783.431	19.1338	0.343772	0.0320932	11.6025	404.405	222
1502	TMEM17	43.7413	0.861985	-0.237396	0.637959	11.6011	21.2474	10
1503	CAPRIN2	219.347	5.08813	0.179136	0.481208	11.5956	108.677	59
1504	ZNF597	119.737	3.27989	0.77277	0.00224648	11.5858	59.6085	38
1505	DCUN1D3	131.096	3.36645	0.531915	0.0281015	11.5849	76.1917	39
1506	MAD1L1	285.711	5.27494	-0.456176	0.0105573	11.5641	107.921	61
1507	COPS2	1372.84	30.6172	0.0577898	0.7415	11.5621	685.426	354
1508	SEMA4F	106.164	1.90346	-0.521256	0.0804853	11.5579	46.7443	22
1509	SLC12A6	216.672	5.10816	0.222417	0.315082	11.5501	110.345	59
1510	SLC38A9	306.04	5.97477	-0.311142	0.0917657	11.5486	124.363	69
1511	FUT8	310.739	5.98338	-0.344902	0.0587167	11.5319	128.256	69
1512	RIMKLA	134.561	2.42931	-0.481607	0.131446	11.5259	56.1561	28
1513	ZBTB18	631.471	15.1843	0.286346	0.0382923	11.5251	320.113	175
1514	PHKB	468.433	9.63128	-0.176171	0.308294	11.5249	197.476	111
1515	RTTN	194.197	4.1652	-0.0562189	0.841008	11.5241	88.6412	48
1516	PIK3C3	441.965	9.04236	-0.193132	0.283623	11.5014	199.841	104
1517	ASPM	1024.93	20.4453	-0.260061	0.117083	11.4941	414.231	235
1518	ARSK	215.329	5.22498	0.309396	0.145821	11.4833	102.46	60
1519	PARPBP	638.751	12.7175	-0.260202	0.115317	11.4802	257.939	146
1520	LZIC	657.938	14.3757	-0.00327908	0.986549	11.4777	325.002	165
1521	MYO5A	332.236	6.70915	-0.218409	0.286643	11.4769	149.146	77
1522	DISP1	83.2036	1.91705	0.143047	0.70799	11.476	46.7443	22
1523	ITGAV	396.278	8.45746	-0.0774877	0.742891	11.4692	187.192	97
1524	CAAP1	376.137	8.02736	-0.0584099	0.802709	11.4608	177.681	92
1525	UBOX5	112.83	2.27065	-0.236072	0.464611	11.4505	46.9018	26
1526	TFAM	1591.32	33.9725	-0.068784	0.653772	11.4504	640.232	389
1527	DCDC2	179.059	3.58089	-0.259413	0.292317	11.4497	72.6558	41
1528	EXOC8	679.484	15.8967	0.204212	0.183133	11.4489	345.552	182
1529	TRPC4	56.1535	1.13555	-0.184394	0.693088	11.4482	25.3972	13
1530	FOXJ3	795.209	17.9235	0.084068	0.624318	11.4375	363.279	205
1531	C1orf61	35.843	1.22414	1.93424	1.55634e-05	11.4366	29.7463	14
1532	SPPL3	679.405	14.7792	-0.0133758	0.942963	11.435	298.467	169
1533	ILDR2	96.8298	1.83843	-0.371214	0.245378	11.4228	35.1659	21
1534	ADCY1	225.093	3.94857	-0.571566	0.00290717	11.3965	77.2621	45
1535	TAL1	24.3314	0.526936	-0.021564	0.977937	11.3866	12.7484	6
1536	SHISA3	30.6357	0.703543	0.0955984	0.886308	11.371	12.5492	8
1537	RAPGEF6	366.691	7.56894	-0.161236	0.4363	11.3622	155.479	86
1538	DMTF1	552.666	12.4158	0.0716189	0.715743	11.3565	241.754	141
1539	MYCBP2	478.569	9.51701	-0.260775	0.134967	11.3481	193.882	108
1540	ASB1	187.236	3.61367	-0.338441	0.136116	11.3458	78.2168	41
1541	FAR2	354.029	6.61284	-0.418418	0.0107384	11.3416	151.57	75
1542	NF1	668.198	12.7112	-0.375463	0.0109071	11.3286	261.475	144
1543	CPPED1	79.4383	1.50153	-0.39942	0.244167	11.3218	36.1206	17
1544	FBXL8	30.4133	0.530393	-0.575369	0.311542	11.3124	9.41187	6
1545	C4orf32	378.511	8.22215	-0.0159469	0.953676	11.3109	163.679	93
1546	BANP	398.794	8.57806	-0.04614	0.834132	11.3079	186.636	97
1547	MROH1	76.0579	1.68223	0.00983209	0.983956	11.2945	40.37	19
1548	NR3C1	658.535	13.9901	-0.082603	0.669011	11.2937	280.099	158
1549	VGLL2	47.8527	1.06369	0.0405831	0.940093	11.2815	18.8237	12
1550	SH3RF2	15.4462	0.354732	0.143315	0.876005	11.2761	8.49896	4
1551	AQR	581.494	12.153	-0.132772	0.475757	11.2729	234.368	137
1552	SPRY1	262.067	6.12116	0.188974	0.376781	11.2724	128.256	69
1553	PIBF1	501.773	11.4634	0.136058	0.522418	11.2532	219.038	129
1554	ZNF2	117.615	3.02222	0.493937	0.0597914	11.25	72.2411	34
1555	THAP8	49.6725	1.06675	-0.0832414	0.880715	11.2491	18.8237	12
1556	STRN3	432.13	8.80458	-0.189525	0.295303	11.2442	169.198	99
1557	SSR1	935.963	20.8129	0.0436135	0.819471	11.243	399.316	234
1558	DRAM1	32.7777	0.711678	-0.00588157	0.992325	11.241	16.9979	8
1559	QSER1	846.111	18.2424	-0.048538	0.848122	11.2375	379.962	205
1560	TANK	366.614	8.72101	0.247543	0.257538	11.2372	187.093	98
1561	DOK4	132.754	2.76017	-0.133944	0.683962	11.2312	65.8669	31
1562	IGSF10	23.0754	0.445537	-0.381159	0.581608	11.2224	7.84322	5
1563	CSPP1	254.686	6.14943	0.290456	0.218035	11.2205	119.358	69
1564	RAB6B	119.45	2.31791	-0.325201	0.252236	11.217	50.7945	26
1565	XPNPEP3	282.923	7.04757	0.396157	0.0296804	11.2095	135.045	79
1566	SETBP1	108.144	2.41011	0.0378252	0.924059	11.2028	45.1339	27
1567	STPG1	202.095	4.11165	-0.21845	0.370885	11.1877	82.1674	46
1568	PSMG2	974.434	20.6522	-0.084117	0.587385	11.1852	417.41	231
1569	ZNF25	126.763	3.12928	0.365525	0.251497	11.1847	58.2391	35
1570	PTGER2	23.8513	0.447192	-0.387957	0.581147	11.1809	10.6237	5
1571	DESI2	1099.7	24.4196	0.047044	0.790592	11.1795	521.108	273
1572	ERGIC2	1311.67	27.4635	-0.12924	0.44823	11.1785	625.046	307
1573	THBD	21.8621	0.447314	-0.151973	0.844516	11.1778	7.84322	5
1574	SOCS2	107.189	1.9685	-0.483917	0.0924104	11.176	38.4028	22
1575	EPB41L4A	90.5668	1.61092	-0.537603	0.0783878	11.1737	38.2453	18
1576	CD59	428.903	8.86231	-0.152012	0.413096	11.1709	177.54	99
1577	UACA	245.049	5.10272	-0.136063	0.602038	11.1705	98.3103	57
1578	THAP6	230.353	5.28721	0.138227	0.703573	11.159	101.448	59
1579	SUN2	433.693	7.80099	-0.513244	0.00464923	11.1524	136.472	87
1580	SLC25A40	154.388	3.13953	-0.197175	0.481864	11.1482	66.0245	35
1581	C2orf72	70.4789	1.43524	-0.168479	0.69309	11.1479	33.9958	16
1582	SH3KBP1	264.185	5.56574	-0.106287	0.670118	11.1396	109.49	62
1583	TNFRSF21	546.428	12.8429	0.209276	0.177557	11.1345	224.316	143
1584	MAGI1	211.424	4.22171	-0.254475	0.271141	11.1329	79.8433	47
1585	MAP4K2	105.058	2.78501	0.607531	0.0293075	11.131	52.5206	31
1586	VANGL1	442.691	8.80886	-0.266395	0.0985858	11.1252	195.434	98
1587	CORIN	16.5464	0.629593	2.62144	5.37951e-05	11.1183	14.8732	7
1588	RAB8B	305.502	6.65696	-0.0190765	0.946167	11.1162	139.436	74
1589	WDR33	770.424	15.9511	-0.155621	0.282329	11.0964	287.66	177
1590	ABCA5	78.5597	1.62287	-0.151497	0.729522	11.0915	32.1283	18
1591	ZNF701	74.1964	1.8939	0.523686	0.130293	11.0882	32.9415	21
1592	SPTY2D1	430.674	11.9607	0.799371	3.57299e-09	11.0362	234.866	132
1593	EML4	896.72	17.7745	-0.27023	0.060833	11.027	373.63	196
1594	CELF2	430.135	8.52763	-0.269888	0.106889	11.023	166.916	94
1595	PIK3CB	188.162	3.7202	-0.280954	0.250021	11.0209	75.4363	41
1596	RBM20	230.624	4.63225	-0.238687	0.275679	11.0098	86.674	51
1597	SIPA1L1	210.585	4.269	-0.223396	0.349678	11.0096	89.2969	47
1598	GATA6	737.879	15.9867	-0.0188284	0.922905	11.0092	329.467	176
1599	MXI1	526.703	10.4459	-0.26951	0.078498	11.0091	206.531	115
1600	FOXN2	300.069	6.72352	0.0785862	0.754763	11.0061	128.314	74
1601	SASH1	167.147	3.54498	-0.0805247	0.786481	11.0015	75.6356	39
1602	LRCH1	281.161	5.81895	-0.160858	0.463039	10.9985	124.861	64
1603	DMXL1	481.953	9.36799	-0.315535	0.0668425	10.9949	181.034	103
1604	ANKRD17	1102.81	23.1994	-0.114297	0.486758	10.9916	417.243	255
1605	PPIG	669.658	17.1961	0.507624	0.00578964	10.9908	335.957	189
1606	TMEM9B	343.148	8.00877	0.210343	0.28842	10.988	140.821	88
1607	EFEMP1	123.452	2.54898	-0.156247	0.621814	10.9848	43.9221	28
1608	RALGAPA2	275.798	5.19901	-0.399351	0.0301445	10.9636	99.4224	57
1609	CNIH3	49.6911	0.912125	-0.44395	0.325534	10.9634	15.6864	10
1610	LCLAT1	677.327	14.416	-0.0865386	0.649333	10.96	287.329	158
1611	PDE7A	125.837	2.55499	-0.196455	0.525546	10.9589	43.9221	28
1612	PTPDC1	63.8083	1.4612	0.123646	0.786481	10.9499	29.5471	16
1613	PKDCC	88.0434	1.55343	-0.569524	0.085837	10.9435	31.6718	17
1614	NSL1	422.088	8.22652	-0.316235	0.0906228	10.9402	158.417	90
1615	SLC30A4	127.14	2.5618	-0.229583	0.452515	10.9298	43.9221	28
1616	STK38L	596.071	12.9929	-0.00639964	0.977076	10.9291	258.894	142
1617	CARD8	239.194	5.86726	0.356631	0.131446	10.908	113.183	64
1618	SLIT1	43.3232	0.825148	-0.367231	0.451846	10.9071	19.1227	9
1619	KIT	189.596	3.76493	-0.266209	0.272279	10.89	72.0998	41
1620	ABI2	657.573	12.6759	-0.351065	0.0254434	10.8868	258.736	138
1621	ADAM10	483.529	9.92405	-0.179579	0.321269	10.8827	212.789	108
1622	RTKN2	429.939	9.19382	-0.0629886	0.804371	10.8769	169.655	100
1623	ZNF770	1348.33	32.3967	0.281932	0.0768861	10.8653	660.045	352
1624	ARIH1	770.159	16.2076	-0.113777	0.490332	10.8591	283.867	176
1625	PPP1R12A	899.872	20.9082	0.17391	0.35557	10.857	383.331	227
1626	KIF14	356.063	7.64629	-0.0556917	0.819351	10.8549	140.763	83
1627	ATE1	381.259	7.9328	-0.141355	0.467681	10.8411	137.684	86
1628	TBX19	20.1881	0.645872	1.39839	0.0134178	10.8381	10.9805	7
1629	LIN52	233.579	5.07754	-0.0338303	0.903122	10.832	86.2755	55
1630	CNOT6L	299.789	5.91038	-0.27671	0.200258	10.8284	114.852	64
1631	TTBK2	171.535	3.97113	0.167246	0.529019	10.8282	86.915	43
1632	PGM3	778.879	16.166	-0.146598	0.325121	10.8252	307.322	175
1633	HIPK3	547.534	12.4956	0.126375	0.539947	10.8038	246.801	135
1634	KCNIP3	35.8732	0.555701	-0.82839	0.104636	10.7972	12.7484	6
1635	ATAD5	725.944	16.7696	0.161285	0.39772	10.7933	301.164	181
1636	HMBOX1	353.401	7.50673	-0.0931273	0.70886	10.7903	137.07	81
1637	UBE3D	342.171	6.76997	-0.271636	0.158816	10.7829	127.301	73
1638	GPAM	353.216	7.79169	0.0287096	0.899906	10.7807	154.566	84
1639	LNX1	49.334	1.02127	-0.181229	0.717273	10.7709	17.2551	11
1640	BTBD11	130.385	2.13557	-0.764041	0.00204507	10.77	36.0788	23
1641	STON2	217.417	4.27776	-0.288047	0.207454	10.7533	88.8405	46
1642	LPAR1	106.791	2.04687	-0.366175	0.227693	10.7481	37.8467	22
1643	SMOC1	492.758	9.40018	-0.372778	0.0112397	10.7445	163.438	101
1644	PRICKLE1	227.061	4.93519	-0.00838503	0.976241	10.7392	93.1479	53
1645	CLASP2	443.806	8.66011	-0.313458	0.0504213	10.7389	156.45	93
1646	NFATC2IP	480.124	10.803	0.0844113	0.654262	10.7377	222.558	116
1647	CASZ1	156.864	3.07401	-0.30711	0.244817	10.7352	51.7653	33
1648	TMEM2	334.939	8.48311	0.467495	0.00485068	10.7272	154.981	91
1649	EPHA5	62.4254	1.21226	-0.307517	0.451758	10.7238	20.3924	13
1650	ZEB1	334.824	7.27476	-0.0278015	0.915309	10.722	142.93	78
1651	RNF215	103.837	1.67921	-0.759962	0.0182855	10.7193	28.2356	18
1652	ZNF677	50.0459	1.49319	1.08737	0.00394887	10.7153	27.8788	16
1653	VASH2	81.6463	1.77353	-0.0210492	0.961476	10.7131	29.8042	19
1654	TEP1	72.6637	1.77374	0.360889	0.307798	10.7118	32.0286	19
1655	DIRC2	130.261	2.42867	-0.427199	0.108275	10.7055	55.2432	26
1656	SLC25A12	197.426	3.73911	-0.388175	0.101924	10.6977	73.3116	40
1657	PRKD3	708.145	15.0519	-0.0827823	0.638598	10.6964	281.469	161
1658	ZBTB44	447.146	9.16676	-0.179248	0.373674	10.6908	180.42	98
1659	PACRGL	192.463	3.83587	-0.249839	0.294852	10.6886	67.0949	41
1660	RHOU	195.721	4.95948	0.473052	0.0271699	10.6866	99.821	53
1661	PRKAG2	346.703	7.86071	0.096482	0.673245	10.6861	146.225	84
1662	LONRF2	245.889	4.86657	-0.274203	0.207569	10.6851	89.3548	52
1663	NLK	462.584	9.83549	-0.0820162	0.681609	10.6756	190.288	105
1664	AKAP2	231.735	4.77731	-0.17239	0.50866	10.6755	86.674	51
1665	LIX1L	626.718	13.7724	0.00714349	0.972367	10.6735	261.176	147
1666	DENND2C	119.949	2.71731	0.098616	0.770846	10.6723	49.3834	29
1667	ACVR2A	349.986	8.43525	0.28851	0.121631	10.6695	154.524	90
1668	EXOC4	832.37	16.5911	-0.255151	0.0609194	10.6684	322.138	177
1669	KIF5B	2354.37	49.9986	-0.0805796	0.630079	10.6603	991.238	533
1670	WEE1	782.065	19.9811	0.48924	3.54299e-05	10.6601	380.277	213
1671	ADAM23	134.582	2.62901	-0.30394	0.26892	10.6504	52.2635	28
1672	RAD54B	425.826	8.92837	-0.124189	0.552655	10.6402	157.363	95
1673	IGSF9	22.6248	0.471428	-0.120338	0.87477	10.6061	7.84322	5
1674	CHD6	339.351	7.35511	-0.0309825	0.894712	10.6049	135.144	78
1675	CAB39L	64.6136	1.41584	-0.0244076	0.960124	10.5944	26.8662	15
1676	SPINK2	41.356	1.13286	0.732418	0.187746	10.5927	18.8237	12
1677	RLF	601.517	15.2131	0.450223	0.00304967	10.583	290.366	161
1678	ZHX1	517.526	11.0614	-0.0662432	0.729636	10.5774	234.136	117
1679	SLC35F1	448.005	8.89086	-0.273995	0.104158	10.5727	166.916	94
1680	ZNF518A	391.871	7.8537	-0.240461	0.254443	10.5683	135.202	83
1681	BTN3A1	57.884	1.13623	-0.298674	0.487095	10.5613	18.8237	12
1682	KDM5A	454.755	8.80808	-0.329807	0.042715	10.5585	184.254	93
1683	CLHC1	22.9708	0.569377	0.438869	0.501375	10.5378	12.7484	6
1684	PPTC7	542.94	12.3539	0.121664	0.484106	10.523	225.055	130
1685	COLEC11	19.8831	0.760275	2.80461	4.89522e-06	10.5225	16.9979	8
1686	PLAC8L1	45.0734	1.33169	1.06066	0.00534945	10.513	21.961	14
1687	ZNF217	533.86	13.5072	0.45461	0.00137186	10.5129	257.225	142
1688	PRPSAP1	559.828	11.9891	-0.0581399	0.78333	10.5095	203.766	126
1689	PDZRN3	95.9985	1.80897	-0.377667	0.247152	10.5032	34.8091	19
1690	MTCP1	102.283	2.57497	0.417338	0.15428	10.4855	54.5875	27
1691	RAD9B	25.4349	0.763261	1.17072	0.0219481	10.4813	12.5492	8
1692	MKL1	394.226	7.54712	-0.36784	0.0309753	10.4676	141.718	79
1693	CDK5RAP2	365.756	7.74085	-0.0931032	0.659177	10.464	137.626	81
1694	SPRY2	531.358	12.3288	0.173721	0.280167	10.4633	233.496	129
1695	ARHGAP42	78.9621	1.53	-0.321892	0.395879	10.4575	31.2154	16
1696	TNIK	359.613	7.17219	-0.256864	0.163188	10.4571	131.551	75
1697	MAPK8IP3	155.953	3.06028	-0.299983	0.299209	10.4566	54.6454	32
1698	ITGA2	145.392	2.87269	-0.283526	0.294852	10.4432	57.6251	30
1699	ARFGEF1	343.001	6.70878	-0.310965	0.106364	10.4341	118.703	70
1700	RFWD2	391.683	7.7639	-0.281104	0.130575	10.4329	131.509	81
1701	ZNF345	183.034	4.5084	0.380123	0.097401	10.425	93.7457	47
1702	ITSN2	181.141	4.03169	0.04622	0.884134	10.4175	75.3367	42
1703	MID1	378.144	7.77844	-0.179041	0.346534	10.4134	143.187	81
1704	LYSMD2	133.994	2.49895	-0.436992	0.107041	10.4044	49.6823	26
1705	MAP2K5	400.884	7.97969	-0.260115	0.16264	10.4014	137.427	83
1706	TBC1D23	585.513	12.8924	0.0208451	0.924267	10.3938	230.218	134
1707	INTS7	633.467	12.992	-0.185878	0.222621	10.391	261.259	135
1708	RUFY2	372.064	9.15837	0.361302	0.0730562	10.373	170.709	95
1709	CTC1	164.008	3.66408	0.067031	0.82607	10.3709	80.7401	38
1710	CDKL1	99.8434	2.31429	0.164458	0.671339	10.3704	42.6523	24
1711	ZNF93	78.2979	1.73613	0.0411995	0.928414	10.3679	38.2453	18
1712	FOXO1	321.848	6.84816	-0.0875001	0.701553	10.3678	121.383	71
1713	GLCE	464.645	9.74214	-0.117199	0.562216	10.3673	184.57	101
1714	TYW5	110.182	2.60532	0.239211	0.434374	10.3634	46.8022	27
1715	CHST8	100.025	2.31736	0.175031	0.641613	10.3566	42.6523	24
1716	PRPF40B	70.0727	1.45187	-0.153698	0.714298	10.3315	23.5297	15
1717	KMT2A	577.228	13.3574	0.165115	0.346402	10.3314	244.834	138
1718	AP1S3	241.664	4.3564	-0.520256	0.00709736	10.3296	95.6133	45
1719	FBXL4	320.385	5.90617	-0.462573	0.00662868	10.3282	115.707	61
1720	UBXN2A	679.836	13.7609	-0.209993	0.240998	10.3191	287.811	142
1721	FBXO10	210.247	5.43095	0.525311	0.00852242	10.3113	114.537	56
1722	LRCH2	207.688	4.46189	-0.0523722	0.859534	10.3095	72.1577	46
1723	CRIPT	198.561	4.75367	0.278526	0.227077	10.3078	85.205	49
1724	TOR1AIP2	964.32	21.5458	0.0656428	0.700434	10.3036	406.073	222
1725	TRIM2	409.16	7.86139	-0.347245	0.0442749	10.3035	161.538	81
1726	RNF180	18.4185	0.388308	-0.0183027	0.983771	10.3011	8.49896	4
1727	ZFP37	80.1779	2.2379	0.800417	0.0139245	10.2775	36.0788	23
1728	POLD3	459.789	9.83087	-0.0608707	0.765806	10.2738	158.433	101
1729	RNF170	180.166	3.9945	0.0323154	0.914487	10.2641	83.7777	41
1730	TRIM9	212.36	4.09281	-0.332017	0.131263	10.2619	69.7757	42
1731	MED6	443.847	8.87643	-0.253943	0.117822	10.2519	186.122	91
1732	IFT88	108.024	2.14598	-0.251101	0.425042	10.2517	46.7443	22
1733	NR2E1	63.2819	1.46472	0.147563	0.74323	10.2409	23.5297	15
1734	ZNF614	395.949	10.2665	0.541843	0.00053215	10.2274	192.512	105
1735	MAML2	39.4547	0.782482	-0.230758	0.675967	10.2239	16.9979	8
1736	VWA8	458.535	9.1947	-0.244861	0.170771	10.2233	159.687	94
1737	SHPRH	400.062	8.21794	-0.169646	0.387284	10.2215	137.327	84
1738	SOGA1	201.622	4.10958	-0.193093	0.419684	10.22	83.6781	42
1739	SPIDR	556.272	11.6578	-0.125128	0.462805	10.2078	235.049	119
1740	FEM1B	1100.07	25.0799	0.125761	0.453642	10.2074	468.86	256
1741	NEDD1	680.147	13.8173	-0.206597	0.246521	10.2046	247.871	141
1742	NRG4	20.8723	0.392323	-0.348801	0.655974	10.1957	8.49896	4
1743	POLK	279.399	5.79174	-0.161993	0.491273	10.1869	99.2232	59
1744	COL4A4	54.0112	0.981881	-0.47798	0.24527	10.1845	21.2474	10
1745	BTN3A3	71.8955	1.47313	-0.192619	0.63514	10.1824	23.5297	15
1746	SMIM13	575.808	14.5362	0.450609	0.00200444	10.1815	263.857	148
1747	SOWAHC	285.52	6.87576	0.295333	0.120649	10.1807	131.493	70
1748	SLC2A3	63.3146	1.57211	0.402377	0.28951	10.1774	25.0983	16
1749	ZBED6	293.704	7.1732	0.340539	0.0580285	10.1768	126.189	73
1750	RHBDD1	278.231	5.20815	-0.405027	0.0293051	10.1764	85.3625	53
1751	ZNF827	98.3508	2.26053	0.161396	0.644604	10.1746	40.5276	23
1752	MSI2	1098.07	20.5449	-0.41906	0.000306123	10.1728	374.003	209
1753	TSPAN10	49.948	0.786545	-0.838858	0.0700638	10.1711	12.5492	8
1754	ZNF462	265.182	6.00441	0.0885476	0.732249	10.1592	112.926	61
1755	AP3S2	299.225	5.51472	-0.457589	0.0122888	10.1546	103.415	56
1756	SNTB1	160.686	3.05376	-0.373175	0.130515	10.1514	56.4133	31
1757	ZKSCAN2	228.41	5.41833	0.238243	0.271422	10.1507	104.627	55
1758	APPBP2	617.088	14.5124	0.214991	0.18622	10.1293	289.537	147
1759	COL4A6	126.051	2.46857	-0.293995	0.295112	10.1273	42.5527	25
1760	TMTC1	295.824	5.23385	-0.55647	0.00131881	10.1264	88.6991	53
1761	TATDN3	239.505	5.13964	-0.0435007	0.872502	10.1174	87.6866	52
1762	ZNF548	225.265	6.32622	0.843715	2.52988e-06	10.1166	121.525	64
1763	HSPA12A	215.339	4.44908	-0.15259	0.526168	10.1144	79.4865	45
1764	KIF16B	106.042	2.07689	-0.310818	0.311364	10.1113	35.722	21
1765	WDR37	223.324	4.94881	0.0419623	0.875226	10.1034	100.676	50
1766	ZNF107	335.302	7.62175	0.113432	0.6657	10.1027	145.81	77
1767	SRSF12	176.128	3.56494	-0.220772	0.422121	10.0983	56.4712	36
1768	DNAJC21	432.867	9.91264	0.142855	0.444202	10.0881	156.864	100
1769	TMEM170A	369.671	7.6338	-0.148981	0.459495	10.0867	148.034	77
1770	CD109	68.6578	1.38802	-0.229017	0.58054	10.0863	21.961	14
1771	APC	508.585	10.9136	-0.0544845	0.802541	10.0791	197.575	110
1772	ANKS1A	455.978	8.23971	-0.509972	0.000741409	10.0732	134.646	83
1773	FZD6	321.813	7.54549	0.207116	0.274521	10.0722	144.797	76
1774	ZNF438	33.3662	0.596399	-0.489506	0.375123	10.0604	12.7484	6
1775	ZKSCAN1	721.396	18.7975	0.564972	2.67475e-06	10.0545	344.854	189
1776	TGFB1I1	85.3037	1.79055	-0.117187	0.782145	10.0528	38.2453	18
1777	GRAMD4	216.225	3.78036	-0.595501	0.00396416	10.052	76.8474	38
1778	LMLN	128.826	3.68673	0.917289	7.15959e-05	10.036	58.0399	37
1779	FAM102B	255.993	5.18392	-0.209337	0.352618	10.031	85.4622	52
1780	ATG5	578.331	11.9642	-0.154718	0.361126	10.03	206.588	120
1781	WDR70	575.947	12.469	-0.0267758	0.894983	10.0249	215.544	125
1782	TAB3	287.391	6.68385	0.180736	0.410109	10.0242	134.016	67
1783	ZNF516	184.021	3.39645	-0.454856	0.0375135	10.0104	62.7875	34
1784	MED17	617.065	14.4879	0.224762	0.159972	10.0083	289.736	145
1785	FBXO27	56.1099	1.09933	-0.328358	0.462838	10.0061	23.3721	11
1786	KLF9	245.16	5.09726	-0.142757	0.532573	10.0054	91.6789	51
1787	IKZF4	118.113	3.19899	0.685025	0.00600726	10.0031	54.6454	32
1788	HEG1	146.029	3.20043	-0.00456239	0.988825	9.99867	54.6454	32
1789	PRR14L	751.648	16.0483	-0.0719152	0.701597	9.9699	279.9	160
1790	KCNA3	139.908	3.01331	-0.0249733	0.943449	9.95584	47.0593	30
1791	NSUN3	231.018	4.6213	-0.236425	0.303817	9.95391	83.2795	46
1792	PYGO1	207.312	4.32097	-0.136808	0.608991	9.95147	83.5785	43
1793	FAF1	1110.38	22.131	-0.25898	0.0325634	9.9408	376.799	220
1794	TGFA	41.4442	0.805292	-0.333221	0.518878	9.93428	12.5492	8
1795	DPY19L4	261.144	5.53669	-0.0788384	0.776495	9.93373	101.846	55
1796	SMC5	411.381	8.46571	-0.162681	0.423675	9.92238	151.786	84
1797	SLC9A7	295.957	5.74507	-0.332796	0.0676547	9.92154	99.9785	57
1798	SIK3	235.821	4.83914	-0.181447	0.429641	9.91911	78.6315	48
1799	LATS2	160.134	4.03441	0.456713	0.0443372	9.91472	73.8677	40
1800	GPD2	491.028	9.58321	-0.316605	0.0408871	9.91317	194.065	95
1801	ZC3H4	736.274	15.8389	-0.0400233	0.830516	9.9123	291.877	157
1802	SSH1	294.255	6.35575	-0.0374528	0.879004	9.91229	133.859	63
1803	SMAD4	495.425	10.7019	-0.0363206	0.861073	9.90479	198.53	106
1804	GPR3	31.7506	0.808373	0.538944	0.318827	9.89642	12.5492	8
1805	RNF144A	96.0841	1.71834	-0.554736	0.0607426	9.89326	36.1206	17
1806	CMIP	217.434	4.34889	-0.248225	0.272099	9.88759	85.2467	43
1807	MAST3	104.414	2.12449	-0.203565	0.539947	9.88471	44.6195	21
1808	COBL	190.57	3.64207	-0.373828	0.0895277	9.8845	56.4712	36
1809	KCTD2	568.919	14.7726	0.550373	0.000321336	9.88319	232.359	146
1810	LAMP2	1199.48	25.4051	-0.0867827	0.569559	9.87991	466.578	251
1811	CASK	572.645	11.7412	-0.181087	0.283927	9.87978	193.641	116
1812	MGAT5	358.246	6.58329	-0.470577	0.00356003	9.87348	123.65	65
1813	PIK3AP1	72.425	1.52004	-0.122874	0.774881	9.86819	31.8711	15
1814	TNS3	34.7381	0.608031	-0.593956	0.244242	9.86792	12.7484	6
1815	DTL	822.033	18.2411	0.0427334	0.811615	9.86782	322.395	180
1816	AMBRA1	403.667	8.41833	-0.136209	0.496626	9.85944	135.758	83
1817	GRB10	434.329	8.62143	-0.264002	0.118094	9.85916	153.354	85
1818	ENPP5	73.4605	1.62292	0.0157088	0.972873	9.8588	25.0983	16
1819	SSFA2	758.695	16.8423	0.0426467	0.823848	9.85611	270.961	166
1820	AGPAT4	178.883	3.65505	-0.224679	0.432449	9.84939	69.8175	36
1821	TRIM33	628.71	13.1017	-0.140663	0.487918	9.84608	234.609	129
1822	LRCH3	508.679	11.2765	0.0443144	0.828362	9.84351	201.924	111
1823	NAA30	374.25	7.72313	-0.156667	0.413937	9.84057	128.671	76
1824	DSE	330.577	6.8098	-0.175879	0.370607	9.83876	129.567	67
1825	HPSE	55.5188	1.22185	0.0333417	0.946902	9.82118	25.4969	12
1826	ESRRA	363.199	5.60271	-0.868294	1.93496e-05	9.81667	98.5095	55
1827	BRCA2	275.367	5.5022	-0.253463	0.276347	9.81425	93.6043	54
1828	GDF6	26.6098	0.611523	0.173718	0.805611	9.81156	12.7484	6
1829	KCNC4	109.778	2.04206	-0.412182	0.186584	9.79401	35.8216	20
1830	UVRAG	162.14	3.06701	-0.402183	0.137075	9.78152	63.7422	30
1831	PLA2G4A	64.1432	1.227	-0.394909	0.322813	9.77995	22.7164	12
1832	GALNT14	167.311	3.06979	-0.462776	0.0437029	9.77266	47.0593	30
1833	N4BP2L1	24.573	0.716558	1.0597	0.0588234	9.76893	14.8732	7
1834	RC3H1	485.698	11.7742	0.308435	0.0477777	9.7671	207.643	115
1835	LGR4	495.693	10.2491	-0.157649	0.400302	9.75692	187.45	100
1836	CR2	39.8459	0.820038	-0.158809	0.775899	9.75565	16.9979	8
1837	MAST1	55.9915	1.33267	0.246384	0.577271	9.75484	20.3924	13
1838	TMEM170B	310.002	6.36079	-0.17586	0.439319	9.74722	113.939	62
1839	POLQ	286.404	5.95046	-0.142808	0.539126	9.74715	115.45	58
1840	THNSL1	192.212	4.21299	0.0166434	0.954995	9.7318	68.2071	41
1841	SLC25A16	260.315	5.6577	-0.00479285	0.986448	9.72126	99.0656	55
1842	RELT	241.369	4.83559	-0.224563	0.459986	9.71959	82.0677	47
1843	ZNF568	389.331	9.77714	0.432099	0.0199905	9.71654	157.363	95
1844	RNF141	200.445	4.11793	-0.182382	0.450442	9.71361	76.0921	40
1845	CNEP1R1	238.384	5.66412	0.262346	0.215618	9.71024	90.1681	55
1846	TIA1	410.58	9.17449	0.0622036	0.77033	9.70081	147.951	89
1847	PMS1	345.021	6.70649	-0.323578	0.0950225	9.6921	104.742	65
1848	PIGA	445.624	10.5398	0.230465	0.166065	9.67764	170.568	102
1849	HOMER1	616.34	12.4037	-0.227512	0.17603	9.67456	206.588	120
1850	NDUFC2-KCTD14	27.1987	1.03366	2.79285	3.23711e-08	9.67435	21.2474	10
1851	ETNK1	855.681	17.9866	-0.101621	0.567529	9.67389	312.427	174
1852	CRY1	438.972	9.92884	0.101246	0.588197	9.6688	156.151	96
1853	CD2AP	1500.86	32.4024	-0.0393528	0.857788	9.65979	550.488	313
1854	EEA1	444.007	8.8043	-0.270012	0.251696	9.65437	141.12	85
1855	KCNH2	110.904	2.07202	-0.42636	0.171895	9.65241	42.4948	20
1856	MED7	250.89	5.49132	0.0187082	0.951273	9.65159	95.9283	53
1857	ARHGEF10L	67.2248	1.13978	-0.669917	0.0644967	9.65099	23.3721	11
1858	CLCN5	110.884	2.07336	-0.390633	0.219785	9.64619	38.6021	20
1859	CREBL2	421.869	8.81285	-0.123312	0.543826	9.64501	140.564	85
1860	LAMC3	31.5544	0.622644	-0.314262	0.611253	9.63633	12.7484	6
1861	HLCS	460.756	9.03305	-0.293466	0.0638049	9.6313	148.15	87
1862	SMPDL3A	135.004	3.11663	0.17074	0.5803	9.62578	55.9569	30
1863	TBC1D20	433.898	9.66165	0.0480109	0.819889	9.62568	162.011	93
1864	TRPM7	529.52	11.3268	-0.0586669	0.765971	9.62322	178.768	109
1865	FAXC	283.467	5.61535	-0.258059	0.225877	9.61651	101.39	54
1866	GIGYF2	412.471	8.31907	-0.223596	0.197917	9.61645	152.74	80
1867	ZNF426	219.948	5.61786	0.488208	0.0108482	9.6122	84.7068	54
1868	NDRG4	137.737	2.49834	-0.507257	0.0445233	9.60639	45.9889	24
1869	ZNF823	119.734	3.12387	0.567391	0.0319897	9.60347	63.7422	30
1870	PTPN12	429.423	9.79047	0.119668	0.571043	9.60117	171.921	94
1871	THRB	149.166	2.8122	-0.406524	0.0966139	9.60101	46.2461	27
1872	ZNF160	151.876	3.75073	0.378454	0.122217	9.59814	64.8126	36
1873	FAM105A	97.9486	1.98071	-0.215864	0.526697	9.59254	29.8042	19
1874	ZNF592	324.484	7.09003	-0.00605711	0.980644	9.59093	106.668	68
1875	RSBN1	325.003	7.41144	0.12369	0.580355	9.57979	119.715	71
1876	NCOA7	397.583	9.0869	0.124384	0.550463	9.57422	153.711	87
1877	STYX	305.324	6.06272	-0.261413	0.241339	9.56667	117.674	58
1878	MRPL19	1347.26	28.017	-0.146569	0.449383	9.56561	474.894	268
1879	NUDT3	795.848	14.6411	-0.44776	0.00139837	9.56215	247.415	140
1880	PIGL	212.416	5.44112	0.481859	0.0201758	9.55685	92.1353	52
1881	VPS13A	464.478	9.10811	-0.299353	0.0861549	9.55193	157.048	87
1882	CEP76	312.482	8.48569	0.720119	6.02949e-06	9.54548	141.519	81
1883	NCAM1	297.712	5.86779	-0.28932	0.123358	9.54363	90.6246	56
1884	OSBPL10	135.087	2.62525	-0.325071	0.222621	9.52289	39.2161	25
1885	FXN	300.91	5.98791	-0.259552	0.292645	9.51918	89.4127	57
1886	AKAP10	577.009	12.7158	0.011529	0.95637	9.51569	197.591	121
1887	TERT	18.2263	0.420669	0.0300892	0.974533	9.50866	8.49896	4
1888	RENBP	29.1976	1.05281	2.24419	1.31578e-06	9.49843	15.6864	10
1889	EMX1	50.109	0.947574	-0.396122	0.375336	9.49794	14.1178	9
1890	SYDE2	247.326	5.26818	-0.0698323	0.803183	9.49095	90.1102	50
1891	HPS3	181.857	4.00649	0.0112017	0.972192	9.48461	77.9596	38
1892	RBPJ	773.627	15.1918	-0.298896	0.0526542	9.47877	268.704	144
1893	L3MBTL3	186.868	4.2231	0.0890226	0.753361	9.47172	66.0824	40
1894	GOLT1B	737.774	17.5313	0.251805	0.156123	9.4688	293.205	166
1895	THBS4	36.4237	1.05688	0.936542	0.0366983	9.4618	21.2474	10
1896	MCPH1	575.086	12.0661	-0.117992	0.543074	9.44797	216.64	114
1897	LHFPL2	268.957	5.08166	-0.399344	0.0321926	9.44574	79.1876	48
1898	PHLDA3	247.784	4.34067	-0.580249	0.0123828	9.44555	87.1143	41
1899	ZNF229	153.839	3.59958	0.207364	0.444869	9.44555	59.451	34
1900	LIN54	379.312	8.78759	0.17167	0.452681	9.44514	158.558	83
1901	CCNY	593.286	11.4376	-0.34983	0.0190968	9.44252	179.979	108
1902	CRTC3	213.312	4.45268	-0.130015	0.598499	9.43252	73.6684	42
1903	CCDC113	57.6431	1.16647	-0.19599	0.668863	9.43019	23.3721	11
1904	UBAP1L	19.8869	0.636532	1.3407	0.0329532	9.42608	9.41187	6
1905	FBXO45	319.425	7.63963	0.269383	0.178311	9.42454	120.172	72
1906	TPST2	228.735	4.14142	-0.505422	0.0353886	9.41706	63.9576	39
1907	SPOCK2	24.394	0.849839	1.97169	0.000124159	9.41355	16.9979	8
1908	GEN1	239.463	5.31172	0.0304004	0.920948	9.41314	85.6615	50
1909	RGS20	51.2859	1.2757	0.426602	0.313727	9.4066	18.8237	12
1910	SPIRE1	399.766	8.08114	-0.220423	0.234785	9.40462	135.344	76
1911	SKIL	307.92	7.45553	0.305415	0.171189	9.389	128.712	70
1912	ZNF644	1280.06	27.2738	-0.0772618	0.701033	9.38628	429.934	256
1913	C5orf30	488.449	9.80158	-0.233052	0.204225	9.38624	176.569	92
1914	CPNE8	441.066	9.05628	-0.177127	0.345287	9.38575	143.344	85
1915	EDEM3	377.648	8.52422	0.0957739	0.667416	9.38502	140.506	80
1916	KLHL5	203.657	4.37018	-0.0607765	0.837252	9.38177	77.6607	41
1917	WDR35	256.08	5.12265	-0.235961	0.293798	9.37015	88.0851	48
1918	ANKIB1	335.779	6.9392	-0.16235	0.433456	9.36708	116.976	65
1919	VPS8	270.26	5.65996	-0.13104	0.561616	9.36403	105.382	53
1920	NFATC3	653.858	14.2057	-0.0259627	0.897075	9.36246	229.205	133
1921	CCDC138	687.937	14.423	-0.11694	0.544646	9.36007	252.362	135
1922	ZCCHC3	1055.76	27.4731	0.553015	2.34669e-07	9.35459	459.307	257
1923	LINC00116	142.21	2.57028	-0.499293	0.120769	9.33751	43.2084	24
1924	EDIL3	309.778	6.21872	-0.244235	0.236038	9.32667	104.884	58
1925	IGSF3	268.576	4.9361	-0.453493	0.0144474	9.3191	89.9527	46
1926	RAD1	516.218	10.8382	-0.113748	0.530535	9.31891	172.335	101
1927	STXBP4	390.187	8.37022	-0.06477	0.802122	9.31875	131.808	78
1928	RGS12	101.221	1.93363	-0.370176	0.224055	9.30894	33.2405	18
1929	ARNTL	123.61	2.68723	-0.000640351	0.998511	9.30327	53.1185	25
1930	PEX7	180.508	3.65531	-0.203246	0.428041	9.30155	63.3436	34
1931	DZANK1	59.2329	1.29022	0.00832674	0.986333	9.30071	18.8237	12
1932	SYT9	230.237	4.30173	-0.427642	0.0345191	9.29859	78.3164	40
1933	LRRC37B	159.72	4.51826	0.859844	4.62038e-05	9.29561	83.122	42
1934	ZNF33A	584.945	11.3013	-0.334946	0.0782482	9.29099	176.386	105
1935	PRRG1	151.161	3.01435	-0.240352	0.392883	9.2889	56.7122	28
1936	TXNRD3	90.5586	1.72272	-0.371176	0.247296	9.28765	27.8788	16
1937	L2HGDH	217.552	4.30682	-0.268118	0.218348	9.2876	70.5311	40
1938	CBY1	469.049	9.04613	-0.340787	0.047874	9.28574	140.664	84
1939	SYBU	208.549	4.41767	-0.0853929	0.758454	9.2809	68.2071	41
1940	C15orf41	205.234	4.09619	-0.260698	0.26896	9.2769	69.6182	38
1941	INADL	292.525	6.0369	-0.159167	0.475159	9.27629	98.4099	56
1942	TPST1	162.409	3.88105	0.274139	0.274856	9.27585	60.92	36
1943	VEGFA	665.89	20.2759	1.19139	1.84685e-25	9.27208	366.085	188
1944	MAST2	549.149	10.4648	-0.375181	0.0100519	9.26918	157.719	97
1945	BRWD3	401.181	7.76803	-0.331454	0.0505176	9.26876	134.63	72
1946	DHX35	183.383	3.88663	-0.078214	0.784212	9.26253	59.2517	36
1947	PEX13	157.643	3.45563	0.0139283	0.967603	9.26025	50.1966	32
1948	CGA	23.5738	0.756025	1.38165	0.011142	9.25896	14.8732	7
1949	RPP14	506.04	11.022	-0.0126335	0.951862	9.25421	160.002	102
1950	PACS1	316.309	6.16122	-0.315611	0.127698	9.25142	98.8664	57
1951	TAX1BP1	816.437	18.4899	0.103825	0.54564	9.2483	334.97	171
1952	SECISBP2L	316.949	6.92117	-0.00821602	0.975899	9.24699	121.525	64
1953	ZKSCAN3	187.935	3.79009	-0.22001	0.405216	9.2346	63.8001	35
1954	UBXN7	575.35	12.8881	0.0654005	0.755785	9.23332	201.127	119
1955	SNX8	139.403	2.49266	-0.523419	0.0425271	9.22708	36.0788	23
1956	RAB39B	164.122	3.57785	-0.0178812	0.955224	9.22341	70.1164	33
1957	AP3M1	1467.87	29.8319	-0.211167	0.121426	9.21833	459.738	275
1958	NPL	32.2056	0.759378	0.182179	0.765036	9.21807	14.8732	7
1959	DIS3L2	175.091	4.2322	0.307674	0.255781	9.21506	67.8503	39
1960	TMEM87B	86.8646	1.62797	-0.387649	0.258034	9.21395	23.5297	15
1961	PGS1	460.935	8.14048	-0.548537	0.00197569	9.21322	143.229	75
1962	ZSCAN29	309.111	8.03423	0.551562	0.000661156	9.21059	116.08	74
1963	MOB1B	224.205	4.77886	-0.0687975	0.823987	9.20723	81.2544	44
1964	MKRN3	63.7812	1.41315	0.027393	0.954797	9.19929	20.3924	13
1965	EPB41L4B	150.884	2.9358	-0.32097	0.212508	9.1968	44.5778	27
1966	BTG2	512.069	12.3967	0.313085	0.036802	9.19597	232.211	114
1967	PTCH1	245.489	5.45355	0.0450453	0.859668	9.16835	88.998	50
1968	HS2ST1	551.022	10.6962	-0.316891	0.0631711	9.16211	196.546	98
1969	PLXNC1	29.4601	0.545948	-0.453736	0.436917	9.15838	10.6237	5
1970	MAP7D2	248.684	5.35614	-0.0462291	0.859871	9.14839	86.3172	49
1971	HMG20A	459.787	9.73113	-0.0939979	0.617972	9.14591	149.619	89
1972	NUBPL	227.447	4.15777	-0.473964	0.0158675	9.13951	67.3938	38
1973	SPRYD7	280.285	5.9109	-0.109821	0.649333	9.13566	88.0434	54
1974	ZXDC	414.681	8.21122	-0.275421	0.124007	9.13385	156.575	75
1975	CSNK1G3	758.568	16.6445	0.00914936	0.96694	9.13213	260.678	152
1976	KIF1B	796.61	16.9757	-0.0743913	0.686265	9.13071	275.95	155
1977	S1PR3	88.018	2.41127	0.731674	0.00834393	9.12383	38.9589	22
1978	ZNF236	197.76	4.27746	-0.0398179	0.891267	9.11756	71.1868	39
1979	MDM4	306.536	7.79358	0.464688	0.00915468	9.11006	141.959	71
1980	CENPK	481.333	9.01303	-0.413185	0.00692302	9.09794	148.648	82
1981	LRRC8C	289.073	5.93622	-0.176921	0.434407	9.0967	99.1653	54
1982	SYCP2L	72.4249	1.64922	0.114775	0.784952	9.09519	27.4223	15
1983	USP47	287.133	6.05581	-0.09911	0.667288	9.08219	86.2755	55
1984	ZNF639	627.152	14.6582	0.19482	0.297331	9.07344	208.63	133
1985	BTBD8	38.8604	0.772185	-0.230812	0.675465	9.06519	10.9805	7
1986	ERBB2IP	784.009	15.674	-0.252978	0.158372	9.05958	249.996	142
1987	ZNF507	828.501	19.2135	0.172691	0.288829	9.05613	296.856	174
1988	STK4	842.465	17.1213	-0.21033	0.171048	9.05308	296.525	155
1989	EPDR1	409.569	7.85102	-0.356341	0.0248371	9.04341	124.72	71
1990	COX10	557.043	11.6162	-0.135891	0.560878	9.03913	186.395	105
1991	ZNF449	109.43	2.32341	-0.0853102	0.810787	9.03843	32.9415	21
1992	PLCL2	296.403	6.20089	-0.122188	0.596767	9.03096	97.2977	56
1993	AMMECR1	389.672	8.19542	-0.115504	0.584981	9.02943	145.553	74
1994	CCDC18	268.395	6.31538	0.218249	0.421676	9.02558	96.0859	57
1995	SEC24A	666.281	15.8468	0.249616	0.118747	9.02391	238.775	143
1996	GFOD2	245.487	5.43577	0.0344033	0.895832	9.01436	87.9855	49
1997	MAP2K6	188.463	3.32811	-0.557314	0.00771689	9.01413	58.7373	30
1998	KIFAP3	482.975	10.2073	-0.0914345	0.657131	9.01317	159.886	92
1999	KMT2E	460.874	11.2063	0.32164	0.0682214	9.01282	162.326	101
[truncated: 6,599 more rows]

## Sheet: CONTROL C
	GeneName	baseMean	tpm_mean	log2FoldChange	padj	par_clip_norm	par_clip_signal	ConversionEventCount
1	LRP1B	10.5093	0.376624	-0.451745	0.659978	2039.17	833.188	768
2	NUP210L	13.0363	0.0214723	4.78369	2.38111e-07	1164.29	32.6738	25
3	GRIK4	15.286	0.509103	-0.220958	0.814811	775.874	418.181	395
4	AGBL2	31.9846	0.0109143	8.33596	4.302e-10	732.981	5.51806	8
5	C2orf61	41.957	0.045571	6.01796	1.77311e-19	636.37	30.2895	29
6	ITGA10	45.9016	0.030548	6.63355	1.06609e-18	621.972	13.1054	19
7	C3orf20	19.8614	0.068215	4.09505	5.94848e-10	542.403	25.521	37
8	TRIM71	20.5276	0.737468	-0.457261	0.523036	409.509	216.879	302
9	CLCN1	21.6269	0.013671	6.28102	6.19029e-10	365.738	3.44879	5
10	ZXDA	59.0537	1.93406	-0.133058	0.77254	355.728	853.442	688
11	MSH4	41.4184	0.064886	5.21175	3.48262e-21	354.468	15.8644	23
12	CMYA5	21.5943	0.113068	3.4406	2.41159e-09	344.925	35.4727	39
13	FIGN	110.666	3.7306	-0.219551	0.493575	323.809	1345.84	1208
14	NKAIN2	45.2133	1.60435	-0.378739	0.423876	308.536	444.296	495
15	GABRR2	24.0701	0.0364583	5.42199	1.49941e-12	301.714	7.58733	11
16	CORIN	16.5464	0.138825	2.62144	5.37951e-05	266.523	70.0962	37
17	DNAH10	14.4954	0.0389377	4.42846	6.19474e-08	256.821	15.4697	10
18	PLEKHA1	468.424	15.0103	-0.0641419	0.7545	248.296	3775.97	3727
19	RORA	123.99	3.88304	0.00533657	0.988195	244.654	1047.87	950
20	NLGN1	68.8532	2.74513	-0.793219	0.0237222	235.69	607.429	647
21	FGF2	125.059	4.09537	-0.124363	0.717273	232.458	1150.4	952
22	C1S	16.3125	0.147222	2.54536	8.65691e-05	224.152	63.9083	33
23	NEB	22.6698	0.0448157	4.90537	2.92808e-12	223.136	6.89757	10
24	SOCS5	178.677	5.41023	0.10238	0.718309	207.2	1368.13	1121
25	C10orf11	15.4617	0.419133	0.379758	0.657054	190.87	55.1806	80
26	LCA5L	20.0868	0.336075	1.46757	0.012446	190.434	44.1445	64
27	CCDC13	20.9858	0.125525	3.30021	3.01328e-08	175.264	35.7478	22
28	ERBB4	80.4783	3.01315	-0.563987	0.0811348	175.232	592.211	528
29	XKR6	39.7587	1.56389	-0.781184	0.0979212	169.449	227.361	265
30	HIST1H2BB	18.4212	0.193343	2.27221	0.000111561	165.509	40.931	32
31	NHLRC3	190.627	6.15577	-0.0841591	0.767629	164.724	1244.6	1014
32	MAGI2	25.9898	0.63711	0.644854	0.25875	156.959	68.9757	100
33	CACNA1C	11.4906	0.41247	-0.439424	0.655346	155.163	52.7166	64
34	TTC6	10.9519	0.325796	0.200391	0.855083	153.47	34.4879	50
35	PRKG1	114.132	4.14374	-0.452988	0.13568	152.761	664.636	633
36	ZNF264	295.177	6.58147	0.860665	4.33531e-07	146.776	1238.93	966
37	SLC25A53	21.6692	0.652261	0.103992	0.892478	141.048	102.89	92
38	ZMAT3	247.98	8.43918	-0.25422	0.240024	134.492	1367.5	1135
39	NBEA	180.847	6.21979	-0.275373	0.281745	129.426	951.288	805
40	ATXN1	216.878	7.6446	-0.360965	0.0895277	128.718	1035.32	984
41	UBN2	373.102	10.4916	0.299307	0.0924104	128.007	1536.68	1343
42	C9orf153	18.1788	0.149445	2.71925	7.67378e-06	127.137	13.1054	19
43	C5orf56	12.7083	0.490236	-0.594682	0.545495	126.47	58.1948	62
44	PLSCR4	34.1803	1.06191	0.0339837	0.958079	126.188	107.857	134
45	NRXN3	152.871	5.44374	-0.396464	0.110771	124.73	754.655	679
46	FNIP1	305.801	9.57312	0.00869676	0.975899	121.382	1355.26	1162
47	PDE4D	123.069	4.27309	-0.309076	0.300982	120.756	573.647	516
48	HIST1H2BE	51.7507	0.889675	1.39779	0.000996252	120.269	102.949	107
49	HS6ST3	82.0452	2.93015	-0.404081	0.231782	120.13	321.658	352
50	BCL11A	356.199	11.6107	-0.115571	0.576159	118.684	1080.78	1378
51	ZBTB37	113.446	3.687	-0.113371	0.743074	118.524	412.862	437
52	ZFHX4	270.484	8.36706	0.0371276	0.889093	115.811	882.679	969
53	IQUB	27.419	0.325076	2.0751	1.3006e-05	113.82	47.8086	37
54	GAL3ST1	25.9939	0.190429	2.98605	9.47974e-08	110.277	50.4879	21
55	KCNK13	26.994	0.916582	-0.26153	0.69219	110.192	160.53	101
56	KCNJ2	27.1085	0.618869	0.810801	0.119013	109.878	112.052	68
57	CREB5	124.372	4.05178	-0.114793	0.732797	108.841	427.622	441
58	WDR66	30.1266	0.213303	2.9888	1.21236e-10	107.828	43.2953	23
59	PLCL1	14.0796	0.474581	-0.199301	0.832925	107.463	35.1776	51
60	CREBRF	117.415	2.14033	1.2898	1.46881e-07	106.993	204.244	229
61	PARD3B	37.8641	1.35694	-0.397932	0.443159	106.858	127.446	145
62	CCDC168	30.035	0.075204	4.49893	9.90175e-16	106.377	5.51806	8
63	ESR2	13.4049	0.188192	1.78001	0.0156311	106.274	22.3673	20
64	PTPRH	11.6302	0.0564823	3.39532	2.26312e-05	106.228	14.4251	6
65	MBD5	58.0501	1.88444	-0.0993091	0.846308	105.071	169.146	198
66	FAM53A	12.7835	0.25909	1.01626	0.224604	104.211	37.4822	27
67	NEDD4	229.05	7.7968	-0.246994	0.298781	103.247	580.971	805
68	POC1B-GALNT4	35.047	1.08931	0.0110899	0.988825	102.818	77.2528	112
69	DOCK3	80.853	2.70727	-0.21252	0.574388	101.209	267.857	274
70	SHANK2	11.5769	0.392665	-0.221072	0.83183	99.3214	37.1871	39
71	RASD1	48.0495	0.141998	4.3169	1.44974e-22	98.5929	33.6586	14
72	HAL	20.4509	0.0509157	4.56086	6.66362e-11	98.2016	3.44879	5
73	KIAA0825	29.923	0.577461	1.15709	0.0162049	95.2445	56.7954	55
74	PAK6	20.1252	0.283785	1.79279	0.00181901	95.1426	18.6235	27
75	COL5A2	12.3088	0.420567	-0.233706	0.817251	95.1098	44.7346	40
76	PTPN4	111.937	3.69352	-0.13757	0.712769	94.7607	431.717	350
77	RGS7	51.7538	1.74997	-0.23383	0.620773	93.7159	179.983	164
78	LRIG3	378.374	12.3793	-0.130399	0.512238	92.412	1418.28	1144
79	SCN8A	37.0838	1.12587	0.0722489	0.903521	92.3728	94.0224	104
80	TEX22	20.3253	0.304561	1.67799	0.00597356	91.9356	27.8854	28
81	TECTA	13.1239	0.262039	1.05	0.171895	87.7732	15.8644	23
82	SLC16A4	14.3211	0.356072	0.585958	0.472193	87.061	21.3825	31
83	SEMA7A	59.3173	1.05799	1.31541	4.17307e-05	86.957	125.177	92
84	HAND2	79.8521	2.03387	0.540181	0.085837	86.0431	192.714	175
[truncated: 9,375 more rows]
