# Supplementary material for: Nuclear AGO2 supports influenza A virus replication through type-I interferon regulation
Source: Nucleic Acids Res. 2025 Apr 12;53(7):gkaf268. doi: 10.1093/nar/gkaf268 (PMC11992678; doi:10.1093/nar/gkaf268)
Supplement: gkaf268_Supplemental_Files [file gkaf268_supplemental_files.zip › Huang_Suppl Table 5_miRNA.xlsx]

## Sheet: miRNA_counts_matrix
	Normalized average counts						Raw counts
miRNA	Ctrl_C	Ctrl_N	PR8_C	PR8_N		miRNA	Ctrl_C1_47_v1_m3	Ctrl_C2_48_v1_m3	Ctrl_C3_49_v1_m3	Ctrl_C4_50_v1_m3	Ctrl_N1_47_v1_m3	Ctrl_N2_48_v1_m3	Ctrl_N3_49_v1_m3	Ctrl_N4_50_v1_m3	PR8_C1_47_v1_m3	PR8_C2_48_v1_m3	PR8_C3_49_v1_m3	PR8_C4_50_v1_m3	PR8_N1_47_v1_m3	PR8_N2_48_v1_m3	PR8_N3_49_v1_m3	PR8_N4_50_v1_m3
let-7a-5p	0.00314022	0.00282099	0.0025758	0.00376995		let-7a-5p	7167	1618	1323	3190	11054	3161	3230	2899	6941	2233	14	2144	323	162	126	378
let-7a-3p	5.28958e-05	1.35891e-05	2.40941e-05	3.0495e-05		let-7a-3p	117	39	22	46	57	15	11	15	62	22	1	21	4	1	0	3
let-7a-2-3p	0	0	0	0		let-7a-2-3p	0	0	0	0	0	0	0	0	0	0	0	0	0	0	0	0
let-7b-5p	9.82351e-05	8.18121e-05	6.27356e-05	0.000613712		let-7b-5p	215	62	34	105	315	97	102	76	165	56	0	55	47	37	44	33
let-7b-3p	9.44568e-07	4.15994e-07	4.54606e-07	0		let-7b-3p	1	2	1	0	2	0	0	1	0	0	0	2	0	0	0	0
let-7c-5p	0.000393413	0.000327526	0.000264808	0.000415495		let-7c-5p	833	229	160	444	1264	394	369	335	712	223	0	230	40	14	12	43
let-7c-3p	5.66741e-06	1.38665e-07	4.54606e-07	0		let-7c-3p	7	2	2	13	1	0	0	0	1	1	0	0	0	0	0	0
let-7d-5p	9.42207e-05	9.58172e-05	7.45554e-05	0.00024396		let-7d-5p	197	54	53	95	374	109	110	98	221	50	0	57	18	9	12	25
let-7d-3p	3.06985e-05	2.12157e-05	2.45487e-05	8.00494e-05		let-7d-3p	71	32	10	17	63	45	13	32	64	24	0	20	2	8	4	7
let-7e-5p	0.00103407	0.000829075	0.000847158	0.000850048		let-7e-5p	2138	698	380	1163	3185	1007	1029	758	2249	789	5	684	70	23	41	89
let-7e-3p	1.55854e-05	4.71459e-06	5.45527e-06	7.62375e-06		let-7e-3p	24	7	9	26	16	9	5	4	14	6	0	4	0	1	0	1
let-7f-5p	0.00276617	0.00217606	0.00245624	0.00349549		let-7f-5p	5878	2020	1239	2577	7584	3014	2744	2351	6094	2616	7	2089	279	171	123	344
let-7f-1-3p	1.41685e-06	5.54658e-07	9.09212e-07	1.14356e-05		let-7f-1-3p	0	2	0	4	2	1	0	1	0	1	0	3	0	0	0	3
let-7f-2-3p	2.26696e-05	1.53918e-05	1.84115e-05	1.14356e-05		let-7f-2-3p	39	15	6	36	50	18	14	29	44	20	1	16	0	0	0	3
miR-15a-5p	0.00290124	0.00638855	0.00509568	0.00486777		miR-15a-5p	5146	1107	1868	4165	21303	4434	9975	10360	13733	2735	17	5933	375	64	157	681
miR-15a-3p	5.66741e-05	4.049e-05	6.50086e-05	5.33663e-05		miR-15a-3p	99	41	26	74	152	32	41	67	170	41	0	75	2	1	1	10
miR-16-5p	0.0162947	0.0274708	0.024293	0.0217963		miR-16-5p	25074	10555	10574	22801	91303	32689	39871	34247	61716	22540	79	22540	1536	647	666	2869
miR-16-1-3p	2.29058e-05	9.42919e-06	2.72763e-05	2.66831e-05		miR-16-1-3p	43	11	19	24	41	5	10	12	79	12	0	29	2	0	0	5
miR-17-5p	0.102743	0.0902481	0.103578	0.0949348		miR-17-5p	183922	49675	43796	157696	323015	87219	117320	123284	269587	84887	301	100909	6589	2506	2855	12955
miR-17-3p	0.0018301	0.0023695	0.00256716	0.00229094		miR-17-3p	3838	603	905	2404	10446	1368	2185	3089	7805	1306	12	2171	223	33	71	274
miR-18a-5p	0.0406594	0.0539616	0.0622555	0.0520169		miR-18a-5p	82443	14467	19786	55486	190920	40642	70454	87136	158397	41040	182	74269	3778	877	1499	7492
miR-18a-3p	0.000370035	0.000878856	0.000657815	0.000796682		miR-18a-3p	727	85	206	549	3465	377	1083	1413	1902	262	0	730	74	7	20	108
miR-19a-5p	0.000103902	4.32633e-05	8.4784e-05	4.95544e-05		miR-19a-5p	175	44	82	139	184	25	49	54	246	45	1	81	5	0	1	7
miR-19a-3p	0.11764	0.134766	0.118602	0.135325		miR-19a-3p	213291	42717	34351	207815	447122	116774	145855	262133	281186	83018	992	156585	8689	2879	2757	21176
miR-19b-1-5p	0.00234749	0.000901597	0.00102855	0.000922474		miR-19b-1-5p	3339	1007	2001	3594	2798	913	1467	1324	2431	904	7	1183	48	25	36	133
miR-19b-3p	0.138246	0.164024	0.139684	0.169148		miR-19b-3p	256442	53646	44142	231207	573372	137364	180007	292140	349358	94382	923	169865	11338	3762	3720	25554
miR-19b-2-5p	4.72284e-07	0	4.54606e-07	0		miR-19b-2-5p	2	0	0	0	0	0	0	0	2	0	0	0	0	0	0	0
miR-20a-5p	0.135465	0.108679	0.134861	0.102059		miR-20a-5p	300698	53429	43201	176332	398028	102888	137010	145828	356039	100600	612	136059	6501	2618	2978	14677
miR-20a-3p	0.00143598	0.000765983	0.000897846	0.000937722		miR-20a-3p	3161	566	577	1777	2885	523	893	1223	2568	441	4	937	87	16	24	119
miR-21-5p	0.00756221	0.00592846	0.00688546	0.0145499		miR-21-5p	13319	4659	4907	9139	18207	8036	9587	6924	16436	8074	14	5768	1094	624	776	1323
miR-21-3p	9.68182e-06	5.40792e-06	1.15924e-05	2.28713e-05		miR-21-3p	14	9	7	11	12	7	11	9	30	10	0	11	5	0	0	1
miR-22-5p	7.03703e-05	7.58495e-05	8.04652e-05	7.24256e-05		miR-22-5p	143	55	26	74	265	115	81	86	222	70	0	62	5	1	2	11
miR-22-3p	0.000942443	0.00178433	0.00183433	0.00168104		miR-22-3p	1567	221	749	1454	5957	943	2782	3186	4996	828	7	2239	129	17	52	243
miR-23a-5p	2.36142e-06	9.70652e-07	9.09212e-07	3.81188e-06		miR-23a-5p	7	2	1	0	2	2	2	1	2	2	0	0	0	0	1	0
miR-23a-3p	0.000106264	0.000111348	0.000157748	0.000415495		miR-23a-3p	163	133	50	104	308	181	166	148	385	173	0	136	35	30	19	25
miR-24-1-5p	4.95898e-06	6.93323e-06	5.00066e-06	3.81188e-06		miR-24-1-5p	14	1	4	2	29	2	11	8	12	0	0	10	1	0	0	0
miR-24-3p	0.000630499	0.00165399	0.00110015	0.00202792		miR-24-3p	1242	133	516	779	5909	878	2828	2313	3122	483	5	1230	188	19	99	226
miR-24-2-5p	2.36142e-07	6.93323e-07	2.95494e-06	0		miR-24-2-5p	0	1	0	0	1	0	0	4	8	0	0	5	0	0	0	0
miR-25-5p	0.000154909	2.2741e-05	0.000120471	4.19306e-05		miR-25-5p	228	121	106	201	91	25	29	19	337	116	1	76	3	0	0	8
miR-25-3p	0.0170476	0.0124689	0.0100945	0.0109782		miR-25-3p	29594	10719	10273	21606	40148	14617	19386	15770	25546	9004	65	9795	736	364	416	1364
miR-26a-5p	0.0103565	0.0071605	0.00623969	0.00710534		miR-26a-5p	16680	8397	4647	14133	21921	10844	9559	9315	14314	7145	24	5968	458	321	226	859
miR-26a-1-3p	4.4867e-06	5.54658e-07	6.81909e-07	0		miR-26a-1-3p	7	2	4	6	2	1	0	1	2	1	0	0	0	0	0	0
miR-26b-5p	0.000523291	0.000338341	0.000345273	0.000388811		miR-26b-5p	1112	317	198	589	1236	439	423	342	932	295	2	290	20	14	14	54
miR-26b-3p	2.12528e-06	1.52531e-06	1.81842e-06	0		miR-26b-3p	5	2	0	2	7	4	0	0	5	3	0	0	0	0	0	0
miR-27a-5p	1.65299e-06	4.15994e-07	1.59112e-06	0		miR-27a-5p	3	2	2	0	2	0	0	1	6	0	0	1	0	0	0	0
miR-27a-3p	0.000367437	0.000655051	0.000724414	0.00093391		miR-27a-3p	539	222	262	533	1720	630	1210	1164	1717	515	2	953	69	30	43	103
miR-28-5p	0.000113112	0.000181235	0.00016775	0.000156287		miR-28-5p	213	66	65	135	687	123	238	259	488	94	1	155	13	2	6	20
miR-28-3p	0.000114293	8.87453e-05	7.31915e-05	9.1485e-05		miR-28-3p	150	87	75	172	272	119	118	131	160	81	0	81	5	6	4	9
miR-29a-5p	2.57395e-05	2.60689e-05	3.56866e-05	4.95544e-05		miR-29a-5p	51	6	16	36	113	10	27	38	95	27	0	35	3	0	1	9
miR-29a-3p	0.00046638	0.000886898	0.000873525	0.0009949		miR-29a-3p	1031	291	185	468	3509	835	962	1090	2478	644	6	715	93	21	26	121
miR-30a-5p	0.00533067	0.00392989	0.00424443	0.00464287		miR-30a-5p	9318	3207	3060	6989	11549	5664	5569	5559	9180	5258	12	4223	287	203	168	560
miR-30a-3p	0.000756835	0.00023254	0.000234577	0.000320198		miR-30a-3p	1238	690	410	867	808	326	289	254	598	271	1	162	23	16	12	33
miR-31-5p	2.69202e-05	7.89001e-05	6.93274e-05	9.1485e-05		miR-31-5p	59	5	19	31	351	44	94	80	223	42	0	40	6	1	4	13
miR-31-3p	0.000247713	0.000297574	0.000265035	0.000392623		miR-31-3p	600	96	92	261	1246	243	321	336	762	196	0	208	38	8	12	45
miR-32-5p	0.00134034	0.0025585	0.00236259	0.00168866		miR-32-5p	3003	578	644	1451	9958	1469	3218	3806	6596	1218	14	2566	162	30	39	212
miR-32-3p	0.000174037	6.1151e-05	8.43294e-05	7.24256e-05		miR-32-3p	353	84	79	221	247	75	68	51	243	57	0	71	6	0	4	9
miR-33a-5p	3.54213e-05	6.1983e-05	9.25123e-05	0.000110544		miR-33a-5p	93	10	20	27	300	13	77	57	295	40	0	72	12	3	2	12
miR-33a-3p	5.78548e-05	4.56206e-05	3.95507e-05	2.66831e-05		miR-33a-3p	102	44	21	78	136	56	42	95	100	21	0	53	3	0	0	4
miR-92a-1-5p	0.00505368	0.000130761	0.000624174	0.00102158		miR-92a-1-5p	6427	5978	3299	5697	387	266	179	111	1487	801	3	455	70	39	46	113
miR-92a-3p	0.0595012	0.0721972	0.0632009	0.0676036		miR-92a-3p	113227	43031	22526	73188	264750	91252	82900	81759	167660	59451	436	50500	5552	2500	1978	7705
miR-92a-2-5p	0	0	0	0		miR-92a-2-5p	0	0	0	0	0	0	0	0	0	0	0	0	0	0	0	0
miR-93-5p	0.0372944	0.022665	0.0286774	0.0250631		miR-93-5p	68188	12890	14991	61863	84124	21493	27851	29984	77346	22301	60	26457	1751	603	849	3372
miR-93-3p	0.000164827	0.000259996	0.00023594	0.000255396		miR-93-3p	236	130	89	243	962	280	326	307	638	206	2	192	23	11	8	25
miR-95-5p	4.72284e-07	4.15994e-07	6.81909e-07	0		miR-95-5p	0	1	0	1	1	0	0	2	2	1	0	0	0	0	0	0
miR-95-3p	0.000146408	9.12412e-05	0.000114106	8.76732e-05		miR-95-3p	228	139	83	170	291	142	123	102	295	111	0	96	10	5	2	6
miR-96-5p	0.000321153	0.000775273	0.000733279	0.000472673		miR-96-5p	504	268	155	433	2541	879	901	1270	1738	696	3	789	42	11	14	57
miR-96-3p	2.12528e-06	6.93323e-07	9.09212e-07	0		miR-96-3p	3	3	0	3	2	1	2	0	4	0	0	0	0	0	0	0
miR-98-5p	7.9816e-05	7.87614e-05	9.50126e-05	0.000350693		miR-98-5p	193	42	40	63	298	87	83	100	253	86	0	79	36	9	15	32
miR-98-3p	6.61198e-06	3.05062e-06	3.40954e-06	7.62375e-06		miR-98-3p	18	1	3	6	15	3	2	2	10	4	0	1	0	1	0	1
miR-99a-5p	0.000194345	0.00032295	0.000435285	0.000308762		miR-99a-5p	463	65	99	196	1527	122	297	383	1421	155	2	337	32	4	5	40
miR-99a-3p	1.39324e-05	1.51144e-05	1.63658e-05	1.52475e-05		miR-99a-3p	33	6	5	15	72	8	15	14	48	10	0	14	1	1	0	2
miR-100-5p	7.08426e-06	7.07189e-06	1.34109e-05	6.099e-05		miR-100-5p	15	11	0	4	28	13	4	6	39	10	0	10	6	6	0	4
miR-100-3p	4.72284e-07	0	0	0		miR-100-3p	0	1	0	1	0	0	0	0	0	0	0	0	0	0	0	0
miR-101-5p	8.02883e-06	3.18928e-06	5.00066e-06	7.62375e-06		miR-101-5p	21	8	0	5	13	2	3	5	15	3	0	4	0	0	0	2
miR-101-3p	0.00324081	0.00244174	0.00303427	0.00249297		miR-101-3p	6261	1789	1547	4127	8615	2696	3417	2881	7971	2409	16	2953	141	59	93	361
miR-29b-1-5p	3.37683e-05	3.05062e-06	1.29563e-05	1.90594e-05		miR-29b-1-5p	86	3	17	37	12	0	4	6	43	5	0	9	1	0	2	2
miR-29b-3p	0.00113443	0.00224234	0.00213483	0.00202792		miR-29b-3p	2312	535	594	1363	8203	1589	2698	3681	5699	1289	4	2400	214	45	57	216
miR-29b-2-5p	5.21874e-05	4.74233e-05	2.36395e-05	5.33663e-05		miR-29b-2-5p	83	29	32	77	162	55	53	72	60	14	0	30	10	0	0	4
miR-103a-2-5p	6.21053e-05	0.000108436	9.41034e-05	9.91088e-05		miR-103a-2-5p	127	42	23	71	402	103	94	183	249	69	0	96	2	7	1	16
miR-103a-3p	0.00289038	0.00553729	0.00366594	0.00526039		miR-103a-3p	5191	1452	1230	4367	19643	5681	7379	7230	9679	2792	16	3641	346	120	150	764
miR-103a-1-5p	8.26497e-06	1.59464e-05	1.40928e-05	2.66831e-05		miR-103a-1-5p	19	2	1	13	76	6	12	21	44	4	0	14	1	0	1	5
miR-105-5p	3.54213e-06	3.88261e-06	3.86415e-06	2.66831e-05		miR-105-5p	10	3	0	2	15	3	7	3	7	6	0	4	2	1	2	2
miR-105-3p	0	1.38665e-07	0	0		miR-105-3p	0	0	0	0	0	0	0	1	0	0	0	0	0	0	0	0
miR-106a-5p	0.00110113	0.000730069	0.00083602	0.000651831		miR-106a-5p	1990	545	442	1686	2597	745	1004	919	2093	684	5	896	37	25	20	89
miR-106a-3p	0	0	0	0		miR-106a-3p	0	0	0	0	0	0	0	0	0	0	0	0	0	0	0	0
miR-107	0.000631444	0.00139469	0.000847385	0.00110163		miR-107	1450	268	312	644	5801	1083	1694	1480	2493	572	3	660	92	25	41	131
miR-16-2-3p	9.39845e-05	1.69171e-05	3.7505e-05	4.19306e-05		miR-16-2-3p	217	72	37	72	61	22	25	14	87	48	0	30	3	0	2	6
miR-192-5p	0.000104611	0.000109961	0.000106378	5.33663e-05		miR-192-5p	140	46	84	173	305	67	231	190	286	75	0	107	4	0	3	7
miR-192-3p	2.8337e-06	6.37857e-06	3.63685e-06	0		miR-192-3p	4	0	1	7	27	4	2	13	8	5	0	3	0	0	0	0
miR-196a-5p	0.000617039	0.000635499	0.000478018	0.000781435		miR-196a-5p	1436	267	220	690	2527	641	747	668	1343	332	5	423	71	26	21	87
miR-196a-1-3p	2.36142e-06	8.31987e-07	2.72763e-06	0		miR-196a-1-3p	5	1	1	3	2	3	1	0	8	3	0	1	0	0	0	0
miR-197-5p	9.44568e-07	1.66397e-06	9.09212e-07	7.62375e-06		miR-197-5p	3	0	0	1	5	5	1	1	4	0	0	0	1	0	0	1
miR-197-3p	0.000357755	0.000545367	0.000376868	0.000430742		miR-197-3p	517	282	219	497	1805	697	736	695	942	346	4	366	36	17	13	47
miR-198	0	0	0	0		miR-198	0	0	0	0	0	0	0	0	0	0	0	0	0	0	0	0
miR-199a-5p	9.44568e-07	1.34505e-05	1.45474e-05	1.90594e-05		miR-199a-5p	0	0	0	4	43	16	11	27	34	13	0	17	0	0	0	5
miR-199a-3p	4.4867e-06	1.99677e-05	1.75023e-05	7.62375e-06		miR-199a-3p	9	3	2	5	78	22	20	24	51	10	0	16	2	0	0	0
miR-208a-5p	0	2.77329e-07	0	0		miR-208a-5p	0	0	0	0	2	0	0	0	0	0	0	0	0	0	0	0
miR-208a-3p	0	2.77329e-07	0	3.81188e-06		miR-208a-3p	0	0	0	0	1	1	0	0	0	0	0	0	0	1	0	0
miR-129-5p	0.0001065	7.83454e-05	5.43254e-05	4.57425e-05		miR-129-5p	131	107	76	137	229	117	127	92	118	68	1	52	1	2	0	9
miR-129-1-3p	2.52672e-05	4.85326e-05	4.90974e-05	3.81188e-05		miR-129-1-3p	44	11	17	35	178	42	57	73	132	31	0	53	6	0	1	3
miR-148a-5p	2.29058e-05	2.0245e-05	2.22757e-05	1.52475e-05		miR-148a-5p	34	9	18	36	75	16	25	30	53	20	0	25	1	0	0	3
miR-148a-3p	0.0015753	0.00289947	0.00238441	0.00200886		miR-148a-3p	1711	1320	1088	2552	6688	4185	5025	5012	4597	2842	8	3043	105	72	75	275
miR-30c-5p	0.0063227	0.00738791	0.00808357	0.00632009		miR-30c-5p	12259	3608	2175	8733	28249	7853	8786	8391	22252	6621	36	6654	545	191	155	767
miR-30c-2-3p	3.51852e-05	9.70652e-06	9.54672e-06	1.52475e-05		miR-30c-2-3p	62	3	23	61	43	3	15	9	26	2	0	14	2	0	0	2
miR-30d-5p	0.00646722	0.00524249	0.00580691	0.00495925		miR-30d-5p	10427	5154	3272	8534	16636	7996	6736	6439	13081	7001	26	5439	282	181	154	684
miR-30d-3p	8.3122e-05	1.9829e-05	2.52306e-05	3.0495e-05		miR-30d-3p	128	67	51	106	55	31	24	33	70	20	0	21	1	2	0	5
miR-139-5p	1.77107e-05	3.78554e-05	5.52346e-05	4.19306e-05		miR-139-5p	35	15	9	16	133	51	44	45	158	38	0	47	7	1	0	3
miR-139-3p	7.08426e-07	2.3573e-06	1.59112e-06	0		miR-139-3p	1	0	0	2	9	1	4	3	4	3	0	0	0	0	0	0
miR-147a	0	0	0	0		miR-147a	0	0	0	0	0	0	0	0	0	0	0	0	0	0	0	0
miR-7-5p	0.00154531	0.004857	0.00272059	0.00253109		miR-7-5p	3373	432	1040	1699	18066	3053	6438	7470	7040	1648	9	3272	215	39	102	308
miR-7-1-3p	0.000260465	0.00016404	0.00026549	0.000202029		miR-7-1-3p	400	223	107	373	583	211	219	170	739	241	0	188	20	6	6	21
miR-7-2-3p	7.08426e-07	6.93323e-07	9.09212e-07	0		miR-7-2-3p	1	2	0	0	2	0	2	1	2	1	0	1	0	0	0	0
miR-10a-5p	0.00613473	0.00577344	0.00644949	0.00480296		miR-10a-5p	9266	7359	4310	5044	16405	8995	8947	7289	14403	8142	47	5782	313	238	201	508
miR-10a-3p	0.00011571	6.68363e-05	8.79662e-05	8.76732e-05		miR-10a-3p	252	48	31	159	239	72	90	81	230	81	1	75	10	3	2	8
miR-10b-5p	0.0124919	0.00456081	0.00530866	0.00402153		miR-10b-5p	13434	13941	9838	15687	10700	6956	7643	7592	10607	6724	19	6005	194	166	171	524
miR-10b-3p	2.59756e-05	2.48209e-05	2.63671e-05	1.14356e-05		miR-10b-3p	40	11	10	49	77	29	31	42	61	18	0	37	1	0	0	2
miR-34a-5p	0.00508603	0.00556558	0.00588283	0.0046543		miR-34a-5p	10930	1123	1837	7648	21434	3892	6659	8152	15552	3920	20	6389	244	92	135	750
miR-34a-3p	0.000577131	0.000273446	0.000333226	0.000377376		miR-34a-3p	1066	199	238	941	1021	227	338	386	885	239	0	342	23	11	18	47
miR-181a-5p	0.00606365	0.00602359	0.00668634	0.00691474		miR-181a-5p	9883	3839	4369	7587	18710	7323	7569	9838	14764	7438	20	7194	338	258	252	966
miR-181a-2-3p	2.97539e-05	1.55304e-05	2.4776e-05	3.43069e-05		miR-181a-2-3p	35	40	31	20	40	24	37	11	52	46	0	11	1	5	1	2
miR-181b-5p	0.0029761	0.00271852	0.00249806	0.00291227		miR-181b-5p	6062	1157	1407	3977	9350	2872	3275	4108	5990	2591	10	2399	179	102	105	378
miR-181b-3p	1.51131e-05	1.9413e-06	4.09145e-06	0		miR-181b-3p	10	21	7	26	4	4	3	3	6	6	0	6	0	0	0	0
miR-181c-5p	0.000311707	0.000659211	0.000618491	0.000556534		miR-181c-5p	549	232	287	252	1837	817	1231	869	1387	813	2	519	31	14	43	58
miR-181c-3p	3.77827e-06	6.2399e-06	6.59178e-06	0		miR-181c-3p	5	6	2	3	21	5	9	10	19	8	0	2	0	0	0	0
miR-182-5p	0.00803709	0.00492037	0.00435944	0.00416257		miR-182-5p	5466	8551	6585	13433	11431	6999	8544	8510	8446	5496	24	5213	178	180	149	585
miR-182-3p	1.65299e-06	4.43726e-06	2.95494e-06	1.14356e-05		miR-182-3p	6	0	0	1	22	1	7	2	8	1	0	4	2	0	0	1
miR-183-5p	0.000168369	0.000255836	0.000327771	0.000144851		miR-183-5p	206	147	144	216	623	410	417	395	630	454	10	348	9	4	5	20
miR-183-3p	1.29878e-05	1.19251e-05	1.52293e-05	2.28713e-05		miR-183-3p	19	9	6	21	46	13	12	15	41	12	0	14	4	1	0	1
miR-187-5p	0	2.77329e-07	0	0		miR-187-5p	0	0	0	0	0	0	0	2	0	0	0	0	0	0	0	0
miR-187-3p	9.91796e-05	0.000144488	0.000128653	0.000129604		miR-187-3p	154	48	60	158	481	156	215	190	313	124	0	129	3	3	7	21
miR-196a-3p	9.44568e-07	5.54658e-07	9.09212e-07	0		miR-196a-3p	1	0	0	3	1	1	2	0	3	0	0	1	0	0	0	0
miR-199b-5p	3.54213e-06	1.44211e-05	1.84115e-05	7.62375e-06		miR-199b-5p	11	0	0	4	52	17	12	23	47	9	1	24	0	0	0	2
miR-199b-3p	3.54213e-06	1.69171e-05	1.36382e-05	7.62375e-06		miR-199b-3p	8	3	3	1	69	15	24	14	42	9	0	9	1	0	0	1
miR-203a-5p	0	2.77329e-07	0	0		miR-203a-5p	0	0	0	0	2	0	0	0	0	0	0	0	0	0	0	0
miR-203a-3p	2.00721e-05	1.26185e-05	1.43201e-05	3.43069e-05		miR-203a-3p	33	7	5	40	53	12	9	17	42	10	0	11	5	1	1	2
miR-204-5p	3.70743e-05	2.71782e-05	4.02326e-05	2.66831e-05		miR-204-5p	80	18	19	40	95	32	32	37	111	30	0	36	1	0	1	5
miR-204-3p	4.72284e-07	1.38665e-07	0	0		miR-204-3p	0	0	2	0	1	0	0	0	0	0	0	0	0	0	0	0
miR-205-5p	4.72284e-07	6.93323e-07	6.81909e-07	3.81188e-06		miR-205-5p	0	0	0	2	2	1	0	2	1	2	0	0	0	0	0	1
miR-205-3p	0	0	0	0		miR-205-3p	0	0	0	0	0	0	0	0	0	0	0	0	0	0	0	0
miR-210-5p	3.54213e-06	1.10932e-06	1.13651e-06	7.62375e-06		miR-210-5p	8	2	1	4	3	2	2	1	4	0	0	1	0	0	0	2
miR-210-3p	0.000477479	0.000657408	0.000402553	0.000510791		miR-210-3p	565	377	503	577	1817	1092	994	838	751	604	5	411	26	27	15	66
miR-211-5p	2.36142e-07	2.77329e-07	4.54606e-07	0		miR-211-5p	1	0	0	0	0	1	0	1	2	0	0	0	0	0	0	0
miR-211-3p	0	0	0	0		miR-211-3p	0	0	0	0	0	0	0	0	0	0	0	0	0	0	0	0
miR-212-5p	7.08426e-07	1.52531e-06	4.54606e-07	7.62375e-06		miR-212-5p	3	0	0	0	7	2	1	1	2	0	0	0	0	1	0	1
miR-212-3p	4.13249e-05	5.31085e-05	6.50086e-05	2.66831e-05		miR-212-3p	68	29	13	65	202	59	64	58	177	66	0	43	3	0	1	3
miR-181a-3p	5.71464e-05	2.48209e-05	5.11432e-05	6.099e-05		miR-181a-3p	72	44	35	91	77	24	50	28	121	51	0	53	5	2	0	9
miR-214-5p	0	1.38665e-07	0	0		miR-214-5p	0	0	0	0	0	1	0	0	0	0	0	0	0	0	0	0
miR-214-3p	2.36142e-07	1.38665e-06	1.13651e-06	0		miR-214-3p	0	1	0	0	4	2	1	3	2	2	0	1	0	0	0	0
miR-215-5p	1.88914e-06	5.26925e-06	8.63751e-06	0		miR-215-5p	0	1	2	5	18	12	4	4	12	17	0	9	0	0	0	0
miR-215-3p	1.18071e-06	4.43726e-06	3.86415e-06	0		miR-215-3p	3	1	0	1	18	1	6	7	10	4	0	3	0	0	0	0
miR-216a-5p	3.54213e-06	3.60528e-06	5.22797e-06	3.81188e-06		miR-216a-5p	4	0	2	9	13	5	5	3	16	3	0	4	0	1	0	0
miR-216a-3p	0	2.77329e-07	4.54606e-07	0		miR-216a-3p	0	0	0	0	1	0	0	1	1	1	0	0	0	0	0	0
miR-217-5p	2.59756e-06	3.74394e-06	4.54606e-06	3.81188e-06		miR-217-5p	6	1	1	3	12	1	8	6	14	1	0	5	1	0	0	0
miR-217-3p	4.72284e-07	9.70652e-07	6.81909e-07	0		miR-217-3p	2	0	0	0	7	0	0	0	0	2	0	1	0	0	0	0
miR-218-5p	0.00528604	0.00358267	0.002366	0.00256539		miR-218-5p	8854	3701	3540	6290	9658	5325	5325	5529	5205	2656	16	2532	147	91	97	338
miR-218-1-3p	8.26497e-06	2.21863e-06	9.09212e-07	0		miR-218-1-3p	13	2	7	13	9	1	3	3	3	1	0	0	0	0	0	0
miR-218-2-3p	1.18071e-06	1.24798e-06	4.54606e-07	0		miR-218-2-3p	2	0	1	2	2	0	3	4	2	0	0	0	0	0	0	0
miR-219a-5p	4.72284e-07	1.10932e-06	2.27303e-07	0		miR-219a-5p	2	0	0	0	4	1	1	2	0	0	0	1	0	0	0	0
miR-219a-1-3p	1.29878e-05	7.07189e-06	1.90934e-05	7.62375e-06		miR-219a-1-3p	19	7	17	12	24	7	10	10	49	10	0	25	0	0	1	1
miR-221-5p	6.13969e-06	2.85649e-05	2.18211e-05	1.14356e-05		miR-221-5p	9	5	6	6	76	54	38	38	54	20	0	22	1	0	1	1
miR-221-3p	0.0355724	0.0296576	0.04108	0.0369866		miR-221-3p	71542	24983	14329	39786	103039	40681	36033	34127	100751	46929	159	32889	2431	1412	1334	4526
miR-222-5p	0.000236378	7.07189e-06	2.2503e-05	0.000102921		miR-222-5p	446	151	143	261	22	12	6	11	70	14	0	15	12	2	6	7
miR-222-3p	0.0394211	0.0302627	0.0268142	0.0271711		miR-222-3p	75533	25552	16498	49355	101312	36528	45565	34839	67471	27355	126	23015	1777	896	963	3492
miR-223-5p	2.36142e-07	0	2.27303e-07	0		miR-223-5p	0	1	0	0	0	0	0	0	1	0	0	0	0	0	0	0
miR-223-3p	2.36142e-07	5.54658e-07	2.27303e-07	0		miR-223-3p	0	0	0	1	1	1	1	1	1	0	0	0	0	0	0	0
miR-224-5p	8.43027e-05	0.00015156	0.000131836	0.000297326		miR-224-5p	154	64	42	97	463	180	234	216	307	145	0	128	22	13	18	25
miR-224-3p	7.08426e-07	1.24798e-06	6.81909e-07	3.81188e-06		miR-224-3p	0	0	0	3	3	4	0	2	0	3	0	0	0	1	0	0
miR-200b-5p	0	0	0	0		miR-200b-5p	0	0	0	0	0	0	0	0	0	0	0	0	0	0	0	0
miR-200b-3p	1.20432e-05	1.80264e-05	9.77402e-06	7.62375e-06		miR-200b-3p	22	4	8	17	77	20	21	12	30	9	0	4	0	0	0	2
let-7g-5p	0.000613025	0.000919762	0.00091353	0.00110163		let-7g-5p	1411	320	267	598	3491	937	961	1244	2409	707	2	901	111	26	30	122
let-7g-3p	4.25056e-06	4.71459e-06	2.27303e-06	3.81188e-06		let-7g-3p	5	2	7	4	13	7	9	5	6	0	0	4	0	0	0	1
let-7i-5p	0.0001457	0.000241415	0.000230712	0.000461237		let-7i-5p	342	83	85	107	789	282	340	330	590	212	0	213	34	16	34	37
let-7i-3p	7.55654e-06	1.23411e-05	7.27369e-06	1.52475e-05		let-7i-3p	14	0	4	14	50	3	17	19	17	0	0	15	0	0	0	4
miR-1-3p	1.06264e-05	1.28958e-05	1.31836e-05	0.000834801		miR-1-3p	20	1	6	18	44	12	23	14	29	7	0	22	2	0	0	217
miR-15b-5p	0.00373199	0.00653276	0.00551028	0.0054891		miR-15b-5p	6941	2252	1880	4731	23539	6219	9496	7858	14924	4181	33	5104	475	148	167	650
miR-15b-3p	0.000739597	0.000452046	0.000533253	0.00048792		miR-15b-3p	1528	382	234	988	1724	553	454	529	1455	496	1	394	39	13	23	53
miR-23b-5p	2.36142e-06	2.07997e-06	2.27303e-06	0		miR-23b-5p	5	5	0	0	8	1	1	5	8	2	0	0	0	0	0	0
miR-23b-3p	0.000965821	0.00163264	0.00140996	0.00245485		miR-23b-3p	1358	965	638	1129	4367	2446	2690	2271	3114	1632	9	1448	145	124	121	254
miR-27b-5p	2.64479e-05	6.93323e-06	1.22744e-05	1.52475e-05		miR-27b-5p	36	17	21	38	26	8	10	6	28	13	0	13	0	0	0	4
miR-27b-3p	0.000898284	0.000990758	0.00135154	0.00137228		miR-27b-3p	1099	630	532	1543	3206	1041	1435	1463	3442	1077	4	1423	91	33	47	189
miR-30b-5p	0.0021999	0.0021744	0.0027065	0.00231381		miR-30b-5p	3185	1331	1223	3577	6974	2262	3468	2977	6990	2194	6	2717	141	61	95	310
miR-30b-3p	1.88914e-05	4.15994e-06	1.06832e-05	7.62375e-06		miR-30b-3p	29	1	19	31	17	1	7	5	37	3	0	7	0	0	1	1
miR-122-5p	7.08426e-07	6.79456e-06	5.68257e-06	0		miR-122-5p	0	0	2	1	36	3	3	7	15	6	0	4	0	0	0	0
miR-122-3p	0	0	4.54606e-07	0		miR-122-3p	0	0	0	0	0	0	0	0	0	0	0	2	0	0	0	0
miR-124-5p	3.54213e-06	1.38665e-07	3.40954e-06	0		miR-124-5p	3	4	2	6	1	0	0	0	10	2	0	3	0	0	0	0
miR-124-3p	3.30599e-06	1.16478e-05	7.9556e-06	3.81188e-06		miR-124-3p	7	0	5	2	33	12	24	15	22	9	0	4	1	0	0	0
miR-125b-5p	9.77628e-05	0.000270396	0.000247987	0.000186782		miR-125b-5p	212	100	28	74	1099	420	200	231	673	275	1	142	19	8	6	16
miR-125b-1-3p	2.36142e-07	0	0	0		miR-125b-1-3p	0	0	0	1	0	0	0	0	0	0	0	0	0	0	0	0
miR-128-1-5p	1.29878e-05	1.52531e-06	4.09145e-06	1.14356e-05		miR-128-1-5p	18	16	5	16	5	2	2	2	16	2	0	0	2	1	0	0
miR-128-3p	0.00150375	0.00129568	0.00118243	0.00133034		miR-128-3p	2602	1107	750	1909	4536	1765	1727	1316	3068	1163	1	970	112	45	48	144
miR-130a-5p	3.06985e-06	5.54658e-07	2.50033e-06	7.62375e-06		miR-130a-5p	4	2	4	3	2	0	0	2	7	0	0	4	0	0	0	2
miR-130a-3p	0.000243462	0.00037897	0.000352092	0.000346881		miR-130a-3p	335	216	132	348	1277	357	454	645	813	295	1	440	27	4	10	50
miR-132-5p	5.90355e-06	1.12318e-05	1.81842e-05	7.62375e-06		miR-132-5p	8	4	3	10	40	17	16	8	50	16	1	13	2	0	0	0
miR-132-3p	0.00170164	0.000800926	0.000951717	0.000773811		miR-132-3p	2795	1131	715	2565	2812	961	1053	950	2569	815	6	797	54	25	29	95
miR-133a-5p	2.36142e-07	1.38665e-07	2.27303e-07	3.81188e-06		miR-133a-5p	1	0	0	0	1	0	0	0	1	0	0	0	0	0	0	1
miR-133a-3p	7.3204e-06	1.02612e-05	9.09212e-06	0.000598465		miR-133a-3p	13	2	3	13	36	12	14	12	24	7	0	9	2	1	1	153
miR-135a-5p	9.44568e-07	8.31987e-07	2.95494e-06	0		miR-135a-5p	3	0	0	1	4	0	2	0	8	2	0	3	0	0	0	0
miR-135a-3p	0	0	0	0		miR-135a-3p	0	0	0	0	0	0	0	0	0	0	0	0	0	0	0	0
miR-135a-2-3p	0	0	0	0		miR-135a-2-3p	0	0	0	0	0	0	0	0	0	0	0	0	0	0	0	0
miR-137-5p	0	0	0	0		miR-137-5p	0	0	0	0	0	0	0	0	0	0	0	0	0	0	0	0
miR-137-3p	0	0	2.27303e-07	0		miR-137-3p	0	0	0	0	0	0	0	0	1	0	0	0	0	0	0	0
miR-138-5p	0.000124211	0.000309499	0.000206164	0.000202029		miR-138-5p	289	28	79	130	1127	178	511	416	577	132	1	197	21	2	7	23
miR-138-2-3p	7.08426e-07	6.93323e-07	2.50033e-06	0		miR-138-2-3p	2	1	0	0	1	1	3	0	10	1	0	0	0	0	0	0
miR-140-5p	0.000552808	0.000760436	0.000552346	0.000510791		miR-140-5p	1053	257	364	667	2446	616	1203	1219	1445	354	1	630	39	9	25	61
miR-140-3p	4.60477e-05	2.92582e-05	3.09132e-05	1.52475e-05		miR-140-3p	75	23	40	57	89	40	51	31	65	42	0	29	1	1	2	0
miR-141-5p	1.18071e-06	1.9413e-06	2.90948e-05	0		miR-141-5p	2	1	2	0	3	4	4	3	77	18	1	32	0	0	0	0
miR-141-3p	2.71563e-05	0.000469102	0.000506658	6.48019e-05		miR-141-3p	40	13	35	27	1159	533	1126	565	1137	625	1	466	2	2	5	8
miR-142-5p	1.41685e-06	3.46661e-06	5.90988e-06	3.81188e-06		miR-142-5p	1	0	0	5	12	2	6	5	14	4	0	8	0	1	0	0
miR-142-3p	2.29058e-05	0.000231847	0.000165477	1.14356e-05		miR-142-3p	49	8	13	27	775	163	352	382	407	95	2	224	0	0	1	2
miR-143-5p	0	0	4.54606e-07	0		miR-143-5p	0	0	0	0	0	0	0	0	0	2	0	0	0	0	0	0
miR-143-3p	3.30599e-06	3.32795e-06	2.95494e-06	3.81188e-06		miR-143-3p	3	2	5	4	8	7	6	3	7	3	0	3	0	0	0	1
miR-144-5p	1.18071e-06	2.49596e-06	1.36382e-06	0		miR-144-5p	4	0	0	1	13	3	2	0	5	0	0	1	0	0	0	0
miR-144-3p	4.72284e-07	1.66397e-06	2.04573e-06	0		miR-144-3p	2	0	0	0	7	1	3	1	9	0	0	0	0	0	0	0
miR-145-5p	1.41685e-06	7.62655e-06	8.41021e-06	1.52475e-05		miR-145-5p	4	2	0	0	27	7	11	10	23	1	0	13	0	0	0	4
miR-145-3p	0	1.38665e-07	2.27303e-07	0		miR-145-3p	0	0	0	0	1	0	0	0	1	0	0	0	0	0	0	0
miR-152-5p	1.18071e-06	9.70652e-07	1.13651e-06	0		miR-152-5p	2	0	1	2	2	0	4	1	2	1	0	2	0	0	0	0
miR-152-3p	8.73725e-05	0.000196765	0.000182524	7.62375e-05		miR-152-3p	132	44	45	149	720	195	309	195	459	200	1	143	7	5	1	7
miR-153-3p	0.000315486	0.00103042	0.000594852	0.00081193		miR-153-3p	764	83	168	321	3742	418	1530	1741	1718	212	1	686	75	6	31	101
miR-153-5p	0	4.15994e-07	2.27303e-07	0		miR-153-5p	0	0	0	0	0	2	1	0	0	1	0	0	0	0	0	0
miR-191-5p	0.0014688	0.00229434	0.00211596	0.00181826		miR-191-5p	1308	1347	1519	2046	4383	3408	5568	3187	3631	2998	32	2648	78	56	126	217
miR-191-3p	1.72384e-05	8.18121e-06	2.93221e-05	7.62375e-06		miR-191-3p	44	5	7	17	30	7	12	10	98	9	0	22	0	0	0	2
miR-9-5p	0.00193518	0.00198665	0.0013204	0.00152475		miR-9-5p	4122	795	683	2595	7000	1997	2728	2602	3412	1162	3	1232	101	55	47	197
miR-9-3p	0.000347129	0.000410447	0.000422556	0.000285891		miR-9-3p	538	333	207	392	1081	664	673	542	904	515	2	438	13	12	13	37
miR-125a-5p	0.00054171	0.00159187	0.00118743	0.000903415		miR-125a-5p	1278	328	239	449	6448	1807	1664	1561	3312	1129	10	773	108	33	29	67
miR-125a-3p	1.1571e-05	6.2399e-06	1.81842e-05	3.81188e-06		miR-125a-3p	14	5	12	18	23	8	2	12	42	20	0	18	0	0	0	1
miR-125b-2-3p	3.54213e-06	2.49596e-06	3.40954e-06	3.81188e-06		miR-125b-2-3p	7	1	6	1	11	2	3	2	10	4	0	1	0	0	1	0
miR-126-5p	0.000202374	0.00010899	0.000157294	9.91088e-05		miR-126-5p	299	164	128	266	366	142	142	136	385	147	0	160	7	5	0	14
miR-126-3p	0.000254561	0.0002575	0.000290266	0.000266831		miR-126-3p	554	63	106	355	853	157	387	460	779	140	0	358	21	5	8	36
miR-127-5p	0	0	0	0		miR-127-5p	0	0	0	0	0	0	0	0	0	0	0	0	0	0	0	0
miR-127-3p	0	1.38665e-07	0	0		miR-127-3p	0	0	0	0	0	0	0	1	0	0	0	0	0	0	0	0
miR-129-2-3p	1.62938e-05	2.75942e-05	2.88675e-05	1.14356e-05		miR-129-2-3p	25	9	10	25	118	28	35	18	86	24	0	17	0	0	0	3
miR-134-5p	7.08426e-07	1.38665e-07	4.54606e-07	0		miR-134-5p	1	0	0	2	1	0	0	0	0	1	0	1	0	0	0	0
miR-134-3p	2.36142e-07	0	0	0		miR-134-3p	1	0	0	0	0	0	0	0	0	0	0	0	0	0	0	0
miR-136-5p	0	0	0	0		miR-136-5p	0	0	0	0	0	0	0	0	0	0	0	0	0	0	0	0
miR-136-3p	0	0	6.81909e-07	0		miR-136-3p	0	0	0	0	0	0	0	0	0	3	0	0	0	0	0	0
miR-138-1-3p	3.30599e-06	8.31987e-07	2.27303e-06	0		miR-138-1-3p	5	2	2	5	2	0	1	3	9	1	0	0	0	0	0	0
miR-146a-5p	3.06985e-06	0.000172776	0.00014661	7.62375e-06		miR-146a-5p	0	4	3	6	536	256	234	220	355	141	2	147	1	1	0	0
miR-146a-3p	0	0	1.59112e-06	0		miR-146a-3p	0	0	0	0	0	0	0	0	7	0	0	0	0	0	0	0
miR-149-5p	0.000137199	0.000229906	0.000262762	0.00024396		miR-149-5p	248	76	70	187	797	224	287	350	706	205	0	245	19	6	7	32
miR-149-3p	0	0	0	0		miR-149-3p	0	0	0	0	0	0	0	0	0	0	0	0	0	0	0	0
miR-150-5p	9.44568e-07	8.31987e-07	2.04573e-06	0		miR-150-5p	1	3	0	0	3	0	1	2	4	5	0	0	0	0	0	0
miR-150-3p	0	0	0	0		miR-150-3p	0	0	0	0	0	0	0	0	0	0	0	0	0	0	0	0
miR-154-5p	0	0	2.27303e-07	0		miR-154-5p	0	0	0	0	0	0	0	0	1	0	0	0	0	0	0	0
miR-154-3p	1.88914e-06	4.15994e-07	1.81842e-06	3.81188e-06		miR-154-3p	5	1	0	2	0	1	2	0	3	2	0	3	1	0	0	0
miR-184	0	2.49596e-06	6.81909e-07	0		miR-184	0	0	0	0	7	3	6	2	2	1	0	0	0	0	0	0
miR-185-5p	0.000398135	0.000504739	0.000579395	0.000697573		miR-185-5p	705	211	231	539	1866	546	601	627	1508	473	6	562	44	13	31	95
miR-185-3p	2.36142e-07	3.32795e-06	1.81842e-06	3.81188e-06		miR-185-3p	0	1	0	0	15	5	3	1	6	1	0	1	1	0	0	0
miR-186-5p	0.00333362	0.00421096	0.00521387	0.00511173		miR-186-5p	4792	2126	2484	4715	12986	4243	6743	6396	12612	4617	13	5696	328	125	209	679
miR-186-3p	2.8337e-06	4.57593e-06	6.81909e-06	0		miR-186-3p	6	2	2	2	21	1	4	7	23	3	0	4	0	0	0	0
miR-188-5p	5.00621e-05	5.38018e-05	6.47813e-05	7.62375e-05		miR-188-5p	118	15	24	55	209	34	75	70	187	24	1	73	8	2	3	7
miR-188-3p	2.55033e-05	3.30022e-05	3.02313e-05	1.14356e-05		miR-188-3p	47	16	13	32	122	33	31	52	67	21	0	45	1	0	0	2
miR-190a-5p	0.00013649	0.000126323	0.000165704	0.000198218		miR-190a-5p	292	34	35	217	473	95	130	213	414	98	0	217	15	5	5	27
miR-190a-3p	2.59756e-06	8.31987e-07	9.09212e-07	0		miR-190a-3p	5	1	1	4	4	0	0	2	2	1	0	1	0	0	0	0
miR-193a-5p	8.9734e-05	0.00010691	9.50126e-05	0.000114356		miR-193a-5p	188	39	52	101	386	106	126	153	279	55	0	84	10	2	5	13
miR-193a-3p	0.000183246	0.000425977	0.000418692	0.000407871		miR-193a-3p	455	35	89	197	1829	169	414	660	1250	126	4	462	53	5	8	41
miR-194-5p	0.000509831	0.000905757	0.000884208	0.000529851		miR-194-5p	815	344	287	713	2884	1065	1326	1257	2190	868	1	831	40	15	15	69
miR-195-5p	8.50111e-06	1.35891e-05	1.31836e-05	3.81188e-06		miR-195-5p	8	7	6	15	50	10	22	16	35	16	0	7	0	0	0	1
miR-195-3p	3.30599e-06	6.93323e-07	1.81842e-06	3.81188e-06		miR-195-3p	5	3	0	6	1	3	1	0	2	4	0	2	0	0	0	1
miR-206	4.72284e-07	0	0	0.000129604		miR-206	0	0	0	2	0	0	0	0	0	0	0	0	0	0	0	34
miR-320a-5p	2.36142e-07	0	0	0		miR-320a-5p	0	0	1	0	0	0	0	0	0	0	0	0	0	0	0	0
miR-320a-3p	0.0172929	0.00687818	0.00889754	0.0113556		miR-320a-3p	31660	5712	11628	24231	26514	7126	8757	7206	24051	7519	117	7457	818	295	523	1343
miR-200c-5p	7.08426e-07	9.70652e-07	9.09212e-06	0		miR-200c-5p	0	0	0	3	4	1	2	0	24	6	0	10	0	0	0	0
miR-200c-3p	8.40666e-05	0.000441924	0.000316178	8.00494e-05		miR-200c-3p	170	42	27	117	1533	506	693	455	786	301	6	298	6	5	1	9
miR-1-5p	2.36142e-07	1.38665e-07	6.81909e-07	0		miR-1-5p	0	0	0	1	0	0	0	1	2	1	0	0	0	0	0	0
miR-155-5p	4.72284e-07	1.38665e-07	4.54606e-07	3.81188e-06		miR-155-5p	0	0	2	0	0	0	1	0	0	0	0	2	1	0	0	0
miR-155-3p	0	0	0	0		miR-155-3p	0	0	0	0	0	0	0	0	0	0	0	0	0	0	0	0
miR-181b-2-3p	1.18071e-06	0	4.54606e-07	0		miR-181b-2-3p	1	1	0	3	0	0	0	0	2	0	0	0	0	0	0	0
miR-128-2-5p	0	0	0	0		miR-128-2-5p	0	0	0	0	0	0	0	0	0	0	0	0	0	0	0	0
miR-194-3p	1.41685e-06	1.80264e-06	2.50033e-06	3.81188e-06		miR-194-3p	2	2	1	1	7	3	1	2	7	4	0	0	1	0	0	0
miR-106b-5p	0.00660206	0.00475065	0.00724573	0.0051041		miR-106b-5p	12228	3122	2923	9685	17157	5917	5040	6146	18186	6329	30	7332	299	188	126	726
miR-106b-3p	0.000160577	0.000226994	0.000285492	0.000240148		miR-106b-3p	225	90	111	254	788	181	351	317	749	207	8	292	14	11	11	27
miR-29c-5p	4.652e-05	7.36309e-05	6.63724e-05	7.62375e-05		miR-29c-5p	91	20	37	49	276	49	88	118	182	60	0	50	6	6	3	5
miR-29c-3p	0.00111955	0.00207844	0.00204232	0.00170391		miR-29c-3p	2444	492	541	1264	8193	1704	2316	2776	5875	1196	24	1890	152	28	52	215
miR-30c-1-3p	4.03803e-05	1.78877e-05	1.88661e-05	1.90594e-05		miR-30c-1-3p	93	0	26	52	76	4	27	22	67	1	0	15	4	0	0	1
miR-200a-5p	4.72284e-07	0	0	0		miR-200a-5p	1	0	0	1	0	0	0	0	0	0	0	0	0	0	0	0
miR-200a-3p	8.02883e-06	1.28958e-05	2.18211e-05	1.52475e-05		miR-200a-3p	14	6	8	6	39	17	21	16	61	26	0	9	0	0	0	4
miR-302a-5p	0	0	0	0		miR-302a-5p	0	0	0	0	0	0	0	0	0	0	0	0	0	0	0	0
miR-302a-3p	4.72284e-07	2.77329e-07	4.54606e-07	0		miR-302a-3p	0	0	0	2	1	0	1	0	1	0	0	1	0	0	0	0
miR-101-2-5p	7.79269e-06	3.60528e-06	7.7283e-06	0		miR-101-2-5p	19	1	3	10	12	3	6	5	24	2	0	8	0	0	0	0
miR-219a-2-3p	0	4.15994e-07	0	0		miR-219a-2-3p	0	0	0	0	1	2	0	0	0	0	0	0	0	0	0	0
miR-34b-5p	6.13969e-06	1.71944e-05	1.59112e-05	3.81188e-06		miR-34b-5p	13	2	4	7	80	7	12	25	50	7	0	13	0	1	0	0
miR-34b-3p	7.08426e-07	6.93323e-07	4.54606e-07	0		miR-34b-3p	2	0	0	1	3	1	1	0	2	0	0	0	0	0	0	0
miR-34c-5p	4.4867e-06	9.98384e-06	8.41021e-06	3.81188e-06		miR-34c-5p	9	1	0	9	34	5	18	15	30	3	0	4	0	0	0	1
miR-34c-3p	4.72284e-07	1.66397e-06	6.81909e-07	0		miR-34c-3p	1	0	0	1	1	1	6	4	1	1	0	1	0	0	0	0
miR-299-5p	4.72284e-07	6.93323e-07	0	0		miR-299-5p	0	0	0	2	2	2	0	1	0	0	0	0	0	0	0	0
miR-299-3p	4.72284e-07	2.77329e-07	9.09212e-07	0		miR-299-3p	0	0	1	1	1	0	1	0	0	2	0	2	0	0	0	0
miR-301a-5p	9.1387e-05	2.21863e-05	3.84142e-05	4.95544e-05		miR-301a-5p	152	36	70	129	91	10	35	24	110	29	0	30	4	0	3	6
miR-301a-3p	0.00194038	0.00410308	0.00251442	0.00254633		miR-301a-3p	3327	1045	1372	2473	13534	3261	6693	6102	6353	1770	7	2932	167	64	83	354
miR-99b-5p	0.000696147	0.000546893	0.000657587	0.00062896		miR-99b-5p	752	718	553	925	1479	997	876	592	1333	960	11	589	33	24	21	87
miR-99b-3p	7.13149e-05	8.40307e-05	7.09185e-05	0.000102921		miR-99b-3p	127	32	40	103	305	87	115	99	187	59	0	66	5	7	3	12
miR-296-5p	0.000279592	0.000316848	0.000329362	0.000217277		miR-296-5p	647	111	72	354	1523	200	214	348	1050	160	1	238	25	7	3	22
miR-296-3p	5.64379e-05	5.69911e-05	5.09158e-05	6.099e-05		miR-296-3p	104	35	38	62	226	55	66	64	149	38	0	37	6	1	1	8
miR-130b-5p	5.24235e-05	6.35083e-05	8.63751e-05	7.24256e-05		miR-130b-5p	97	40	28	57	244	60	86	68	256	54	0	70	8	2	2	7
miR-130b-3p	0.0021019	0.00244715	0.00207528	0.00186782		miR-130b-3p	3278	1241	1394	2988	9070	2458	3381	2739	5532	1632	6	1960	130	51	67	242
miR-30e-5p	0.00869168	0.0103441	0.0114263	0.0097584		miR-30e-5p	15976	4403	5788	10640	32495	10824	16229	15050	27197	10519	20	12533	682	254	346	1278
miR-30e-3p	0.00306418	0.000929468	0.00094558	0.00105589		miR-30e-3p	4574	3129	1546	3727	2928	1556	1217	1002	2326	1098	9	727	74	49	33	121
miR-26a-2-3p	1.81829e-05	1.24798e-06	5.45527e-06	3.81188e-06		miR-26a-2-3p	41	8	4	24	8	0	0	1	13	5	0	6	0	0	0	1
miR-361-5p	0.00134813	0.00128805	0.00111674	0.00141039		miR-361-5p	1739	1133	609	2228	3710	1803	2164	1612	2586	1251	8	1068	80	51	46	193
miR-361-3p	0.000208041	0.000176936	0.00022253	0.000224901		miR-361-3p	301	165	97	318	529	262	240	245	498	270	2	209	10	13	4	32
miR-362-5p	0.000142866	0.000155027	0.000245487	0.000144851		miR-362-5p	253	97	83	172	593	144	193	188	659	212	1	208	10	4	4	20
miR-362-3p	0.00020568	0.00027511	0.000373913	0.000278267		miR-362-3p	423	140	87	221	1137	231	319	297	1106	220	1	318	35	2	8	28
miR-363-5p	1.65299e-06	0	4.54606e-07	0		miR-363-5p	2	3	0	2	0	0	0	0	0	2	0	0	0	0	0	0
miR-363-3p	4.01441e-06	6.79456e-06	6.59178e-06	0		miR-363-3p	5	1	1	10	12	10	11	16	13	4	0	12	0	0	0	0
miR-365a-5p	1.39324e-05	2.91195e-06	1.81842e-06	0		miR-365a-5p	32	9	7	11	17	2	1	1	3	3	0	2	0	0	0	0
miR-365a-3p	0.000375466	0.000741023	0.000575076	0.000640395		miR-365a-3p	684	375	153	378	2471	1038	863	972	1420	574	3	533	53	24	17	74
miR-365b-5p	5.19512e-06	1.52531e-06	9.09212e-07	3.81188e-06		miR-365b-5p	14	1	3	4	9	0	2	0	4	0	0	0	0	0	0	1
miR-365b-3p	0.000346184	0.000701226	0.00050984	0.000682326		miR-365b-3p	587	352	156	371	2230	1029	840	958	1256	535	1	451	46	37	16	80
miR-302b-5p	0	0	0	0		miR-302b-5p	0	0	0	0	0	0	0	0	0	0	0	0	0	0	0	0
miR-302b-3p	2.36142e-07	1.10932e-06	1.13651e-06	0		miR-302b-3p	1	0	0	0	3	0	4	1	5	0	0	0	0	0	0	0
miR-302c-5p	0	0	2.27303e-07	0		miR-302c-5p	0	0	0	0	0	0	0	0	1	0	0	0	0	0	0	0
miR-302c-3p	2.36142e-07	4.15994e-07	4.54606e-07	0		miR-302c-3p	1	0	0	0	2	0	1	0	2	0	0	0	0	0	0	0
miR-302d-5p	0	0	0	0		miR-302d-5p	0	0	0	0	0	0	0	0	0	0	0	0	0	0	0	0
miR-302d-3p	0	4.15994e-07	2.27303e-07	0		miR-302d-3p	0	0	0	0	0	0	0	3	1	0	0	0	0	0	0	0
miR-367-5p	0	0	0	0		miR-367-5p	0	0	0	0	0	0	0	0	0	0	0	0	0	0	0	0
miR-367-3p	0	1.38665e-07	2.27303e-07	0		miR-367-3p	0	0	0	0	0	1	0	0	0	0	0	1	0	0	0	0
miR-376c-5p	0	0	0	0		miR-376c-5p	0	0	0	0	0	0	0	0	0	0	0	0	0	0	0	0
miR-376c-3p	1.41685e-06	2.21863e-06	3.18224e-06	7.62375e-06		miR-376c-3p	2	0	0	4	6	3	3	4	7	6	0	1	0	0	0	2
miR-369-5p	0	0	0	0		miR-369-5p	0	0	0	0	0	0	0	0	0	0	0	0	0	0	0	0
miR-369-3p	5.66741e-06	1.9413e-06	3.63685e-06	0		miR-369-3p	11	4	0	9	9	2	0	3	10	5	0	1	0	0	0	0
miR-370-5p	0	0	0	0		miR-370-5p	0	0	0	0	0	0	0	0	0	0	0	0	0	0	0	0
miR-370-3p	0	0	0	0		miR-370-3p	0	0	0	0	0	0	0	0	0	0	0	0	0	0	0	0
miR-371a-5p	0	0	0	0		miR-371a-5p	0	0	0	0	0	0	0	0	0	0	0	0	0	0	0	0
miR-371a-3p	0	4.15994e-07	0	0		miR-371a-3p	0	0	0	0	0	1	2	0	0	0	0	0	0	0	0	0
miR-372-5p	0	0	0	0		miR-372-5p	0	0	0	0	0	0	0	0	0	0	0	0	0	0	0	0
miR-372-3p	0	1.52531e-06	1.81842e-06	0		miR-372-3p	0	0	0	0	3	4	3	1	4	0	0	4	0	0	0	0
miR-373-5p	0	0	0	0		miR-373-5p	0	0	0	0	0	0	0	0	0	0	0	0	0	0	0	0
miR-373-3p	2.36142e-07	9.70652e-07	0	0		miR-373-3p	1	0	0	0	2	0	2	3	0	0	0	0	0	0	0	0
miR-374a-5p	0.0099515	0.00792163	0.00714822	0.00802781		miR-374a-5p	19601	5386	4735	12420	22658	8973	15075	10422	17910	6478	41	7019	461	219	286	1140
miR-374a-3p	0.000588702	0.000173053	0.000254352	0.000221089		miR-374a-3p	1005	449	255	784	548	234	225	241	605	248	1	265	26	5	4	23
miR-375-5p	0	1.38665e-07	0	0		miR-375-5p	0	0	0	0	1	0	0	0	0	0	0	0	0	0	0	0
miR-375-3p	0.000295886	0.000281489	0.000184343	0.00018297		miR-375-3p	432	210	224	387	846	340	459	385	479	153	0	179	15	7	5	21
miR-376a-5p	0	0	0	0		miR-376a-5p	0	0	0	0	0	0	0	0	0	0	0	0	0	0	0	0
miR-376a-3p	2.36142e-07	1.9413e-06	1.59112e-06	3.81188e-06		miR-376a-3p	0	1	0	0	4	3	2	5	4	0	0	3	1	0	0	0
miR-377-5p	0	0	0	0		miR-377-5p	0	0	0	0	0	0	0	0	0	0	0	0	0	0	0	0
miR-377-3p	2.36142e-07	5.54658e-07	1.36382e-06	0		miR-377-3p	0	0	0	1	2	0	2	0	4	1	0	1	0	0	0	0
miR-378a-5p	0.000344059	0.000241415	0.000370731	0.000385		miR-378a-5p	770	112	116	459	958	169	251	363	1010	235	2	384	31	7	15	48
miR-378a-3p	0.00213779	0.00207692	0.00244669	0.00305331		miR-378a-3p	3527	1179	1326	3021	7294	2288	2944	2452	6223	2259	18	2264	194	102	97	408
miR-379-5p	1.41685e-06	9.70652e-07	4.54606e-07	0		miR-379-5p	3	1	0	2	4	1	2	0	1	0	0	1	0	0	0	0
miR-379-3p	0	0	0	0		miR-379-3p	0	0	0	0	0	0	0	0	0	0	0	0	0	0	0	0
miR-380-5p	0	0	0	0		miR-380-5p	0	0	0	0	0	0	0	0	0	0	0	0	0	0	0	0
miR-380-3p	2.36142e-07	0	0	0		miR-380-3p	0	0	0	1	0	0	0	0	0	0	0	0	0	0	0	0
miR-381-5p	0	1.38665e-07	0	0		miR-381-5p	0	0	0	0	0	0	0	1	0	0	0	0	0	0	0	0
miR-381-3p	2.36142e-07	0	2.27303e-07	0		miR-381-3p	1	0	0	0	0	0	0	0	0	1	0	0	0	0	0	0
miR-382-5p	4.72284e-07	1.38665e-07	4.54606e-07	0		miR-382-5p	0	0	0	2	0	1	0	0	0	0	0	2	0	0	0	0
miR-382-3p	0	0	0	0		miR-382-3p	0	0	0	0	0	0	0	0	0	0	0	0	0	0	0	0
miR-383-5p	0	0	0	0		miR-383-5p	0	0	0	0	0	0	0	0	0	0	0	0	0	0	0	0
miR-383-3p	0	0	0	0		miR-383-3p	0	0	0	0	0	0	0	0	0	0	0	0	0	0	0	0
miR-340-5p	0.00190094	0.00139191	0.00150224	0.00150569		miR-340-5p	3225	1361	1001	2463	4145	1872	2353	1668	3615	1592	9	1393	76	42	46	231
miR-340-3p	0.000190803	0.000120638	0.000145474	0.000110544		miR-340-3p	426	67	72	243	493	82	157	138	407	124	2	107	9	2	2	16
miR-330-5p	8.92617e-05	0.000233372	0.000122516	0.000209653		miR-330-5p	185	20	54	119	974	102	331	276	358	52	2	127	13	0	5	37
miR-330-3p	4.3214e-05	0.000103166	6.25083e-05	8.00494e-05		miR-330-3p	59	45	22	57	385	122	132	105	151	71	0	53	2	4	4	11
miR-328-5p	0	0	0	0		miR-328-5p	0	0	0	0	0	0	0	0	0	0	0	0	0	0	0	0
miR-328-3p	3.4949e-05	4.40953e-05	2.61398e-05	3.43069e-05		miR-328-3p	66	23	16	43	171	43	57	47	75	16	2	22	2	2	1	4
miR-342-5p	4.72284e-07	9.70652e-07	6.81909e-07	1.14356e-05		miR-342-5p	0	0	0	2	5	0	0	2	1	2	0	0	0	1	0	2
miR-342-3p	0.00141732	0.00143823	0.00176455	0.00199742		miR-342-3p	937	1502	1066	2497	2507	2622	2718	2525	2492	3008	14	2249	61	97	92	274
miR-337-5p	0	0	0	0		miR-337-5p	0	0	0	0	0	0	0	0	0	0	0	0	0	0	0	0
miR-337-3p	0	0	0	0		miR-337-3p	0	0	0	0	0	0	0	0	0	0	0	0	0	0	0	0
miR-323a-5p	0	0	0	0		miR-323a-5p	0	0	0	0	0	0	0	0	0	0	0	0	0	0	0	0
miR-323a-3p	4.72284e-07	0	2.27303e-07	0		miR-323a-3p	1	0	0	1	0	0	0	0	0	1	0	0	0	0	0	0
miR-326	6.61198e-06	2.28796e-05	1.45474e-05	3.81188e-05		miR-326	16	3	6	3	63	30	29	43	22	18	0	24	4	1	0	5
miR-151a-5p	0.000144283	0.000187197	0.000265717	0.000438366		miR-151a-5p	66	129	113	303	278	324	362	386	320	396	6	447	10	13	12	80
miR-151a-3p	0.000610899	0.000353178	0.000373686	0.000453613		miR-151a-3p	892	450	418	827	1041	438	534	534	869	387	2	386	30	18	16	55
miR-135b-5p	6.04524e-05	6.87776e-05	9.52399e-05	0.00012198		miR-135b-5p	170	3	20	63	262	29	89	116	305	17	0	97	16	0	2	14
miR-135b-3p	2.36142e-07	2.77329e-07	0	0		miR-135b-3p	0	0	1	0	0	0	2	0	0	0	0	0	0	0	0	0
miR-148b-5p	2.59756e-06	3.46661e-06	2.95494e-06	0		miR-148b-5p	6	0	5	0	11	2	6	6	8	2	0	3	0	0	0	0
miR-148b-3p	0.00090773	0.00179571	0.0011597	0.00160861		miR-148b-3p	1117	841	644	1242	4616	2769	2862	2703	2340	1308	1	1453	116	81	62	163
miR-331-5p	0.000101069	2.21863e-05	2.59125e-05	4.95544e-05		miR-331-5p	134	108	62	124	55	27	40	38	45	34	0	35	1	1	2	9
miR-331-3p	6.73005e-05	0.00012979	0.000134336	9.1485e-05		miR-331-3p	149	23	40	73	529	111	135	161	395	88	1	107	8	5	0	11
miR-324-5p	0.00028644	0.000698314	0.000488929	0.000598465		miR-324-5p	600	184	130	299	2743	697	726	870	1250	453	0	448	55	25	23	54
miR-324-3p	9.1387e-05	0.000366213	0.000193435	0.000282079		miR-324-3p	200	32	55	100	1386	252	566	437	544	118	0	189	34	3	8	29
miR-338-5p	6.61198e-06	8.5972e-06	9.31942e-06	7.62375e-06		miR-338-5p	9	5	3	11	29	19	8	6	18	13	0	10	1	0	0	1
miR-338-3p	3.06985e-06	1.45598e-05	1.36382e-05	7.62375e-06		miR-338-3p	8	2	0	3	76	3	13	13	46	7	0	7	1	0	1	0
miR-339-5p	0.000812329	0.00157343	0.00118607	0.00108638		miR-339-5p	1645	285	324	1186	6041	978	2017	2311	3332	691	5	1190	78	34	33	140
miR-339-3p	8.00521e-05	0.000134505	0.000146383	0.000129604		miR-339-3p	138	42	64	95	455	103	241	171	398	109	0	137	9	2	7	16
miR-335-5p	1.65299e-06	3.05062e-06	9.09212e-07	1.90594e-05		miR-335-5p	3	2	1	1	9	3	2	8	1	2	0	1	0	1	2	2
miR-335-3p	2.36142e-07	5.54658e-07	9.09212e-07	3.81188e-06		miR-335-3p	0	0	0	1	1	0	1	2	3	1	0	0	0	1	0	0
miR-133b	7.08426e-07	1.38665e-07	2.27303e-07	4.19306e-05		miR-133b	0	0	0	3	1	0	0	0	0	0	0	1	0	0	0	11
miR-325	0	0	0	0		miR-325	0	0	0	0	0	0	0	0	0	0	0	0	0	0	0	0
miR-345-5p	0.000197887	0.000317126	0.00037755	0.000339257		miR-345-5p	434	26	111	267	1351	106	397	433	1178	109	1	373	29	4	12	44
miR-345-3p	7.08426e-07	2.77329e-07	6.81909e-07	0		miR-345-3p	3	0	0	0	1	0	0	1	1	0	0	2	0	0	0	0
miR-346	3.40044e-05	5.60205e-05	2.95494e-05	6.099e-05		miR-346	55	26	16	47	210	66	64	64	84	23	0	23	6	3	0	7
miR-384	0	0	0	0		miR-384	0	0	0	0	0	0	0	0	0	0	0	0	0	0	0	0
miR-196b-5p	0.00353103	0.00499206	0.00356706	0.00367846		miR-196b-5p	7758	1408	1556	4231	18276	4719	6510	6496	9587	2561	22	3523	271	86	124	484
miR-196b-3p	0.000114765	0.000131731	0.000185934	0.000118168		miR-196b-3p	204	100	78	104	460	197	147	146	458	193	0	167	12	5	3	11
miR-422a	7.08426e-07	4.15994e-07	1.59112e-06	0		miR-422a	1	0	1	1	2	0	0	1	4	0	0	3	0	0	0	0
miR-423-5p	0.000560129	0.000797737	0.000742826	0.00128079		miR-423-5p	902	539	275	656	3108	1052	786	807	1972	735	6	555	103	44	43	146
miR-423-3p	0.00198548	0.00344207	0.00193571	0.00344975		miR-423-3p	4046	474	1151	2737	13740	2250	4466	4367	5772	1040	13	1691	345	59	120	381
miR-424-5p	0.00341485	0.00429915	0.00377868	0.0039796		miR-424-5p	3761	2610	2074	6016	11751	5501	6771	6981	7920	3871	12	4821	227	121	121	575
miR-424-3p	0.000240393	0.000104276	0.000131154	0.000133416		miR-424-3p	388	209	113	308	377	139	117	119	362	120	1	94	13	3	2	17
miR-425-5p	0.00405243	0.00492564	0.00458243	0.00338113		miR-425-5p	3288	2328	5141	6404	10310	4664	11407	9141	9027	4568	36	6529	151	68	193	475
miR-425-3p	4.652e-05	6.6975e-05	7.25096e-05	4.19306e-05		miR-425-3p	83	32	25	57	262	48	102	71	194	56	0	69	2	0	2	7
miR-18b-5p	3.8255e-05	4.68686e-05	7.27369e-05	3.81188e-05		miR-18b-5p	61	12	26	63	187	25	62	64	197	26	10	87	5	0	0	5
miR-18b-3p	0	0	0	0		miR-18b-3p	0	0	0	0	0	0	0	0	0	0	0	0	0	0	0	0
miR-20b-5p	8.07606e-05	4.83939e-05	6.04626e-05	3.0495e-05		miR-20b-5p	164	38	24	116	182	43	54	70	155	45	3	63	3	0	1	4
miR-20b-3p	4.72284e-07	4.15994e-07	0	0		miR-20b-3p	0	1	0	1	0	0	3	0	0	0	0	0	0	0	0	0
miR-448	0	0	0	0		miR-448	0	0	0	0	0	0	0	0	0	0	0	0	0	0	0	0
miR-429	2.59756e-06	3.74394e-06	3.18224e-06	3.81188e-06		miR-429	8	1	1	1	13	3	5	6	8	2	0	4	0	1	0	0
miR-449a	3.94357e-05	0.000124105	0.000123198	2.66831e-05		miR-449a	84	12	10	61	544	80	139	132	379	72	0	91	3	1	1	2
miR-450a-5p	0.000882227	0.00115175	0.000915349	0.000686138		miR-450a-5p	823	685	786	1442	2291	1662	2170	2183	1486	1225	10	1306	22	23	29	106
miR-450a-1-3p	2.00721e-05	2.2741e-05	3.31862e-05	1.14356e-05		miR-450a-1-3p	43	6	15	21	82	20	35	27	92	19	0	35	1	0	0	2
miR-431-5p	0	0	0	0		miR-431-5p	0	0	0	0	0	0	0	0	0	0	0	0	0	0	0	0
miR-431-3p	0	0	0	0		miR-431-3p	0	0	0	0	0	0	0	0	0	0	0	0	0	0	0	0
miR-433-5p	0	0	0	0		miR-433-5p	0	0	0	0	0	0	0	0	0	0	0	0	0	0	0	0
miR-433-3p	0	0	0	0		miR-433-3p	0	0	0	0	0	0	0	0	0	0	0	0	0	0	0	0
miR-329-5p	0	0	0	0		miR-329-5p	0	0	0	0	0	0	0	0	0	0	0	0	0	0	0	0
miR-329-3p	1.18071e-06	1.38665e-07	6.81909e-07	0		miR-329-3p	3	0	0	2	1	0	0	0	2	1	0	0	0	0	0	0
miR-451a	2.12528e-06	1.53918e-05	3.40954e-05	1.52475e-05		miR-451a	4	1	1	3	65	10	15	21	87	18	2	43	2	0	0	2
miR-452-5p	2.00721e-05	4.1322e-05	2.36395e-05	3.81188e-05		miR-452-5p	35	7	11	32	162	44	52	40	63	22	0	19	2	3	3	2
miR-452-3p	0	0	0	0		miR-452-3p	0	0	0	0	0	0	0	0	0	0	0	0	0	0	0	0
miR-409-5p	0	0	0	0		miR-409-5p	0	0	0	0	0	0	0	0	0	0	0	0	0	0	0	0
miR-409-3p	4.72284e-07	1.38665e-07	4.54606e-07	0		miR-409-3p	0	0	0	2	0	0	0	1	2	0	0	0	0	0	0	0
miR-412-5p	0	0	2.27303e-07	0		miR-412-5p	0	0	0	0	0	0	0	0	1	0	0	0	0	0	0	0
miR-412-3p	0	0	0	0		miR-412-3p	0	0	0	0	0	0	0	0	0	0	0	0	0	0	0	0
miR-410-5p	0	0	0	0		miR-410-5p	0	0	0	0	0	0	0	0	0	0	0	0	0	0	0	0
miR-410-3p	2.36142e-07	1.38665e-07	2.27303e-07	3.81188e-06		miR-410-3p	1	0	0	0	0	0	1	0	0	0	0	1	1	0	0	0
miR-376b-5p	2.36142e-07	0	0	0		miR-376b-5p	0	0	1	0	0	0	0	0	0	0	0	0	0	0	0	0
miR-376b-3p	7.08426e-07	6.93323e-07	2.50033e-06	0		miR-376b-3p	1	0	1	1	1	0	2	2	3	3	0	5	0	0	0	0
miR-483-5p	1.03902e-05	2.91195e-06	5.45527e-06	7.62375e-06		miR-483-5p	20	6	5	13	12	4	5	0	14	4	0	6	1	0	1	0
miR-483-3p	3.06985e-06	3.88261e-06	2.95494e-06	3.81188e-06		miR-483-3p	8	2	3	0	16	0	4	8	9	1	0	3	1	0	0	0
miR-484	0.00132617	0.00158729	0.00165408	0.00160861		miR-484	2180	1087	590	1759	5340	2019	1824	2264	4064	1553	7	1653	96	62	52	212
miR-485-5p	2.36142e-07	0	2.27303e-07	0		miR-485-5p	1	0	0	0	0	0	0	0	0	1	0	0	0	0	0	0
miR-485-3p	2.36142e-07	1.38665e-07	2.27303e-07	0		miR-485-3p	0	0	0	1	0	1	0	0	1	0	0	0	0	0	0	0
miR-486-5p	3.94357e-05	3.61914e-05	3.77323e-05	5.71781e-05		miR-486-5p	62	32	25	48	118	46	57	40	84	54	1	27	2	2	2	9
miR-486-3p	2.8337e-06	4.15994e-07	2.04573e-06	0		miR-486-3p	5	1	2	4	2	0	0	1	8	0	0	1	0	0	0	0
miR-487a-5p	0	1.38665e-07	0	0		miR-487a-5p	0	0	0	0	1	0	0	0	0	0	0	0	0	0	0	0
miR-487a-3p	4.72284e-07	2.77329e-07	9.09212e-07	0		miR-487a-3p	1	0	1	0	0	1	1	0	4	0	0	0	0	0	0	0
miR-488-5p	0	0	0	0		miR-488-5p	0	0	0	0	0	0	0	0	0	0	0	0	0	0	0	0
miR-488-3p	5.43127e-06	2.21863e-06	2.72763e-06	3.81188e-06		miR-488-3p	9	10	0	4	6	3	1	6	6	1	0	5	1	0	0	0
miR-489-5p	0	1.38665e-07	2.27303e-07	0		miR-489-5p	0	0	0	0	1	0	0	0	0	0	0	1	0	0	0	0
miR-489-3p	2.12528e-06	3.05062e-06	4.31876e-06	3.81188e-06		miR-489-3p	7	0	0	2	12	4	3	3	14	0	0	5	0	0	0	1
miR-490-5p	0	0	0	0		miR-490-5p	0	0	0	0	0	0	0	0	0	0	0	0	0	0	0	0
miR-490-3p	0	0	0	0		miR-490-3p	0	0	0	0	0	0	0	0	0	0	0	0	0	0	0	0
miR-491-5p	2.78648e-05	6.14284e-05	3.18224e-05	3.0495e-05		miR-491-5p	65	15	17	21	245	49	70	79	91	18	0	31	0	0	2	6
miR-491-3p	2.85732e-05	1.96904e-05	1.40928e-05	3.81188e-06		miR-491-3p	38	27	20	36	47	31	35	29	30	22	1	9	0	0	0	1
miR-511-5p	2.36142e-07	4.15994e-07	6.81909e-07	0		miR-511-5p	0	0	0	1	2	0	0	1	0	0	0	3	0	0	0	0
miR-511-3p	0	1.38665e-07	0	0		miR-511-3p	0	0	0	0	0	0	1	0	0	0	0	0	0	0	0	0
miR-146b-5p	0.00027605	0.00049531	0.000453015	0.000312574		miR-146b-5p	360	225	254	330	1555	619	785	613	1054	522	18	399	20	15	14	33
miR-146b-3p	1.88914e-06	1.9413e-06	4.09145e-06	0		miR-146b-3p	7	1	0	0	4	4	1	5	8	5	0	5	0	0	0	0
miR-202-5p	2.36142e-06	3.14768e-05	5.36435e-05	0		miR-202-5p	6	2	2	0	99	34	50	44	159	38	0	39	0	0	0	0
miR-202-3p	0	1.38665e-07	4.54606e-07	0		miR-202-3p	0	0	0	0	1	0	0	0	2	0	0	0	0	0	0	0
miR-492	0	0	0	0		miR-492	0	0	0	0	0	0	0	0	0	0	0	0	0	0	0	0
miR-493-5p	0	0	4.54606e-07	0		miR-493-5p	0	0	0	0	0	0	0	0	2	0	0	0	0	0	0	0
miR-493-3p	0	0	0	0		miR-493-3p	0	0	0	0	0	0	0	0	0	0	0	0	0	0	0	0
miR-432-5p	0	0	0	0		miR-432-5p	0	0	0	0	0	0	0	0	0	0	0	0	0	0	0	0
miR-432-3p	0	0	0	0		miR-432-3p	0	0	0	0	0	0	0	0	0	0	0	0	0	0	0	0
miR-494-5p	0	0	0	0		miR-494-5p	0	0	0	0	0	0	0	0	0	0	0	0	0	0	0	0
miR-494-3p	2.36142e-07	1.24798e-06	6.81909e-07	0		miR-494-3p	0	0	1	0	1	2	4	2	1	2	0	0	0	0	0	0
miR-495-5p	0	0	0	0		miR-495-5p	0	0	0	0	0	0	0	0	0	0	0	0	0	0	0	0
miR-495-3p	7.08426e-07	5.54658e-07	1.59112e-06	0		miR-495-3p	0	3	0	0	2	0	1	1	3	3	0	1	0	0	0	0
miR-496	0	1.38665e-07	4.54606e-07	0		miR-496	0	0	0	0	1	0	0	0	1	0	0	1	0	0	0	0
miR-193b-5p	2.36142e-05	5.40792e-06	9.31942e-06	2.28713e-05		miR-193b-5p	35	15	14	36	15	9	7	8	26	9	0	6	2	0	0	4
miR-193b-3p	0.000201429	0.000384517	0.000385278	0.000442178		miR-193b-3p	241	185	171	256	1026	539	626	582	778	520	3	394	17	24	21	54
miR-497-5p	7.55654e-06	2.3573e-05	1.86388e-05	1.52475e-05		miR-497-5p	11	5	8	8	80	25	25	40	54	6	0	22	0	0	0	4
miR-497-3p	9.44568e-07	2.07997e-06	4.31876e-06	3.81188e-06		miR-497-3p	0	1	0	3	9	0	4	2	12	1	0	6	0	0	1	0
miR-181d-5p	0.000721414	0.000635361	0.000540526	0.000632771		miR-181d-5p	1178	465	493	919	1859	748	1036	939	1172	635	1	570	27	27	21	91
miR-181d-3p	0	0	0	0		miR-181d-3p	0	0	0	0	0	0	0	0	0	0	0	0	0	0	0	0
miR-512-5p	0	6.93323e-07	1.59112e-06	3.81188e-06		miR-512-5p	0	0	0	0	5	0	0	0	6	1	0	0	0	0	0	1
miR-512-3p	4.72284e-07	3.46661e-06	2.50033e-06	0		miR-512-3p	2	0	0	0	8	11	3	3	5	4	0	2	0	0	0	0
miR-498-5p	0	3.05062e-06	2.72763e-06	0		miR-498-5p	0	0	0	0	14	2	2	4	5	4	0	3	0	0	0	0
miR-498-3p	0	0	0	0		miR-498-3p	0	0	0	0	0	0	0	0	0	0	0	0	0	0	0	0
miR-520e-5p	0	0	0	0		miR-520e-5p	0	0	0	0	0	0	0	0	0	0	0	0	0	0	0	0
miR-520e-3p	0	1.52531e-06	4.54606e-07	0		miR-520e-3p	0	0	0	0	1	3	2	5	0	0	0	2	0	0	0	0
miR-515-5p	0	1.12318e-05	1.00013e-05	0		miR-515-5p	0	0	0	0	40	14	15	12	22	15	0	7	0	0	0	0
miR-515-3p	0	1.10932e-06	1.36382e-06	0		miR-515-3p	0	0	0	0	2	2	0	4	5	0	0	1	0	0	0	0
miR-519e-5p	0	1.38665e-06	1.36382e-06	0		miR-519e-5p	0	0	0	0	7	0	0	3	6	0	0	0	0	0	0	0
miR-519e-3p	0	0	0	0		miR-519e-3p	0	0	0	0	0	0	0	0	0	0	0	0	0	0	0	0
miR-520f-5p	0	2.77329e-07	6.81909e-07	0		miR-520f-5p	0	0	0	0	1	1	0	0	3	0	0	0	0	0	0	0
miR-520f-3p	0	1.38665e-07	0	0		miR-520f-3p	0	0	0	0	0	1	0	0	0	0	0	0	0	0	0	0
miR-519c-5p	0	2.77329e-07	2.27303e-07	0		miR-519c-5p	0	0	0	0	1	1	0	0	1	0	0	0	0	0	0	0
miR-519c-3p	0	1.9413e-06	1.81842e-06	0		miR-519c-3p	0	0	0	0	5	4	2	3	4	1	0	3	0	0	0	0
miR-520a-5p	0	9.70652e-07	9.09212e-07	0		miR-520a-5p	0	0	0	0	5	0	0	2	3	1	0	0	0	0	0	0
miR-520a-3p	0	0	2.27303e-07	0		miR-520a-3p	0	0	0	0	0	0	0	0	1	0	0	0	0	0	0	0
miR-526b-5p	7.08426e-07	8.31987e-07	4.54606e-07	0		miR-526b-5p	1	0	0	2	2	0	2	2	1	0	0	1	0	0	0	0
miR-526b-3p	0	4.15994e-07	0	0		miR-526b-3p	0	0	0	0	1	0	1	1	0	0	0	0	0	0	0	0
miR-519b-5p	0	1.38665e-07	4.54606e-07	0		miR-519b-5p	0	0	0	0	0	1	0	0	2	0	0	0	0	0	0	0
miR-519b-3p	0	3.60528e-06	1.36382e-06	0		miR-519b-3p	0	0	0	0	14	1	8	3	3	1	0	2	0	0	0	0
miR-525-5p	0	0	0	0		miR-525-5p	0	0	0	0	0	0	0	0	0	0	0	0	0	0	0	0
miR-525-3p	0	4.15994e-07	2.27303e-07	0		miR-525-3p	0	0	0	0	2	1	0	0	1	0	0	0	0	0	0	0
miR-523-5p	0	4.15994e-07	0	0		miR-523-5p	0	0	0	0	2	1	0	0	0	0	0	0	0	0	0	0
miR-523-3p	0	1.38665e-07	0	0		miR-523-3p	0	0	0	0	0	0	1	0	0	0	0	0	0	0	0	0
miR-518f-5p	0	5.54658e-07	2.04573e-06	0		miR-518f-5p	0	0	0	0	2	2	0	0	3	2	0	4	0	0	0	0
miR-518f-3p	0	0	0	0		miR-518f-3p	0	0	0	0	0	0	0	0	0	0	0	0	0	0	0	0
miR-520b-5p	0	0	0	0		miR-520b-5p	0	0	0	0	0	0	0	0	0	0	0	0	0	0	0	0
miR-520b-3p	0	2.77329e-07	2.27303e-07	0		miR-520b-3p	0	0	0	0	0	1	0	1	0	0	0	1	0	0	0	0
miR-518b	7.08426e-07	2.63463e-06	3.63685e-06	0		miR-518b	1	0	0	2	11	3	1	4	13	3	0	0	0	0	0	0
miR-526a-5p	2.36142e-07	0	2.27303e-07	0		miR-526a-5p	0	0	0	1	0	0	0	0	1	0	0	0	0	0	0	0
miR-526a-3p	0	1.38665e-07	0	0		miR-526a-3p	0	0	0	0	0	0	0	1	0	0	0	0	0	0	0	0
miR-520c-5p	0	0	0	0		miR-520c-5p	0	0	0	0	0	0	0	0	0	0	0	0	0	0	0	0
miR-520c-3p	2.36142e-07	7.07189e-06	5.68257e-06	0		miR-520c-3p	0	0	0	1	23	8	7	13	17	3	0	5	0	0	0	0
miR-518c-5p	0	2.77329e-07	9.09212e-07	0		miR-518c-5p	0	0	0	0	2	0	0	0	4	0	0	0	0	0	0	0
miR-518c-3p	4.72284e-07	3.05062e-06	2.27303e-06	0		miR-518c-3p	0	1	0	1	10	4	6	2	6	3	0	1	0	0	0	0
miR-524-5p	0	2.21863e-06	2.27303e-06	0		miR-524-5p	0	0	0	0	7	1	2	6	3	1	0	6	0	0	0	0
miR-524-3p	0	0	0	0		miR-524-3p	0	0	0	0	0	0	0	0	0	0	0	0	0	0	0	0
miR-517-5p	0	0	0	0		miR-517-5p	0	0	0	0	0	0	0	0	0	0	0	0	0	0	0	0
miR-517a-3p	0	9.70652e-07	0	0		miR-517a-3p	0	0	0	0	2	3	0	2	0	0	0	0	0	0	0	0
miR-519d-5p	0	1.38665e-07	1.13651e-06	0		miR-519d-5p	0	0	0	0	1	0	0	0	4	0	0	1	0	0	0	0
miR-519d-3p	0	2.49596e-06	2.27303e-06	0		miR-519d-3p	0	0	0	0	9	6	0	3	6	2	0	2	0	0	0	0
miR-521	0	1.38665e-07	0	0		miR-521	0	0	0	0	1	0	0	0	0	0	0	0	0	0	0	0
miR-520d-5p	0	0	0	0		miR-520d-5p	0	0	0	0	0	0	0	0	0	0	0	0	0	0	0	0
miR-520d-3p	0	0	0	0		miR-520d-3p	0	0	0	0	0	0	0	0	0	0	0	0	0	0	0	0
miR-517b-3p	2.36142e-07	8.31987e-07	2.27303e-07	0		miR-517b-3p	0	0	1	0	5	1	0	0	0	0	0	1	0	0	0	0
miR-520g-5p	0	0	0	0		miR-520g-5p	0	0	0	0	0	0	0	0	0	0	0	0	0	0	0	0
miR-520g-3p	4.72284e-07	3.74394e-06	3.40954e-06	0		miR-520g-3p	2	0	0	0	13	2	7	5	8	5	0	2	0	0	0	0
miR-516b-5p	0	6.93323e-07	4.54606e-07	0		miR-516b-5p	0	0	0	0	1	1	3	0	1	1	0	0	0	0	0	0
miR-516b-3p	0	0	0	0		miR-516b-3p	0	0	0	0	0	0	0	0	0	0	0	0	0	0	0	0
miR-518e-5p	0	1.38665e-07	2.27303e-07	0		miR-518e-5p	0	0	0	0	0	1	0	0	0	0	0	1	0	0	0	0
miR-518e-3p	0	1.38665e-07	0	0		miR-518e-3p	0	0	0	0	1	0	0	0	0	0	0	0	0	0	0	0
miR-518a-5p	0	0	0	0		miR-518a-5p	0	0	0	0	0	0	0	0	0	0	0	0	0	0	0	0
miR-518a-3p	0	5.54658e-07	4.54606e-07	0		miR-518a-3p	0	0	0	0	1	1	0	2	1	0	0	1	0	0	0	0
miR-518d-5p	0	0	4.54606e-07	0		miR-518d-5p	0	0	0	0	0	0	0	0	1	0	0	1	0	0	0	0
miR-518d-3p	0	0	0	0		miR-518d-3p	0	0	0	0	0	0	0	0	0	0	0	0	0	0	0	0
miR-517c-3p	0	4.15994e-07	2.27303e-07	0		miR-517c-3p	0	0	0	0	0	1	1	1	1	0	0	0	0	0	0	0
miR-520h	0	2.77329e-07	4.54606e-07	0		miR-520h	0	0	0	0	1	0	0	1	2	0	0	0	0	0	0	0
miR-522-5p	0	0	2.27303e-07	0		miR-522-5p	0	0	0	0	0	0	0	0	0	1	0	0	0	0	0	0
miR-522-3p	0	5.54658e-07	2.27303e-07	0		miR-522-3p	0	0	0	0	3	1	0	0	1	0	0	0	0	0	0	0
miR-519a-5p	0	1.38665e-07	6.81909e-07	0		miR-519a-5p	0	0	0	0	0	0	1	0	3	0	0	0	0	0	0	0
miR-519a-3p	4.72284e-07	2.3573e-06	1.36382e-06	3.81188e-06		miR-519a-3p	0	0	2	0	10	0	0	7	1	0	0	5	1	0	0	0
miR-527	0	1.38665e-07	0	0		miR-527	0	0	0	0	0	0	1	0	0	0	0	0	0	0	0	0
miR-516a-5p	4.72284e-07	1.66397e-06	1.36382e-06	0		miR-516a-5p	1	1	0	0	4	0	0	8	1	3	0	2	0	0	0	0
miR-516a-3p	0	0	0	0		miR-516a-3p	0	0	0	0	0	0	0	0	0	0	0	0	0	0	0	0
miR-519a-2-5p	0	4.15994e-07	1.81842e-06	0		miR-519a-2-5p	0	0	0	0	1	0	0	2	4	4	0	0	0	0	0	0
miR-499a-5p	1.08625e-05	1.87197e-05	1.84115e-05	3.0495e-05		miR-499a-5p	24	4	3	15	59	11	29	36	48	11	0	22	1	0	0	7
miR-499a-3p	4.72284e-07	5.54658e-07	0	0		miR-499a-3p	0	0	0	2	0	0	1	3	0	0	0	0	0	0	0	0
miR-500a-5p	0.000178523	0.000323643	0.000402553	0.00024396		miR-500a-5p	303	148	81	224	974	506	412	442	953	437	3	378	16	9	5	34
miR-500a-3p	3.70743e-05	9.22119e-05	5.81895e-05	5.71781e-05		miR-500a-3p	54	32	27	44	242	141	164	118	145	65	1	45	2	4	5	4
miR-501-5p	0.000131531	0.000180403	0.000218211	0.000202029		miR-501-5p	223	95	55	184	650	255	201	195	491	267	0	202	15	7	8	23
miR-501-3p	3.73104e-05	3.86874e-05	4.18237e-05	3.43069e-05		miR-501-3p	44	36	29	49	94	67	59	59	89	42	0	53	5	3	0	1
miR-502-5p	0	0	0	0		miR-502-5p	0	0	0	0	0	0	0	0	0	0	0	0	0	0	0	0
miR-502-3p	9.25677e-05	0.000136862	0.000172523	0.000167723		miR-502-3p	139	57	50	146	425	148	199	215	414	150	0	195	20	1	6	17
miR-450a-2-3p	1.79468e-05	1.28958e-05	1.77296e-05	7.62375e-06		miR-450a-2-3p	41	13	8	14	57	17	11	8	39	17	0	22	1	0	0	1
miR-503-5p	0.000869239	0.00190872	0.00179251	0.00196693		miR-503-5p	1913	399	498	871	7106	1537	2417	2705	4959	1170	22	1735	151	44	79	242
miR-503-3p	1.39324e-05	2.07997e-06	4.77336e-06	3.81188e-06		miR-503-3p	27	6	6	20	12	0	1	2	14	3	0	4	0	0	0	1
miR-504-5p	1.1571e-05	2.12157e-05	1.86388e-05	2.28713e-05		miR-504-5p	25	8	6	10	66	25	44	18	44	14	0	24	1	2	0	3
miR-504-3p	0	0	2.27303e-07	0		miR-504-3p	0	0	0	0	0	0	0	0	1	0	0	0	0	0	0	0
miR-505-5p	6.54113e-05	5.85164e-05	6.95547e-05	7.62375e-05		miR-505-5p	107	45	41	84	225	80	63	54	172	79	0	55	5	2	4	9
miR-505-3p	0.000430015	0.000427919	0.000310496	0.000472673		miR-505-3p	713	290	262	556	1453	574	527	532	736	360	4	266	40	8	18	58
miR-513a-5p	0	0	0	0		miR-513a-5p	0	0	0	0	0	0	0	0	0	0	0	0	0	0	0	0
miR-513a-3p	0	2.77329e-07	0	0		miR-513a-3p	0	0	0	0	1	0	0	1	0	0	0	0	0	0	0	0
miR-506-5p	4.72284e-07	0	0	0		miR-506-5p	0	0	2	0	0	0	0	0	0	0	0	0	0	0	0	0
miR-506-3p	0	0	0	0		miR-506-3p	0	0	0	0	0	0	0	0	0	0	0	0	0	0	0	0
miR-507	0	2.77329e-07	2.27303e-07	0		miR-507	0	0	0	0	1	1	0	0	0	0	0	1	0	0	0	0
miR-508-5p	0	0	2.27303e-07	0		miR-508-5p	0	0	0	0	0	0	0	0	1	0	0	0	0	0	0	0
miR-508-3p	0	5.54658e-07	2.27303e-07	0		miR-508-3p	0	0	0	0	2	2	0	0	1	0	0	0	0	0	0	0
miR-509-5p	0	2.77329e-07	0	0		miR-509-5p	0	0	0	0	2	0	0	0	0	0	0	0	0	0	0	0
miR-509-3p	2.36142e-07	4.15994e-07	0	0		miR-509-3p	0	0	1	0	0	1	0	2	0	0	0	0	0	0	0	0
miR-510-5p	0	0	0	0		miR-510-5p	0	0	0	0	0	0	0	0	0	0	0	0	0	0	0	0
miR-510-3p	0	0	0	0		miR-510-3p	0	0	0	0	0	0	0	0	0	0	0	0	0	0	0	0
miR-514a-5p	0	1.38665e-07	0	0		miR-514a-5p	0	0	0	0	1	0	0	0	0	0	0	0	0	0	0	0
miR-514a-3p	2.36142e-07	4.15994e-07	6.81909e-07	0		miR-514a-3p	1	0	0	0	2	0	1	0	2	1	0	0	0	0	0	0
miR-532-5p	0.000935595	0.000493646	0.000677817	0.0006099		miR-532-5p	1709	436	487	1330	1663	477	721	699	1791	539	3	649	37	12	28	83
miR-532-3p	6.39945e-05	0.000130622	0.000105014	8.76732e-05		miR-532-3p	105	31	34	101	543	128	122	149	340	67	0	55	7	1	2	13
miR-455-5p	0.000148769	0.000183037	0.000193435	0.000141039		miR-455-5p	274	32	107	217	657	108	252	303	547	110	0	194	6	1	11	19
miR-455-3p	8.87894e-05	0.000121747	0.000139564	0.000125792		miR-455-3p	151	60	41	124	473	128	131	146	418	70	1	125	11	8	3	11
miR-539-5p	0	0	0	0		miR-539-5p	0	0	0	0	0	0	0	0	0	0	0	0	0	0	0	0
miR-539-3p	2.36142e-07	1.38665e-07	0	0		miR-539-3p	1	0	0	0	0	0	0	1	0	0	0	0	0	0	0	0
miR-544a	0	1.38665e-07	0	0		miR-544a	0	0	0	0	1	0	0	0	0	0	0	0	0	0	0	0
miR-545-5p	0.000232128	0.000114398	0.000243441	0.00018297		miR-545-5p	447	98	105	333	434	93	129	169	596	212	0	263	12	6	2	28
miR-545-3p	0.000210166	0.000182205	0.000307086	0.000251584		miR-545-3p	397	32	53	408	689	44	128	453	737	92	1	521	9	1	1	55
miR-376a-2-5p	0	0	0	0		miR-376a-2-5p	0	0	0	0	0	0	0	0	0	0	0	0	0	0	0	0
miR-487b-5p	0	0	0	0		miR-487b-5p	0	0	0	0	0	0	0	0	0	0	0	0	0	0	0	0
miR-487b-3p	1.41685e-06	4.15994e-07	1.59112e-06	0		miR-487b-3p	4	0	0	2	2	0	0	1	5	0	0	2	0	0	0	0
miR-551a	8.02883e-06	1.34505e-05	1.25017e-05	3.81188e-06		miR-551a	14	5	9	6	43	17	16	21	46	6	0	3	0	0	0	1
miR-552-5p	0	0	0	0		miR-552-5p	0	0	0	0	0	0	0	0	0	0	0	0	0	0	0	0
miR-552-3p	0	9.70652e-07	0	0		miR-552-3p	0	0	0	0	5	1	0	1	0	0	0	0	0	0	0	0
miR-553	0	0	0	0		miR-553	0	0	0	0	0	0	0	0	0	0	0	0	0	0	0	0
miR-554	0	0	0	0		miR-554	0	0	0	0	0	0	0	0	0	0	0	0	0	0	0	0
miR-92b-5p	4.79368e-05	2.26023e-05	1.75023e-05	4.95544e-05		miR-92b-5p	113	22	16	52	87	28	22	26	56	10	0	11	3	2	1	7
miR-92b-3p	0.000331071	0.000489347	0.000355502	0.000522227		miR-92b-3p	500	309	160	433	1559	672	665	633	899	334	7	324	37	19	18	63
miR-555	0	0	0	0		miR-555	0	0	0	0	0	0	0	0	0	0	0	0	0	0	0	0
miR-556-5p	1.06264e-05	1.05385e-05	1.34109e-05	7.62375e-06		miR-556-5p	37	1	7	0	51	0	20	5	48	9	0	2	0	0	1	1
miR-556-3p	3.18792e-05	2.16317e-05	2.09119e-05	1.90594e-05		miR-556-3p	61	18	10	46	88	18	29	21	54	19	0	19	1	1	1	2
miR-557	0	0	0	0		miR-557	0	0	0	0	0	0	0	0	0	0	0	0	0	0	0	0
miR-558	0	0	0	0		miR-558	0	0	0	0	0	0	0	0	0	0	0	0	0	0	0	0
miR-559	2.36142e-07	0	0	0		miR-559	1	0	0	0	0	0	0	0	0	0	0	0	0	0	0	0
miR-561-5p	2.43226e-05	1.91357e-05	3.13678e-05	2.28713e-05		miR-561-5p	35	10	18	40	61	15	31	31	83	16	0	39	1	0	2	3
miR-561-3p	2.36142e-05	1.10932e-06	1.45474e-05	0		miR-561-3p	41	12	20	27	5	0	1	2	38	14	0	12	0	0	0	0
miR-562	0	0	0	0		miR-562	0	0	0	0	0	0	0	0	0	0	0	0	0	0	0	0
miR-563	0	0	0	0		miR-563	0	0	0	0	0	0	0	0	0	0	0	0	0	0	0	0
miR-564	0	0	0	0		miR-564	0	0	0	0	0	0	0	0	0	0	0	0	0	0	0	0
miR-567	0	0	0	0		miR-567	0	0	0	0	0	0	0	0	0	0	0	0	0	0	0	0
miR-568	0	0	0	0		miR-568	0	0	0	0	0	0	0	0	0	0	0	0	0	0	0	0
miR-551b-5p	1.91275e-05	9.70652e-07	4.77336e-06	7.62375e-06		miR-551b-5p	27	19	9	26	5	2	0	0	14	3	0	4	0	0	0	2
miR-551b-3p	7.9816e-05	5.81004e-05	7.97833e-05	6.86138e-05		miR-551b-3p	145	28	36	129	246	33	62	78	243	36	0	72	6	0	0	12
miR-569	0	0	0	0		miR-569	0	0	0	0	0	0	0	0	0	0	0	0	0	0	0	0
miR-570-5p	7.08426e-07	2.07997e-06	1.59112e-06	0		miR-570-5p	2	0	0	1	6	1	4	4	4	1	0	2	0	0	0	0
miR-570-3p	1.84191e-05	2.1493e-05	2.75037e-05	1.52475e-05		miR-570-3p	25	10	18	25	88	16	21	30	66	16	0	39	1	0	1	2
miR-571	0	0	0	0		miR-571	0	0	0	0	0	0	0	0	0	0	0	0	0	0	0	0
miR-572	0	0	0	0		miR-572	0	0	0	0	0	0	0	0	0	0	0	0	0	0	0	0
miR-573	0	1.38665e-07	2.27303e-07	0		miR-573	0	0	0	0	0	0	0	1	0	1	0	0	0	0	0	0
miR-574-5p	0.000267077	0.00018165	0.000153429	0.000282079		miR-574-5p	636	138	84	273	695	200	193	222	417	149	1	108	21	7	4	42
miR-574-3p	9.25677e-05	6.64203e-05	7.7283e-05	9.91088e-05		miR-574-3p	165	53	37	137	256	90	74	59	225	57	0	58	7	6	2	11
miR-575	0	0	0	0		miR-575	0	0	0	0	0	0	0	0	0	0	0	0	0	0	0	0
miR-576-5p	0.000694257	0.000266375	0.00046938	0.000465049		miR-576-5p	1236	573	300	831	889	382	348	302	1225	503	3	334	37	25	13	47
miR-576-3p	2.88093e-05	3.11995e-05	2.20484e-05	2.66831e-05		miR-576-3p	50	8	18	46	99	39	46	41	53	20	0	24	3	0	0	4
miR-577	9.44568e-07	1.66397e-06	1.36382e-06	0		miR-577	3	0	0	1	2	3	5	2	1	0	0	5	0	0	0	0
miR-578	0	0	0	0		miR-578	0	0	0	0	0	0	0	0	0	0	0	0	0	0	0	0
miR-579-5p	9.20954e-06	3.88261e-06	7.7283e-06	3.81188e-06		miR-579-5p	16	5	6	12	10	6	5	7	19	5	0	10	0	1	0	0
miR-579-3p	7.53293e-05	8.25054e-05	8.72843e-05	6.099e-05		miR-579-3p	137	55	23	104	234	111	109	141	188	91	0	105	4	6	1	5
miR-580-5p	2.36142e-07	6.93323e-07	4.54606e-07	0		miR-580-5p	0	0	1	0	1	0	3	1	1	0	0	1	0	0	0	0
miR-580-3p	1.88914e-06	4.85326e-06	5.22797e-06	0		miR-580-3p	4	1	1	2	8	12	10	5	10	5	0	8	0	0	0	0
miR-581	0	0	0	0		miR-581	0	0	0	0	0	0	0	0	0	0	0	0	0	0	0	0
miR-582-5p	0.000121849	0.000122857	0.000143428	0.000236336		miR-582-5p	243	61	65	147	437	120	157	172	374	109	0	148	15	5	3	39
miR-582-3p	0.000100833	2.99515e-05	3.04586e-05	3.81188e-05		miR-582-3p	124	118	66	119	82	33	65	36	65	37	0	32	2	3	1	4
miR-583	0	0	0	0		miR-583	0	0	0	0	0	0	0	0	0	0	0	0	0	0	0	0
miR-584-5p	1.88914e-06	6.93323e-07	6.81909e-07	0		miR-584-5p	4	3	1	0	0	2	1	2	2	0	0	1	0	0	0	0
miR-584-3p	0	0	2.27303e-07	3.81188e-06		miR-584-3p	0	0	0	0	0	0	0	0	1	0	0	0	0	0	1	0
miR-585-5p	2.59756e-06	4.15994e-07	9.09212e-07	3.81188e-06		miR-585-5p	2	0	4	5	3	0	0	0	3	1	0	0	0	0	1	0
miR-585-3p	0	0	0	0		miR-585-3p	0	0	0	0	0	0	0	0	0	0	0	0	0	0	0	0
miR-548a-3p	5.52572e-05	6.4895e-05	7.16004e-05	5.71781e-05		miR-548a-3p	88	17	41	88	175	65	124	104	161	61	1	92	4	1	1	9
miR-586	4.72284e-07	1.38665e-07	4.54606e-07	0		miR-586	1	0	1	0	0	0	1	0	2	0	0	0	0	0	0	0
miR-587	0	0	0	0		miR-587	0	0	0	0	0	0	0	0	0	0	0	0	0	0	0	0
miR-548b-5p	2.03082e-05	1.01225e-05	2.09119e-05	2.28713e-05		miR-548b-5p	36	15	7	28	45	5	17	6	55	17	0	20	1	0	0	5
miR-548b-3p	0.000171439	0.000137971	0.00022162	0.000240148		miR-548b-3p	209	107	115	295	403	156	177	259	486	208	1	280	13	4	6	40
miR-588	0	0	0	0		miR-588	0	0	0	0	0	0	0	0	0	0	0	0	0	0	0	0
miR-589-5p	1.93636e-05	4.47886e-05	2.72763e-05	4.57425e-05		miR-589-5p	27	14	16	25	118	64	88	53	75	22	1	22	6	2	2	2
miR-589-3p	3.51852e-05	4.89486e-05	3.59139e-05	6.86138e-05		miR-589-3p	49	17	34	49	163	53	77	60	91	32	0	35	5	3	1	9
miR-550a-5p	5.36042e-05	3.35568e-05	3.50046e-05	0.000110544		miR-550a-5p	113	18	30	66	115	22	55	50	88	17	0	49	7	3	10	9
miR-550a-3p	6.16331e-05	8.36147e-05	6.13718e-05	8.00494e-05		miR-550a-3p	107	31	38	85	295	89	129	90	168	58	0	44	5	3	5	8
miR-590-5p	0.000602871	0.000649782	0.000765556	0.00073188		miR-590-5p	1135	276	372	770	2263	486	1039	898	2057	564	2	745	65	14	29	84
miR-590-3p	0.00136065	0.000634667	0.000928987	0.000949157		miR-590-3p	3073	494	395	1800	2435	659	794	689	2560	731	2	794	62	27	33	127
miR-591	0	0	0	0		miR-591	0	0	0	0	0	0	0	0	0	0	0	0	0	0	0	0
miR-592	1.67661e-05	1.26185e-05	7.501e-06	7.62375e-06		miR-592	30	12	4	25	42	16	20	13	17	5	0	11	0	0	0	2
miR-593-5p	0	0	0	0		miR-593-5p	0	0	0	0	0	0	0	0	0	0	0	0	0	0	0	0
miR-593-3p	0	0	0	0		miR-593-3p	0	0	0	0	0	0	0	0	0	0	0	0	0	0	0	0
miR-595	0	0	0	0		miR-595	0	0	0	0	0	0	0	0	0	0	0	0	0	0	0	0
miR-596	0	0	0	0		miR-596	0	0	0	0	0	0	0	0	0	0	0	0	0	0	0	0
miR-597-5p	1.1571e-05	1.41438e-05	1.36382e-05	3.81188e-06		miR-597-5p	19	6	10	14	47	6	26	23	30	12	0	18	1	0	0	0
miR-597-3p	0	6.93323e-07	4.54606e-07	0		miR-597-3p	0	0	0	0	1	0	1	3	1	0	0	1	0	0	0	0
miR-598-5p	0	2.3573e-06	1.59112e-06	3.81188e-06		miR-598-5p	0	0	0	0	3	3	6	5	4	2	0	1	0	0	0	1
miR-598-3p	0.00173942	0.000634945	0.000783968	0.000667078		miR-598-3p	3189	1056	732	2389	2168	822	800	789	2024	731	4	690	45	22	28	80
miR-599	0	0	0	0		miR-599	0	0	0	0	0	0	0	0	0	0	0	0	0	0	0	0
miR-548a-5p	6.61198e-06	5.82391e-06	1.29563e-05	3.81188e-06		miR-548a-5p	17	1	3	7	23	7	7	5	36	13	0	8	0	1	0	0
miR-600	0	0	0	0		miR-600	0	0	0	0	0	0	0	0	0	0	0	0	0	0	0	0
miR-601	0	0	0	0		miR-601	0	0	0	0	0	0	0	0	0	0	0	0	0	0	0	0
miR-602	0	1.38665e-07	0	0		miR-602	0	0	0	0	0	0	0	1	0	0	0	0	0	0	0	0
miR-603	0	1.38665e-07	0	0		miR-603	0	0	0	0	1	0	0	0	0	0	0	0	0	0	0	0
miR-604	0	0	0	0		miR-604	0	0	0	0	0	0	0	0	0	0	0	0	0	0	0	0
miR-605-5p	5.19512e-06	5.68524e-06	5.22797e-06	3.81188e-06		miR-605-5p	8	3	2	9	14	10	9	8	17	5	0	1	0	0	0	1
miR-605-3p	0	1.38665e-07	0	0		miR-605-3p	0	0	0	0	0	0	1	0	0	0	0	0	0	0	0	0
miR-606	0	0	0	0		miR-606	0	0	0	0	0	0	0	0	0	0	0	0	0	0	0	0
miR-607	0	0	0	0		miR-607	0	0	0	0	0	0	0	0	0	0	0	0	0	0	0	0
miR-608	0	0	0	0		miR-608	0	0	0	0	0	0	0	0	0	0	0	0	0	0	0	0
miR-609	0	0	0	0		miR-609	0	0	0	0	0	0	0	0	0	0	0	0	0	0	0	0
miR-610	0	0	2.27303e-07	0		miR-610	0	0	0	0	0	0	0	0	0	0	0	1	0	0	0	0
miR-611	0	0	0	0		miR-611	0	0	0	0	0	0	0	0	0	0	0	0	0	0	0	0
miR-612	0	2.77329e-07	0	0		miR-612	0	0	0	0	1	0	1	0	0	0	0	0	0	0	0	0
miR-613	0	0	0	0		miR-613	0	0	0	0	0	0	0	0	0	0	0	0	0	0	0	0
miR-614	0	0	0	0		miR-614	0	0	0	0	0	0	0	0	0	0	0	0	0	0	0	0
miR-615-5p	7.79269e-06	1.80264e-06	1.81842e-06	7.62375e-06		miR-615-5p	17	3	5	8	6	2	3	2	4	0	0	4	0	0	1	1
miR-615-3p	8.71364e-05	0.000151976	0.000122971	0.000167723		miR-615-3p	171	51	36	111	579	173	158	186	345	109	0	87	16	9	7	12
miR-616-5p	8.9734e-06	6.93323e-06	9.31942e-06	3.81188e-06		miR-616-5p	14	2	7	15	29	8	11	2	21	9	0	11	0	0	0	1
miR-616-3p	1.18071e-06	0	2.27303e-07	0		miR-616-3p	4	1	0	0	0	0	0	0	0	1	0	0	0	0	0	0
miR-548c-5p	8.02883e-06	7.34922e-06	8.86481e-06	3.81188e-06		miR-548c-5p	18	2	5	9	26	5	12	10	21	6	0	12	0	0	0	1
miR-548c-3p	2.8337e-06	8.31987e-07	1.36382e-06	0		miR-548c-3p	5	3	0	4	2	0	2	2	3	2	0	1	0	0	0	0
miR-617	0	0	0	0		miR-617	0	0	0	0	0	0	0	0	0	0	0	0	0	0	0	0
miR-618	1.41685e-05	1.84424e-05	1.88661e-05	2.28713e-05		miR-618	42	6	3	9	75	14	15	29	64	10	0	9	6	0	0	0
miR-619-5p	0	2.3573e-06	0	0		miR-619-5p	0	0	0	0	8	2	2	5	0	0	0	0	0	0	0	0
miR-619-3p	0	0	0	0		miR-619-3p	0	0	0	0	0	0	0	0	0	0	0	0	0	0	0	0
miR-620	0	0	0	0		miR-620	0	0	0	0	0	0	0	0	0	0	0	0	0	0	0	0
miR-621	0	0	0	0		miR-621	0	0	0	0	0	0	0	0	0	0	0	0	0	0	0	0
miR-622	0	0	0	0		miR-622	0	0	0	0	0	0	0	0	0	0	0	0	0	0	0	0
miR-623	0	0	0	0		miR-623	0	0	0	0	0	0	0	0	0	0	0	0	0	0	0	0
miR-624-5p	5.87994e-05	5.29698e-05	6.11445e-05	3.81188e-05		miR-624-5p	118	39	31	61	188	40	77	77	158	49	0	62	5	0	1	4
miR-624-3p	2.59756e-06	3.32795e-06	1.81842e-06	7.62375e-06		miR-624-3p	3	1	1	6	11	3	8	2	4	2	0	2	1	0	0	1
miR-625-5p	4.25056e-06	6.93323e-06	5.90988e-06	3.81188e-06		miR-625-5p	9	1	2	6	36	4	2	8	15	4	0	7	0	0	0	1
miR-625-3p	0.000245824	9.33212e-05	0.000112288	6.48019e-05		miR-625-3p	398	262	97	284	366	128	86	93	282	123	0	89	4	3	4	6
miR-626	0	0	0	0		miR-626	0	0	0	0	0	0	0	0	0	0	0	0	0	0	0	0
miR-627-5p	7.3204e-06	8.04254e-06	6.36448e-06	3.81188e-06		miR-627-5p	19	1	7	4	33	1	17	7	18	1	0	9	1	0	0	0
miR-627-3p	9.44568e-07	1.10932e-06	1.13651e-06	0		miR-627-3p	2	0	0	2	3	3	0	2	5	0	0	0	0	0	0	0
miR-628-5p	3.6602e-05	5.18605e-05	2.20484e-05	3.0495e-05		miR-628-5p	83	1	24	47	213	17	70	74	53	12	0	32	3	0	1	4
miR-628-3p	3.06985e-06	2.77329e-06	4.54606e-06	3.81188e-06		miR-628-3p	5	2	1	5	8	9	2	1	12	2	2	4	0	0	0	1
miR-629-5p	5.24235e-05	3.64688e-05	4.54606e-05	4.57425e-05		miR-629-5p	99	30	36	57	134	40	49	40	128	37	0	35	1	3	1	7
miR-629-3p	5.17151e-05	3.18928e-05	2.75037e-05	6.86138e-05		miR-629-3p	98	22	23	76	132	35	37	26	82	16	1	22	6	2	0	10
miR-630	0	0	0	0		miR-630	0	0	0	0	0	0	0	0	0	0	0	0	0	0	0	0
miR-631	0	0	0	0		miR-631	0	0	0	0	0	0	0	0	0	0	0	0	0	0	0	0
miR-33b-5p	2.36142e-06	5.68524e-06	7.04639e-06	7.62375e-06		miR-33b-5p	7	1	0	2	29	3	4	5	20	3	0	8	0	0	1	1
miR-33b-3p	1.65299e-05	6.93323e-07	3.63685e-06	1.14356e-05		miR-33b-3p	21	6	20	23	5	0	0	0	9	2	0	5	0	0	2	1
miR-632	0	0	0	0		miR-632	0	0	0	0	0	0	0	0	0	0	0	0	0	0	0	0
miR-633	0	0	0	0		miR-633	0	0	0	0	0	0	0	0	0	0	0	0	0	0	0	0
miR-634	0	0	0	0		miR-634	0	0	0	0	0	0	0	0	0	0	0	0	0	0	0	0
miR-635	0	0	0	0		miR-635	0	0	0	0	0	0	0	0	0	0	0	0	0	0	0	0
miR-636	7.3204e-06	1.17865e-05	4.77336e-06	1.52475e-05		miR-636	11	4	2	14	42	16	10	17	12	5	0	4	1	1	0	2
miR-637	0	0	0	0		miR-637	0	0	0	0	0	0	0	0	0	0	0	0	0	0	0	0
miR-638	0	0	0	0		miR-638	0	0	0	0	0	0	0	0	0	0	0	0	0	0	0	0
miR-639	0	0	0	0		miR-639	0	0	0	0	0	0	0	0	0	0	0	0	0	0	0	0
miR-640	0	0	0	0		miR-640	0	0	0	0	0	0	0	0	0	0	0	0	0	0	0	0
miR-641	4.9826e-05	4.67299e-05	7.02366e-05	4.19306e-05		miR-641	76	23	38	74	172	54	62	49	201	51	0	57	3	1	2	5
miR-642a-5p	2.59756e-06	9.70652e-07	1.81842e-06	1.14356e-05		miR-642a-5p	7	1	1	2	6	1	0	0	4	2	0	2	2	0	0	1
miR-642a-3p	2.36142e-07	1.38665e-07	2.27303e-07	0		miR-642a-3p	0	0	0	1	0	1	0	0	1	0	0	0	0	0	0	0
miR-643	1.18071e-06	1.10932e-06	6.81909e-07	0		miR-643	3	1	0	1	7	0	1	0	1	0	0	2	0	0	0	0
miR-644a	0	0	0	0		miR-644a	0	0	0	0	0	0	0	0	0	0	0	0	0	0	0	0
miR-645	0	0	0	0		miR-645	0	0	0	0	0	0	0	0	0	0	0	0	0	0	0	0
miR-646	0	0	0	0		miR-646	0	0	0	0	0	0	0	0	0	0	0	0	0	0	0	0
miR-647	0	0	0	0		miR-647	0	0	0	0	0	0	0	0	0	0	0	0	0	0	0	0
miR-648	0	0	0	0		miR-648	0	0	0	0	0	0	0	0	0	0	0	0	0	0	0	0
miR-649	0	0	0	0		miR-649	0	0	0	0	0	0	0	0	0	0	0	0	0	0	0	0
miR-650	0	0	0	0		miR-650	0	0	0	0	0	0	0	0	0	0	0	0	0	0	0	0
miR-651-5p	0.000121141	7.95934e-05	0.00010115	7.62375e-05		miR-651-5p	222	63	71	157	288	84	116	86	230	107	0	108	0	3	4	13
miR-651-3p	9.44568e-07	2.07997e-06	2.04573e-06	0		miR-651-3p	1	1	2	0	12	2	1	0	3	3	0	3	0	0	0	0
miR-652-5p	4.3214e-05	1.78877e-05	3.0004e-05	4.19306e-05		miR-652-5p	110	20	13	40	86	6	20	17	93	10	0	29	4	1	1	5
miR-652-3p	8.57195e-05	0.000107049	0.000154566	8.00494e-05		miR-652-3p	184	29	42	108	507	53	108	104	498	49	0	133	9	0	1	11
miR-548d-5p	3.02262e-05	2.0245e-05	4.88701e-05	7.62375e-06		miR-548d-5p	80	6	14	28	76	14	31	25	141	22	0	52	0	0	1	1
miR-548d-3p	1.70022e-05	1.03998e-05	2.06846e-05	1.14356e-05		miR-548d-3p	31	6	9	26	34	17	16	8	61	12	0	18	0	0	1	2
miR-661	0	0	0	0		miR-661	0	0	0	0	0	0	0	0	0	0	0	0	0	0	0	0
miR-662	0	0	0	0		miR-662	0	0	0	0	0	0	0	0	0	0	0	0	0	0	0	0
miR-663a	0	0	0	0		miR-663a	0	0	0	0	0	0	0	0	0	0	0	0	0	0	0	0
miR-449b-5p	1.18071e-06	7.90388e-06	5.68257e-06	0		miR-449b-5p	4	0	0	1	38	2	7	10	14	4	0	7	0	0	0	0
miR-449b-3p	7.08426e-07	9.70652e-07	2.50033e-06	0		miR-449b-3p	2	0	0	1	2	3	2	0	6	3	0	2	0	0	0	0
miR-653-5p	0	0	0	0		miR-653-5p	0	0	0	0	0	0	0	0	0	0	0	0	0	0	0	0
miR-653-3p	1.65299e-06	5.40792e-06	5.22797e-06	3.81188e-06		miR-653-3p	2	4	0	1	11	10	14	4	10	5	0	8	0	0	0	1
miR-411-5p	0	0	0	3.81188e-06		miR-411-5p	0	0	0	0	0	0	0	0	0	0	0	0	0	0	0	1
miR-411-3p	2.36142e-07	4.15994e-07	0	0		miR-411-3p	0	0	0	1	0	2	0	1	0	0	0	0	0	0	0	0
miR-654-5p	0	0	0	0		miR-654-5p	0	0	0	0	0	0	0	0	0	0	0	0	0	0	0	0
miR-654-3p	4.72284e-07	1.38665e-07	1.36382e-06	0		miR-654-3p	1	0	0	1	1	0	0	0	4	1	0	1	0	0	0	0
miR-655-5p	0	0	0	0		miR-655-5p	0	0	0	0	0	0	0	0	0	0	0	0	0	0	0	0
miR-655-3p	0	1.38665e-07	4.54606e-07	0		miR-655-3p	0	0	0	0	0	0	1	0	1	0	0	1	0	0	0	0
miR-656-5p	0	0	0	0		miR-656-5p	0	0	0	0	0	0	0	0	0	0	0	0	0	0	0	0
miR-656-3p	0	1.38665e-07	0	0		miR-656-3p	0	0	0	0	1	0	0	0	0	0	0	0	0	0	0	0
miR-549a-5p	0	0	2.27303e-07	0		miR-549a-5p	0	0	0	0	0	0	0	0	0	0	0	1	0	0	0	0
miR-549a-3p	0	0	0	0		miR-549a-3p	0	0	0	0	0	0	0	0	0	0	0	0	0	0	0	0
miR-657	0	1.38665e-07	0	0		miR-657	0	0	0	0	0	1	0	0	0	0	0	0	0	0	0	0
miR-658	0	0	0	0		miR-658	0	0	0	0	0	0	0	0	0	0	0	0	0	0	0	0
miR-659-5p	0	0	6.81909e-07	0		miR-659-5p	0	0	0	0	0	0	0	0	2	0	0	1	0	0	0	0
miR-659-3p	2.36142e-07	0	0	0		miR-659-3p	1	0	0	0	0	0	0	0	0	0	0	0	0	0	0	0
miR-660-5p	0.000824844	0.000668086	0.00115152	0.000987276		miR-660-5p	1723	500	274	996	2484	735	715	884	3033	1030	4	999	82	33	17	127
miR-660-3p	1.88914e-06	3.32795e-06	4.31876e-06	0		miR-660-3p	7	1	0	0	12	0	5	7	14	2	0	3	0	0	0	0
miR-421	0.000590355	0.000621772	0.000715777	0.00067089		miR-421	891	431	273	905	2274	734	833	643	2012	590	2	545	38	22	27	89
miR-542-5p	3.75466e-05	6.6975e-05	5.13705e-05	5.33663e-05		miR-542-5p	79	18	15	47	207	70	91	115	134	29	0	63	4	1	3	6
miR-542-3p	0.000176634	0.000298406	0.000306632	0.000163911		miR-542-3p	330	82	108	228	920	311	459	462	734	262	0	353	8	7	6	22
miR-758-5p	0	0	0	0		miR-758-5p	0	0	0	0	0	0	0	0	0	0	0	0	0	0	0	0
miR-758-3p	7.08426e-07	1.38665e-07	9.09212e-07	0		miR-758-3p	0	0	1	2	0	0	1	0	3	1	0	0	0	0	0	0
miR-1264	0	0	0	0		miR-1264	0	0	0	0	0	0	0	0	0	0	0	0	0	0	0	0
miR-671-5p	0.000238267	0.000691936	0.000342545	0.00048792		miR-671-5p	599	74	94	242	3030	493	749	718	1029	205	1	272	56	11	14	47
miR-671-3p	4.95898e-06	8.5972e-06	7.7283e-06	1.14356e-05		miR-671-3p	7	7	3	4	19	12	15	16	21	5	0	8	1	1	0	1
miR-668-5p	0	0	0	0		miR-668-5p	0	0	0	0	0	0	0	0	0	0	0	0	0	0	0	0
miR-668-3p	0	0	0	0		miR-668-3p	0	0	0	0	0	0	0	0	0	0	0	0	0	0	0	0
miR-550a-3-5p	2.36142e-07	5.54658e-07	6.81909e-07	3.81188e-06		miR-550a-3-5p	0	0	0	1	3	0	1	0	3	0	0	0	1	0	0	0
miR-767-5p	2.36142e-07	1.38665e-06	1.13651e-06	7.62375e-06		miR-767-5p	0	0	1	0	6	2	2	0	1	1	0	3	2	0	0	0
miR-767-3p	0	2.77329e-07	0	0		miR-767-3p	0	0	0	0	1	1	0	0	0	0	0	0	0	0	0	0
miR-1224-5p	0	0	2.27303e-07	0		miR-1224-5p	0	0	0	0	0	0	0	0	1	0	0	0	0	0	0	0
miR-1224-3p	0	1.38665e-06	1.59112e-06	0		miR-1224-3p	0	0	0	0	2	0	6	2	3	2	0	2	0	0	0	0
miR-151b	0	1.38665e-07	0	3.81188e-06		miR-151b	0	0	0	0	0	0	0	1	0	0	0	0	1	0	0	0
miR-320b	0.000157743	8.5972e-05	9.27396e-05	0.00012198		miR-320b	307	40	92	229	348	76	98	98	268	56	1	83	14	0	7	11
miR-320c	2.97539e-05	2.20477e-05	2.15938e-05	3.43069e-05		miR-320c	55	7	24	40	90	26	24	19	60	16	1	18	3	0	0	6
miR-1296-5p	0.000188677	0.000317958	0.000233895	0.000266831		miR-1296-5p	344	117	116	222	1113	357	382	441	611	227	5	186	12	7	6	45
miR-1296-3p	1.13348e-05	4.43726e-06	5.00066e-06	7.62375e-06		miR-1296-3p	27	2	8	11	19	1	5	7	16	3	0	3	0	0	0	2
miR-1468-5p	5.43127e-06	2.3573e-06	2.72763e-06	0		miR-1468-5p	10	5	0	8	10	1	4	2	7	3	0	2	0	0	0	0
miR-1468-3p	0	2.77329e-07	0	0		miR-1468-3p	0	0	0	0	2	0	0	0	0	0	0	0	0	0	0	0
miR-1323	4.72284e-07	5.82391e-06	6.59178e-06	0		miR-1323	1	0	0	1	22	3	13	4	19	3	0	7	0	0	0	0
miR-1271-5p	9.44568e-06	1.9413e-05	1.18198e-05	1.52475e-05		miR-1271-5p	13	8	7	12	56	19	35	30	23	16	0	13	1	0	0	3
miR-1271-3p	6.47029e-05	0.00011107	9.6831e-05	8.76732e-05		miR-1271-3p	151	18	44	61	489	47	111	154	285	36	2	103	11	1	1	10
miR-1301-5p	0	0	0	0		miR-1301-5p	0	0	0	0	0	0	0	0	0	0	0	0	0	0	0	0
miR-1301-3p	0.000121377	0.000342501	0.000207528	0.000301138		miR-1301-3p	183	142	49	140	1081	497	462	430	493	233	2	185	16	20	12	31
miR-454-5p	1.51131e-05	1.15092e-05	1.54566e-05	7.62375e-06		miR-454-5p	36	5	0	23	55	9	8	11	46	10	0	12	0	0	1	1
miR-454-3p	0.00238291	0.00208607	0.00178092	0.00165435		miR-454-3p	5122	1042	735	3192	7290	2326	2690	2738	4423	1615	3	1794	119	48	56	211
miR-1185-5p	0	0	0	0		miR-1185-5p	0	0	0	0	0	0	0	0	0	0	0	0	0	0	0	0
miR-1185-2-3p	0	0	4.54606e-07	0		miR-1185-2-3p	0	0	0	0	0	0	0	0	0	0	0	2	0	0	0	0
miR-449c-5p	3.06985e-05	9.55398e-05	7.70557e-05	2.28713e-05		miR-449c-5p	65	10	15	40	371	66	140	112	200	80	0	59	0	0	0	6
miR-449c-3p	0	2.77329e-07	0	0		miR-449c-3p	0	0	0	0	2	0	0	0	0	0	0	0	0	0	0	0
miR-1283	0	4.15994e-07	2.27303e-07	0		miR-1283	0	0	0	0	3	0	0	0	0	1	0	0	0	0	0	0
miR-769-5p	0.000215362	0.000334736	0.000349819	0.000251584		miR-769-5p	396	82	162	272	1197	262	488	467	933	275	4	327	9	6	6	45
miR-769-3p	9.25677e-05	0.000132979	7.16004e-05	0.000118168		miR-769-3p	193	40	57	102	473	139	175	172	176	72	0	67	6	6	3	16
miR-766-5p	6.13969e-06	5.96257e-06	3.86415e-06	7.62375e-06		miR-766-5p	20	3	0	3	28	6	6	3	11	3	0	3	0	1	0	1
miR-766-3p	2.47949e-05	3.09222e-05	3.43227e-05	3.0495e-05		miR-766-3p	38	18	7	42	111	52	30	30	107	24	0	20	3	1	1	3
miR-378d	4.95898e-06	9.70652e-06	1.38655e-05	3.81188e-06		miR-378d	5	3	5	8	32	11	18	9	34	13	0	14	0	0	0	1
miR-1185-1-3p	4.72284e-07	4.15994e-07	4.54606e-07	0		miR-1185-1-3p	0	0	0	2	1	0	0	2	1	1	0	0	0	0	0	0
miR-762	0	0	0	0		miR-762	0	0	0	0	0	0	0	0	0	0	0	0	0	0	0	0
miR-802	0	0	0	0		miR-802	0	0	0	0	0	0	0	0	0	0	0	0	0	0	0	0
miR-670-5p	0	0	0	0		miR-670-5p	0	0	0	0	0	0	0	0	0	0	0	0	0	0	0	0
miR-670-3p	0	0	0	0		miR-670-3p	0	0	0	0	0	0	0	0	0	0	0	0	0	0	0	0
miR-1298-5p	0	0	0	0		miR-1298-5p	0	0	0	0	0	0	0	0	0	0	0	0	0	0	0	0
miR-1298-3p	0	0	0	0		miR-1298-3p	0	0	0	0	0	0	0	0	0	0	0	0	0	0	0	0
miR-2113	0	0	0	0		miR-2113	0	0	0	0	0	0	0	0	0	0	0	0	0	0	0	0
miR-761	0	0	0	0		miR-761	0	0	0	0	0	0	0	0	0	0	0	0	0	0	0	0
miR-764	0	0	0	0		miR-764	0	0	0	0	0	0	0	0	0	0	0	0	0	0	0	0
miR-759	0	0	0	0		miR-759	0	0	0	0	0	0	0	0	0	0	0	0	0	0	0	0
miR-765	2.36142e-07	1.38665e-07	0	0		miR-765	0	0	0	1	0	0	1	0	0	0	0	0	0	0	0	0
miR-770-5p	0	0	0	0		miR-770-5p	0	0	0	0	0	0	0	0	0	0	0	0	0	0	0	0
miR-675-5p	4.72284e-07	9.70652e-07	6.81909e-07	0		miR-675-5p	0	1	0	1	2	2	1	2	0	1	0	2	0	0	0	0
miR-675-3p	0	0	0	0		miR-675-3p	0	0	0	0	0	0	0	0	0	0	0	0	0	0	0	0
miR-298	2.36142e-07	4.15994e-07	4.54606e-07	7.62375e-06		miR-298	0	1	0	0	0	0	2	1	2	0	0	0	0	0	0	2
miR-891a-5p	4.25056e-06	5.40792e-06	3.86415e-06	3.81188e-06		miR-891a-5p	2	5	9	2	13	12	13	1	6	6	0	5	0	1	0	0
miR-891a-3p	0	0	0	0		miR-891a-3p	0	0	0	0	0	0	0	0	0	0	0	0	0	0	0	0
miR-300	0	0	0	0		miR-300	0	0	0	0	0	0	0	0	0	0	0	0	0	0	0	0
miR-892a	0	0	2.27303e-07	0		miR-892a	0	0	0	0	0	0	0	0	0	0	0	1	0	0	0	0
miR-450b-5p	0.000222682	0.000339451	0.000248215	0.000266831		miR-450b-5p	426	160	90	267	1152	402	442	452	677	225	0	190	18	11	6	35
miR-450b-3p	2.59756e-06	4.2986e-06	5.00066e-06	7.62375e-06		miR-450b-3p	5	3	1	2	17	2	7	5	9	4	0	9	0	0	0	2
miR-874-5p	1.13348e-05	1.45598e-05	1.47747e-05	1.14356e-05		miR-874-5p	21	8	4	15	49	15	19	22	46	11	0	8	0	0	2	1
miR-874-3p	5.97439e-05	0.000161267	7.70557e-05	6.099e-05		miR-874-3p	104	46	37	66	541	203	216	203	217	57	1	64	3	1	1	11
miR-890	0	0	0	0		miR-890	0	0	0	0	0	0	0	0	0	0	0	0	0	0	0	0
miR-891b	7.08426e-07	1.66397e-06	1.36382e-06	0		miR-891b	2	0	0	1	7	2	1	2	4	2	0	0	0	0	0	0
miR-888-5p	2.36142e-07	5.54658e-07	6.81909e-07	0		miR-888-5p	0	0	0	1	1	0	2	1	2	0	0	1	0	0	0	0
miR-888-3p	0	0	0	0		miR-888-3p	0	0	0	0	0	0	0	0	0	0	0	0	0	0	0	0
miR-892b	0	2.77329e-07	6.81909e-07	0		miR-892b	0	0	0	0	2	0	0	0	3	0	0	0	0	0	0	0
miR-541-5p	0	0	0	0		miR-541-5p	0	0	0	0	0	0	0	0	0	0	0	0	0	0	0	0
miR-541-3p	0	0	0	0		miR-541-3p	0	0	0	0	0	0	0	0	0	0	0	0	0	0	0	0
miR-889-5p	0	0	0	0		miR-889-5p	0	0	0	0	0	0	0	0	0	0	0	0	0	0	0	0
miR-889-3p	2.36142e-07	2.77329e-07	2.27303e-07	0		miR-889-3p	1	0	0	0	0	0	1	1	1	0	0	0	0	0	0	0
miR-875-5p	2.36142e-07	8.31987e-07	6.81909e-07	0		miR-875-5p	1	0	0	0	2	0	4	0	3	0	0	0	0	0	0	0
miR-875-3p	0	0	0	0		miR-875-3p	0	0	0	0	0	0	0	0	0	0	0	0	0	0	0	0
miR-876-5p	5.24235e-05	8.69426e-05	7.59192e-05	7.24256e-05		miR-876-5p	105	9	27	81	346	27	88	166	205	20	1	108	5	0	1	13
miR-876-3p	3.77827e-06	1.08158e-05	7.7283e-06	0		miR-876-3p	13	0	3	0	43	7	11	17	26	1	0	7	0	0	0	0
miR-708-5p	0.000389634	0.000465358	0.000429602	0.000484108		miR-708-5p	768	153	205	524	1722	429	640	565	1152	324	3	411	35	6	21	65
miR-708-3p	2.47949e-05	1.15092e-05	1.54566e-05	1.14356e-05		miR-708-3p	44	12	13	36	37	14	18	14	38	16	0	14	1	0	0	2
miR-147b-5p	4.72284e-07	2.3573e-06	1.59112e-06	0		miR-147b-5p	1	1	0	0	12	3	0	2	6	1	0	0	0	0	0	0
miR-147b-3p	1.18071e-06	2.21863e-06	1.13651e-06	0		miR-147b-3p	3	0	2	0	7	1	4	4	3	1	0	1	0	0	0	0
miR-190b-5p	1.95998e-05	0.000323227	0.000355729	1.90594e-05		miR-190b-5p	33	17	7	26	1181	376	444	330	916	332	2	315	0	5	0	0
miR-190b-3p	2.36142e-07	1.27571e-05	1.75023e-05	0		miR-190b-3p	1	0	0	0	43	12	21	16	53	8	0	16	0	0	0	0
miR-744-5p	0.000526597	0.000868594	0.00048711	0.000754752		miR-744-5p	1015	290	266	659	3341	952	1058	913	1314	414	3	412	69	21	35	73
miR-744-3p	1.95998e-05	2.53756e-05	1.18198e-05	1.90594e-05		miR-744-3p	25	15	10	33	85	29	25	44	27	12	0	13	3	0	0	2
miR-885-5p	4.72284e-07	2.77329e-07	9.09212e-07	7.62375e-06		miR-885-5p	1	0	0	1	0	1	0	1	4	0	0	0	0	0	0	2
miR-885-3p	0	0	0	0		miR-885-3p	0	0	0	0	0	0	0	0	0	0	0	0	0	0	0	0
miR-877-5p	2.73925e-05	4.1738e-05	3.43227e-05	6.099e-05		miR-877-5p	54	10	14	38	180	47	45	29	105	15	0	31	6	1	3	6
miR-877-3p	2.8337e-06	1.19251e-05	1.04559e-05	1.90594e-05		miR-877-3p	5	2	1	4	47	11	14	14	29	8	0	9	2	1	0	2
miR-887-5p	0	0	0	0		miR-887-5p	0	0	0	0	0	0	0	0	0	0	0	0	0	0	0	0
miR-887-3p	1.46408e-05	2.2325e-05	1.38655e-05	3.81188e-06		miR-887-3p	29	8	10	15	66	33	31	31	30	18	1	12	0	0	0	1
miR-665	0	0	0	0		miR-665	0	0	0	0	0	0	0	0	0	0	0	0	0	0	0	0
miR-873-5p	7.08426e-07	9.70652e-07	1.59112e-06	0		miR-873-5p	3	0	0	0	6	0	1	0	5	0	0	2	0	0	0	0
miR-873-3p	4.4867e-06	3.74394e-06	4.77336e-06	3.81188e-06		miR-873-3p	4	6	6	3	16	2	7	2	9	10	0	2	0	1	0	0
miR-543	9.44568e-07	1.38665e-06	2.27303e-07	0		miR-543	2	0	1	1	4	1	3	2	1	0	0	0	0	0	0	0
miR-374b-5p	0.000896867	0.000792052	0.000727824	0.000827177		miR-374b-5p	2046	448	283	1021	3189	733	983	807	2172	491	4	535	85	21	21	90
miR-374b-3p	0.000206388	2.30183e-05	4.27329e-05	4.57425e-05		miR-374b-3p	319	206	128	221	55	37	43	31	81	58	0	49	6	0	2	4
miR-760	1.44047e-05	1.59464e-05	1.00013e-05	2.66831e-05		miR-760	24	8	12	17	74	18	13	10	28	10	0	6	2	0	1	4
miR-301b-5p	6.13969e-06	6.10124e-06	3.63685e-06	3.81188e-06		miR-301b-5p	7	6	6	7	24	2	13	5	11	4	0	1	0	1	0	0
miR-301b-3p	0.000375938	0.00132605	0.000777831	0.000754752		miR-301b-3p	626	179	285	502	4305	791	2142	2325	1894	415	1	1112	44	5	21	128
miR-216b-5p	4.4867e-06	4.15994e-06	5.22797e-06	0		miR-216b-5p	7	1	6	5	18	8	2	2	16	4	0	3	0	0	0	0
miR-216b-3p	2.36142e-07	0	2.27303e-07	0		miR-216b-3p	0	0	1	0	0	0	0	0	0	0	0	1	0	0	0	0
miR-208b-5p	0	0	0	0		miR-208b-5p	0	0	0	0	0	0	0	0	0	0	0	0	0	0	0	0
miR-208b-3p	0	0	2.27303e-07	7.62375e-06		miR-208b-3p	0	0	0	0	0	0	0	0	1	0	0	0	0	0	0	2
miR-920	0	0	0	0		miR-920	0	0	0	0	0	0	0	0	0	0	0	0	0	0	0	0
miR-921	0	0	0	0		miR-921	0	0	0	0	0	0	0	0	0	0	0	0	0	0	0	0
miR-922	0	0	0	0		miR-922	0	0	0	0	0	0	0	0	0	0	0	0	0	0	0	0
miR-924	0	0	0	0		miR-924	0	0	0	0	0	0	0	0	0	0	0	0	0	0	0	0
miR-509-3-5p	0	5.54658e-07	2.27303e-07	0		miR-509-3-5p	0	0	0	0	2	0	2	0	1	0	0	0	0	0	0	0
miR-933	7.08426e-06	7.62655e-06	7.04639e-06	1.14356e-05		miR-933	14	4	5	7	29	4	11	11	20	2	0	9	0	0	1	2
miR-934	0	3.10608e-05	3.11405e-05	0		miR-934	0	0	0	0	111	17	51	45	78	18	0	41	0	0	0	0
miR-935	9.304e-05	0.000106633	7.22823e-05	0.000118168		miR-935	173	61	55	105	396	104	147	122	203	56	0	59	9	2	5	15
miR-936	0	0	0	0		miR-936	0	0	0	0	0	0	0	0	0	0	0	0	0	0	0	0
miR-937-5p	0	1.38665e-07	0	0		miR-937-5p	0	0	0	0	1	0	0	0	0	0	0	0	0	0	0	0
miR-937-3p	3.30599e-06	2.63463e-06	2.50033e-06	0		miR-937-3p	3	3	5	3	10	4	2	3	8	2	0	1	0	0	0	0
miR-938	0	1.38665e-07	0	0		miR-938	0	0	0	0	0	0	1	0	0	0	0	0	0	0	0	0
miR-939-5p	7.55654e-06	1.38665e-06	2.50033e-06	1.52475e-05		miR-939-5p	17	5	5	5	6	1	1	2	9	0	0	2	1	0	3	0
miR-939-3p	2.36142e-07	0	0	0		miR-939-3p	1	0	0	0	0	0	0	0	0	0	0	0	0	0	0	0
miR-940	2.03082e-05	4.81166e-05	2.31849e-05	4.95544e-05		miR-940	35	10	14	27	187	39	60	61	62	17	0	23	9	0	0	4
miR-941	1.91275e-05	4.02127e-05	4.29602e-05	4.95544e-05		miR-941	47	6	9	19	171	25	41	53	134	13	0	42	2	3	0	8
miR-942-5p	2.07805e-05	2.13543e-05	2.56852e-05	1.90594e-05		miR-942-5p	35	19	11	23	73	24	28	29	65	20	0	28	1	1	0	3
miR-942-3p	3.54213e-06	9.70652e-07	1.13651e-06	3.81188e-06		miR-942-3p	3	3	2	7	2	1	3	1	3	1	0	1	0	1	0	0
miR-943	0	0	2.27303e-07	0		miR-943	0	0	0	0	0	0	0	0	1	0	0	0	0	0	0	0
miR-944	4.72284e-07	0	0	0		miR-944	1	0	0	1	0	0	0	0	0	0	0	0	0	0	0	0
miR-297	0	0	0	0		miR-297	0	0	0	0	0	0	0	0	0	0	0	0	0	0	0	0
miR-1178-5p	0	0	0	0		miR-1178-5p	0	0	0	0	0	0	0	0	0	0	0	0	0	0	0	0
miR-1178-3p	0	0	0	0		miR-1178-3p	0	0	0	0	0	0	0	0	0	0	0	0	0	0	0	0
miR-1179	0	1.38665e-07	0	0		miR-1179	0	0	0	0	1	0	0	0	0	0	0	0	0	0	0	0
miR-1180-5p	6.84812e-06	9.70652e-07	2.04573e-06	3.81188e-06		miR-1180-5p	15	4	2	8	6	0	0	1	7	1	0	1	0	1	0	0
miR-1180-3p	0.000954486	0.000548695	0.00045597	0.000895791		miR-1180-3p	1949	420	398	1275	2068	595	669	625	1228	389	4	385	74	19	39	103
miR-1181	0	0	0	0		miR-1181	0	0	0	0	0	0	0	0	0	0	0	0	0	0	0	0
miR-1182	0	0	0	0		miR-1182	0	0	0	0	0	0	0	0	0	0	0	0	0	0	0	0
miR-1183	0	0	0	0		miR-1183	0	0	0	0	0	0	0	0	0	0	0	0	0	0	0	0
miR-1184	0	0	0	0		miR-1184	0	0	0	0	0	0	0	0	0	0	0	0	0	0	0	0
miR-1225-5p	4.72284e-07	2.77329e-07	0	0		miR-1225-5p	2	0	0	0	0	0	0	2	0	0	0	0	0	0	0	0
miR-1225-3p	0	0	0	0		miR-1225-3p	0	0	0	0	0	0	0	0	0	0	0	0	0	0	0	0
miR-1226-5p	1.34601e-05	5.68524e-06	3.18224e-06	3.81188e-06		miR-1226-5p	29	4	10	14	23	8	5	5	8	3	0	3	0	0	0	1
miR-1226-3p	4.06164e-05	7.72361e-05	7.45554e-05	3.81188e-05		miR-1226-3p	64	34	28	46	269	100	103	85	204	65	1	58	5	2	3	0
miR-1227-5p	0	0	0	0		miR-1227-5p	0	0	0	0	0	0	0	0	0	0	0	0	0	0	0	0
miR-1227-3p	2.36142e-07	4.15994e-07	0	0		miR-1227-3p	1	0	0	0	1	0	0	2	0	0	0	0	0	0	0	0
miR-1228-5p	7.08426e-07	1.38665e-07	9.09212e-07	0		miR-1228-5p	2	0	1	0	1	0	0	0	2	0	0	2	0	0	0	0
miR-1228-3p	0	0	0	0		miR-1228-3p	0	0	0	0	0	0	0	0	0	0	0	0	0	0	0	0
miR-1229-5p	2.36142e-07	1.38665e-07	0	3.81188e-06		miR-1229-5p	1	0	0	0	0	0	1	0	0	0	0	0	1	0	0	0
miR-1229-3p	1.25155e-05	1.23411e-05	8.41021e-06	2.28713e-05		miR-1229-3p	11	12	8	22	42	14	16	17	23	9	0	5	1	1	1	3
miR-1231	0	0	0	0		miR-1231	0	0	0	0	0	0	0	0	0	0	0	0	0	0	0	0
miR-1233-5p	0	0	0	0		miR-1233-5p	0	0	0	0	0	0	0	0	0	0	0	0	0	0	0	0
miR-1233-3p	0	2.77329e-07	2.27303e-07	0		miR-1233-3p	0	0	0	0	1	1	0	0	1	0	0	0	0	0	0	0
miR-1234-3p	1.41685e-06	2.21863e-06	2.04573e-06	0		miR-1234-3p	2	1	0	3	9	6	1	0	5	4	0	0	0	0	0	0
miR-1236-5p	0	2.77329e-07	2.27303e-07	0		miR-1236-5p	0	0	0	0	0	1	1	0	1	0	0	0	0	0	0	0
miR-1236-3p	0	0	4.54606e-07	0		miR-1236-3p	0	0	0	0	0	0	0	0	1	1	0	0	0	0	0	0
miR-1237-5p	7.08426e-07	0	0	0		miR-1237-5p	0	3	0	0	0	0	0	0	0	0	0	0	0	0	0	0
miR-1237-3p	0	0	0	0		miR-1237-3p	0	0	0	0	0	0	0	0	0	0	0	0	0	0	0	0
miR-1238-5p	0	0	0	0		miR-1238-5p	0	0	0	0	0	0	0	0	0	0	0	0	0	0	0	0
miR-1238-3p	0	0	0	0		miR-1238-3p	0	0	0	0	0	0	0	0	0	0	0	0	0	0	0	0
miR-1200	0	0	0	0		miR-1200	0	0	0	0	0	0	0	0	0	0	0	0	0	0	0	0
miR-1202	0	0	0	0		miR-1202	0	0	0	0	0	0	0	0	0	0	0	0	0	0	0	0
miR-1203	0	0	0	0		miR-1203	0	0	0	0	0	0	0	0	0	0	0	0	0	0	0	0
miR-663b	0	1.38665e-07	0	0		miR-663b	0	0	0	0	1	0	0	0	0	0	0	0	0	0	0	0
miR-1204	0	0	0	0		miR-1204	0	0	0	0	0	0	0	0	0	0	0	0	0	0	0	0
miR-1205	0	0	0	0		miR-1205	0	0	0	0	0	0	0	0	0	0	0	0	0	0	0	0
miR-1206	0	0	0	0		miR-1206	0	0	0	0	0	0	0	0	0	0	0	0	0	0	0	0
miR-1207-5p	0	0	0	0		miR-1207-5p	0	0	0	0	0	0	0	0	0	0	0	0	0	0	0	0
miR-1207-3p	0	0	0	0		miR-1207-3p	0	0	0	0	0	0	0	0	0	0	0	0	0	0	0	0
miR-1208	0	0	0	0		miR-1208	0	0	0	0	0	0	0	0	0	0	0	0	0	0	0	0
miR-548e-5p	7.79269e-06	6.37857e-06	1.20471e-05	7.62375e-06		miR-548e-5p	23	3	4	3	28	4	7	7	31	8	0	14	0	0	0	2
miR-548e-3p	3.30599e-05	3.45275e-05	3.54593e-05	3.81188e-05		miR-548e-3p	55	23	16	46	122	39	53	35	90	36	0	30	3	1	1	5
miR-548j-5p	8.73725e-06	3.46661e-06	4.54606e-06	3.81188e-06		miR-548j-5p	17	5	6	9	12	6	7	0	16	4	0	0	0	1	0	0
miR-548j-3p	0	4.15994e-07	9.09212e-07	0		miR-548j-3p	0	0	0	0	1	1	1	0	4	0	0	0	0	0	0	0
miR-1285-5p	4.25056e-06	2.21863e-06	2.72763e-06	7.62375e-06		miR-1285-5p	3	4	1	10	6	3	4	3	8	2	0	2	0	1	1	0
miR-1285-3p	1.53492e-05	1.92744e-05	1.88661e-05	6.48019e-05		miR-1285-3p	29	9	9	18	80	14	27	18	56	14	0	13	3	0	1	13
miR-1286	0	1.80264e-06	6.81909e-07	3.81188e-06		miR-1286	0	0	0	0	7	1	4	1	2	1	0	0	0	0	0	1
miR-1287-5p	8.50111e-06	1.80264e-05	9.31942e-06	0		miR-1287-5p	18	1	1	16	67	10	25	28	18	6	0	17	0	0	0	0
miR-1287-3p	1.88914e-06	4.43726e-06	2.04573e-06	0		miR-1287-3p	2	1	3	2	12	2	9	9	3	2	0	4	0	0	0	0
miR-1289	0	1.38665e-07	0	0		miR-1289	0	0	0	0	0	0	0	1	0	0	0	0	0	0	0	0
miR-1290	1.88914e-06	2.63463e-06	1.81842e-06	1.52475e-05		miR-1290	3	1	1	3	14	2	0	3	6	0	0	2	1	2	0	1
miR-1291	0	1.38665e-07	2.27303e-07	0		miR-1291	0	0	0	0	0	0	0	1	0	0	0	1	0	0	0	0
miR-548k	7.3204e-05	5.15832e-05	5.478e-05	7.62375e-05		miR-548k	118	52	45	95	153	76	61	82	117	68	0	56	3	6	4	7
miR-1293	0	8.31987e-07	6.81909e-07	0		miR-1293	0	0	0	0	3	2	0	1	3	0	0	0	0	0	0	0
miR-1294	0	6.93323e-07	1.13651e-06	0		miR-1294	0	0	0	0	2	1	2	0	3	2	0	0	0	0	0	0
miR-1295a	1.27517e-05	8.04254e-06	9.09212e-06	0		miR-1295a	19	10	9	16	23	19	8	8	24	5	1	10	0	0	0	0
miR-1297	0	0	0	0		miR-1297	0	0	0	0	0	0	0	0	0	0	0	0	0	0	0	0
miR-1299	4.01441e-06	5.40792e-06	3.18224e-06	7.62375e-06		miR-1299	10	0	1	6	18	2	11	8	5	6	0	3	0	0	0	2
miR-548l	3.6602e-05	1.45598e-05	1.70477e-05	2.28713e-05		miR-548l	84	10	10	51	56	11	20	18	48	10	0	17	0	0	3	3
miR-1302	2.36142e-07	0	0	0		miR-1302	1	0	0	0	0	0	0	0	0	0	0	0	0	0	0	0
miR-1303	5.90355e-05	1.96904e-05	4.11418e-05	5.33663e-05		miR-1303	89	34	32	95	71	28	26	17	102	44	0	35	4	2	1	7
miR-1304-5p	4.25056e-06	4.71459e-06	4.54606e-06	0		miR-1304-5p	10	3	1	4	13	5	11	5	9	4	0	7	0	0	0	0
miR-1304-3p	0.000131767	3.32795e-05	3.84142e-05	6.099e-05		miR-1304-3p	177	105	84	192	116	45	44	35	98	47	0	24	2	2	3	9
miR-1305	4.03803e-05	2.3157e-05	3.2277e-05	2.66831e-05		miR-1305	97	14	18	42	81	30	33	23	73	32	0	37	1	0	3	3
miR-1243	4.72284e-07	5.54658e-07	1.13651e-06	0		miR-1243	1	0	1	0	0	0	2	2	5	0	0	0	0	0	0	0
miR-548f-5p	0	0	0	0		miR-548f-5p	0	0	0	0	0	0	0	0	0	0	0	0	0	0	0	0
miR-548f-3p	0	0	0	0		miR-548f-3p	0	0	0	0	0	0	0	0	0	0	0	0	0	0	0	0
miR-1244	0	1.38665e-07	0	0		miR-1244	0	0	0	0	0	1	0	0	0	0	0	0	0	0	0	0
miR-1245a	0	0	0	0		miR-1245a	0	0	0	0	0	0	0	0	0	0	0	0	0	0	0	0
miR-1246	1.88914e-06	3.60528e-06	1.59112e-06	3.81188e-06		miR-1246	5	0	2	1	9	2	2	13	4	0	0	3	0	0	1	0
miR-1247-5p	4.72284e-07	1.38665e-07	2.27303e-07	0		miR-1247-5p	0	1	0	1	0	1	0	0	1	0	0	0	0	0	0	0
miR-1247-3p	0	0	0	0		miR-1247-3p	0	0	0	0	0	0	0	0	0	0	0	0	0	0	0	0
miR-1248	7.08426e-07	3.32795e-06	2.95494e-06	1.14356e-05		miR-1248	2	1	0	0	17	0	4	3	4	3	0	6	0	1	0	2
miR-1249-5p	2.59756e-06	0	2.27303e-07	0		miR-1249-5p	6	2	0	3	0	0	0	0	0	0	0	1	0	0	0	0
miR-1249-3p	3.04623e-05	4.60366e-05	4.81882e-05	6.48019e-05		miR-1249-3p	72	17	16	24	165	58	45	64	136	44	1	31	8	1	1	7
miR-1250-5p	1.67661e-05	1.52531e-05	1.5002e-05	1.14356e-05		miR-1250-5p	22	11	13	25	46	22	25	17	43	6	0	17	2	0	0	1
miR-1250-3p	0	0	0	0		miR-1250-3p	0	0	0	0	0	0	0	0	0	0	0	0	0	0	0	0
miR-1251-5p	0	0	0	0		miR-1251-5p	0	0	0	0	0	0	0	0	0	0	0	0	0	0	0	0
miR-1251-3p	0	0	0	0		miR-1251-3p	0	0	0	0	0	0	0	0	0	0	0	0	0	0	0	0
miR-1253	0	0	0	0		miR-1253	0	0	0	0	0	0	0	0	0	0	0	0	0	0	0	0
miR-1255a	1.88914e-06	2.77329e-06	2.27303e-06	3.81188e-06		miR-1255a	5	0	2	1	14	2	1	3	4	2	1	3	0	0	0	1
miR-1256	4.72284e-07	1.24798e-06	2.50033e-06	0		miR-1256	0	1	0	1	5	0	2	2	7	1	0	3	0	0	0	0
miR-1257	0	1.38665e-07	0	0		miR-1257	0	0	0	0	1	0	0	0	0	0	0	0	0	0	0	0
miR-1258	1.18071e-06	2.77329e-07	4.54606e-07	0		miR-1258	2	2	0	1	0	2	0	0	0	2	0	0	0	0	0	0
miR-1260a	1.08625e-05	6.51723e-06	1.11378e-05	1.90594e-05		miR-1260a	19	0	7	20	24	5	3	15	31	11	0	7	1	0	1	3
miR-548g-5p	1.53492e-05	1.41438e-05	1.2729e-05	1.52475e-05		miR-548g-5p	38	5	11	11	53	12	19	18	38	6	0	12	0	0	1	3
miR-548g-3p	9.44568e-07	9.70652e-07	2.27303e-06	0		miR-548g-3p	2	0	2	0	2	2	2	1	4	4	0	2	0	0	0	0
miR-1261	0	0	6.81909e-07	3.81188e-06		miR-1261	0	0	0	0	0	0	0	0	3	0	0	0	0	0	0	1
miR-1262	2.12528e-06	6.93323e-07	1.81842e-06	0		miR-1262	2	3	1	3	3	0	0	2	3	1	0	4	0	0	0	0
miR-1263	0	0	0	0		miR-1263	0	0	0	0	0	0	0	0	0	0	0	0	0	0	0	0
miR-548n	1.13348e-05	7.07189e-06	1.18198e-05	1.52475e-05		miR-548n	36	0	2	10	38	4	4	5	30	12	0	10	1	2	0	1
miR-548m	0	0	0	0		miR-548m	0	0	0	0	0	0	0	0	0	0	0	0	0	0	0	0
miR-1265	0	0	0	0		miR-1265	0	0	0	0	0	0	0	0	0	0	0	0	0	0	0	0
miR-548o-3p	1.39324e-05	1.22025e-05	1.84115e-05	1.52475e-05		miR-548o-3p	19	9	6	25	43	14	19	12	45	14	0	22	1	0	0	3
miR-1266-5p	2.40865e-05	5.26925e-06	5.00066e-06	1.14356e-05		miR-1266-5p	30	31	9	32	20	10	5	3	11	3	0	8	2	0	0	1
miR-1266-3p	2.36142e-07	0	2.27303e-07	0		miR-1266-3p	1	0	0	0	0	0	0	0	1	0	0	0	0	0	0	0
miR-1267	0	0	0	0		miR-1267	0	0	0	0	0	0	0	0	0	0	0	0	0	0	0	0
miR-1268a	7.08426e-07	1.38665e-07	2.04573e-06	0		miR-1268a	1	0	0	2	0	0	0	1	6	1	0	2	0	0	0	0
miR-1269a	2.36142e-07	1.38665e-07	0	0		miR-1269a	1	0	0	0	0	0	1	0	0	0	0	0	0	0	0	0
miR-1270	0	0	0	0		miR-1270	0	0	0	0	0	0	0	0	0	0	0	0	0	0	0	0
miR-1272	0	1.38665e-07	0	0		miR-1272	0	0	0	0	0	1	0	0	0	0	0	0	0	0	0	0
miR-548h-5p	4.69923e-05	1.48371e-05	2.2503e-05	7.62375e-06		miR-548h-5p	91	17	16	75	51	17	25	14	60	14	0	25	1	0	0	1
miR-548h-3p	3.04623e-05	2.05223e-05	3.09132e-05	3.81188e-06		miR-548h-3p	57	10	20	42	69	19	34	26	82	11	0	43	1	0	0	0
miR-1275	2.36142e-07	4.15994e-07	9.09212e-07	0		miR-1275	0	1	0	0	1	0	0	2	4	0	0	0	0	0	0	0
miR-1276	7.08426e-07	0	9.09212e-07	0		miR-1276	2	1	0	0	0	0	0	0	1	1	0	2	0	0	0	0
miR-302e	0	0	0	0		miR-302e	0	0	0	0	0	0	0	0	0	0	0	0	0	0	0	0
miR-302f	0	0	0	0		miR-302f	0	0	0	0	0	0	0	0	0	0	0	0	0	0	0	0
miR-1277-5p	0.000373577	0.000257084	0.000540754	0.000247772		miR-1277-5p	848	176	103	455	891	260	272	431	1344	423	2	610	17	7	5	36
miR-1277-3p	0.000231655	0.000248625	0.000494384	0.000259208		miR-1277-3p	304	203	160	314	821	324	284	364	1069	463	3	640	15	14	5	34
miR-548p	9.44568e-07	5.54658e-07	9.09212e-07	0		miR-548p	3	0	1	0	3	1	0	0	1	2	0	1	0	0	0	0
miR-548i	1.41685e-06	2.77329e-07	4.54606e-07	0		miR-548i	2	1	1	2	1	0	1	0	1	1	0	0	0	0	0	0
miR-1278	6.37583e-06	8.18121e-06	6.36448e-06	1.14356e-05		miR-1278	10	4	7	6	17	12	18	12	12	1	0	15	0	0	1	2
miR-1279	0	0	0	0		miR-1279	0	0	0	0	0	0	0	0	0	0	0	0	0	0	0	0
miR-1281	0	0	0	0		miR-1281	0	0	0	0	0	0	0	0	0	0	0	0	0	0	0	0
miR-1282	0	0	0	0		miR-1282	0	0	0	0	0	0	0	0	0	0	0	0	0	0	0	0
miR-1284	9.44568e-06	5.82391e-06	1.06832e-05	1.14356e-05		miR-1284	28	2	2	8	16	12	8	6	25	15	0	7	1	0	0	2
miR-1288-5p	0	0	0	0		miR-1288-5p	0	0	0	0	0	0	0	0	0	0	0	0	0	0	0	0
miR-1288-3p	1.18071e-06	5.54658e-07	0	0		miR-1288-3p	0	2	1	2	1	1	0	2	0	0	0	0	0	0	0	0
miR-1292-5p	1.70022e-05	2.30183e-05	2.15938e-05	1.90594e-05		miR-1292-5p	4	15	14	39	25	50	43	48	29	32	0	34	0	1	1	3
miR-1292-3p	0	4.15994e-07	0	0		miR-1292-3p	0	0	0	0	1	2	0	0	0	0	0	0	0	0	0	0
miR-1252-5p	9.44568e-07	9.70652e-07	6.81909e-07	0		miR-1252-5p	1	1	0	2	2	0	4	1	0	1	0	2	0	0	0	0
miR-1252-3p	2.36142e-07	2.77329e-07	2.27303e-07	0		miR-1252-3p	0	0	0	1	2	0	0	0	0	0	0	1	0	0	0	0
miR-1255b-5p	1.65299e-06	1.66397e-06	2.04573e-06	3.81188e-06		miR-1255b-5p	2	2	1	2	4	2	2	4	7	0	0	2	0	0	0	1
miR-1255b-2-3p	0	1.38665e-07	0	0		miR-1255b-2-3p	0	0	0	0	1	0	0	0	0	0	0	0	0	0	0	0
miR-664a-5p	3.77827e-06	1.66397e-06	4.54606e-06	0		miR-664a-5p	10	0	0	6	5	5	1	1	13	3	1	3	0	0	0	0
miR-664a-3p	7.60377e-05	5.31085e-05	7.22823e-05	6.48019e-05		miR-664a-3p	119	67	35	101	200	56	62	65	188	70	3	57	7	0	1	9
miR-1306-5p	8.83171e-05	9.15186e-05	0.000108423	5.71781e-05		miR-1306-5p	177	46	54	97	361	89	111	99	316	74	0	87	4	2	2	7
miR-1306-3p	0	0	0	0		miR-1306-3p	0	0	0	0	0	0	0	0	0	0	0	0	0	0	0	0
miR-1307-5p	0.000128697	0.000365104	0.00027731	0.000373564		miR-1307-5p	307	31	57	150	1566	172	384	511	832	120	0	268	32	5	13	48
miR-1307-3p	0.00198525	0.000778047	0.000724414	0.00107495		miR-1307-3p	3052	1280	1402	2673	2565	881	1211	954	1774	699	2	712	73	27	44	138
miR-513b-5p	0	9.70652e-07	4.54606e-07	0		miR-513b-5p	0	0	0	0	2	2	2	1	0	1	0	1	0	0	0	0
miR-513b-3p	0	0	0	0		miR-513b-3p	0	0	0	0	0	0	0	0	0	0	0	0	0	0	0	0
miR-513c-5p	0	1.38665e-07	4.54606e-07	0		miR-513c-5p	0	0	0	0	1	0	0	0	1	0	0	1	0	0	0	0
miR-513c-3p	0	2.77329e-07	0	0		miR-513c-3p	0	0	0	0	2	0	0	0	0	0	0	0	0	0	0	0
miR-1321	0	0	0	0		miR-1321	0	0	0	0	0	0	0	0	0	0	0	0	0	0	0	0
miR-1322	0	0	0	0		miR-1322	0	0	0	0	0	0	0	0	0	0	0	0	0	0	0	0
miR-1197	4.72284e-07	1.38665e-07	0	0		miR-1197	0	0	0	2	0	0	1	0	0	0	0	0	0	0	0	0
miR-1324	0	0	0	0		miR-1324	0	0	0	0	0	0	0	0	0	0	0	0	0	0	0	0
miR-1469	0	0	0	0		miR-1469	0	0	0	0	0	0	0	0	0	0	0	0	0	0	0	0
miR-1470	0	0	0	0		miR-1470	0	0	0	0	0	0	0	0	0	0	0	0	0	0	0	0
miR-1471	0	0	0	0		miR-1471	0	0	0	0	0	0	0	0	0	0	0	0	0	0	0	0
miR-1537-5p	6.84812e-06	6.2399e-06	6.36448e-06	0		miR-1537-5p	15	0	2	12	27	0	5	13	22	1	0	5	0	0	0	0
miR-1537-3p	5.66741e-06	6.2399e-06	6.81909e-06	3.81188e-06		miR-1537-3p	15	1	0	8	27	2	4	12	18	2	0	10	1	0	0	0
miR-1538	0	4.15994e-07	2.27303e-07	0		miR-1538	0	0	0	0	2	0	0	1	1	0	0	0	0	0	0	0
miR-1539	0	0	0	0		miR-1539	0	0	0	0	0	0	0	0	0	0	0	0	0	0	0	0
miR-103b	0	0	0	0		miR-103b	0	0	0	0	0	0	0	0	0	0	0	0	0	0	0	0
miR-320d	5.19512e-06	6.93323e-06	5.68257e-06	3.81188e-06		miR-320d	13	1	2	6	30	6	5	9	16	6	0	3	1	0	0	0
miR-1825	0	0	0	0		miR-1825	0	0	0	0	0	0	0	0	0	0	0	0	0	0	0	0
miR-1827	0	0	0	0		miR-1827	0	0	0	0	0	0	0	0	0	0	0	0	0	0	0	0
miR-1908-5p	5.19512e-06	3.18928e-06	2.50033e-06	0		miR-1908-5p	11	0	4	7	9	5	5	4	6	0	0	5	0	0	0	0
miR-1908-3p	4.72284e-07	5.54658e-07	4.54606e-07	0		miR-1908-3p	0	1	1	0	3	1	0	0	0	0	0	2	0	0	0	0
miR-1909-5p	0	0	0	0		miR-1909-5p	0	0	0	0	0	0	0	0	0	0	0	0	0	0	0	0
miR-1909-3p	4.72284e-07	5.54658e-07	1.36382e-06	0		miR-1909-3p	0	0	0	2	1	1	2	0	3	2	0	1	0	0	0	0
miR-1910-5p	2.12528e-06	1.80264e-06	1.59112e-06	0		miR-1910-5p	3	2	1	3	5	4	2	2	5	0	0	2	0	0	0	0
miR-1910-3p	2.36142e-07	9.70652e-07	6.81909e-07	0		miR-1910-3p	0	0	1	0	3	3	1	0	1	1	0	1	0	0	0	0
miR-1911-5p	0	1.38665e-07	0	3.81188e-06		miR-1911-5p	0	0	0	0	0	0	0	1	0	0	0	0	1	0	0	0
miR-1911-3p	0	0	0	0		miR-1911-3p	0	0	0	0	0	0	0	0	0	0	0	0	0	0	0	0
miR-1912-5p	0	0	0	0		miR-1912-5p	0	0	0	0	0	0	0	0	0	0	0	0	0	0	0	0
miR-1912-3p	0	0	0	0		miR-1912-3p	0	0	0	0	0	0	0	0	0	0	0	0	0	0	0	0
miR-1913	1.65299e-06	4.15994e-07	6.81909e-07	0		miR-1913	5	0	0	2	1	0	1	1	3	0	0	0	0	0	0	0
miR-1914-5p	1.41685e-06	2.21863e-06	1.13651e-06	0		miR-1914-5p	2	2	2	0	6	6	4	0	5	0	0	0	0	0	0	0
miR-1914-3p	4.72284e-07	4.15994e-07	4.54606e-07	0		miR-1914-3p	2	0	0	0	1	1	1	0	1	0	0	1	0	0	0	0
miR-1915-5p	0	4.15994e-07	0	0		miR-1915-5p	0	0	0	0	3	0	0	0	0	0	0	0	0	0	0	0
miR-1915-3p	0	2.77329e-07	0	0		miR-1915-3p	0	0	0	0	0	0	0	2	0	0	0	0	0	0	0	0
miR-1972	7.08426e-07	2.77329e-07	2.27303e-07	0		miR-1972	3	0	0	0	2	0	0	0	1	0	0	0	0	0	0	0
miR-1973	0	1.38665e-07	0	0		miR-1973	0	0	0	0	0	0	1	0	0	0	0	0	0	0	0	0
miR-1976	0	0	0	0		miR-1976	0	0	0	0	0	0	0	0	0	0	0	0	0	0	0	0
miR-2052	0	0	0	0		miR-2052	0	0	0	0	0	0	0	0	0	0	0	0	0	0	0	0
miR-2053	0	0	0	0		miR-2053	0	0	0	0	0	0	0	0	0	0	0	0	0	0	0	0
miR-2054	0	0	0	0		miR-2054	0	0	0	0	0	0	0	0	0	0	0	0	0	0	0	0
miR-2110	6.25776e-05	8.13961e-05	4.15964e-05	7.62375e-05		miR-2110	125	45	36	59	316	87	102	82	116	34	1	32	6	6	4	4
miR-2114-5p	4.95898e-06	3.32795e-06	3.86415e-06	0		miR-2114-5p	13	3	1	4	13	4	3	4	11	2	0	4	0	0	0	0
miR-2114-3p	0	1.38665e-07	0	0		miR-2114-3p	0	0	0	0	0	0	1	0	0	0	0	0	0	0	0	0
miR-2115-5p	0	0	2.27303e-07	0		miR-2115-5p	0	0	0	0	0	0	0	0	1	0	0	0	0	0	0	0
miR-2115-3p	2.36142e-07	1.38665e-07	0	0		miR-2115-3p	0	0	0	1	0	0	1	0	0	0	0	0	0	0	0	0
miR-2116-5p	2.36142e-07	4.15994e-07	0	0		miR-2116-5p	0	1	0	0	3	0	0	0	0	0	0	0	0	0	0	0
miR-2116-3p	0	2.77329e-07	0	0		miR-2116-3p	0	0	0	0	0	0	0	2	0	0	0	0	0	0	0	0
miR-2117	0	0	0	0		miR-2117	0	0	0	0	0	0	0	0	0	0	0	0	0	0	0	0
miR-548q	2.36142e-06	8.31987e-07	2.50033e-06	3.81188e-06		miR-548q	6	1	0	3	4	0	1	1	7	2	0	2	1	0	0	0
miR-2276-5p	0	0	4.54606e-07	0		miR-2276-5p	0	0	0	0	0	0	0	0	2	0	0	0	0	0	0	0
miR-2276-3p	2.36142e-06	6.93323e-07	3.40954e-06	0		miR-2276-3p	6	0	0	4	3	0	2	0	5	7	0	3	0	0	0	0
miR-2277-5p	1.03902e-05	9.98384e-06	8.86481e-06	1.14356e-05		miR-2277-5p	22	8	6	8	30	15	14	13	16	16	0	7	1	0	1	1
miR-2277-3p	7.08426e-06	1.17865e-05	6.13718e-06	3.81188e-06		miR-2277-3p	14	1	3	12	42	5	22	16	21	1	0	5	1	0	0	0
miR-2278	2.12528e-06	8.18121e-06	5.00066e-06	7.62375e-06		miR-2278	4	1	1	3	34	12	9	4	16	4	0	2	0	0	0	2
miR-2681-5p	0	0	0	0		miR-2681-5p	0	0	0	0	0	0	0	0	0	0	0	0	0	0	0	0
miR-2681-3p	0	0	0	0		miR-2681-3p	0	0	0	0	0	0	0	0	0	0	0	0	0	0	0	0
miR-2682-5p	0	0	0	0		miR-2682-5p	0	0	0	0	0	0	0	0	0	0	0	0	0	0	0	0
miR-2682-3p	0	0	0	0		miR-2682-3p	0	0	0	0	0	0	0	0	0	0	0	0	0	0	0	0
miR-711	0	0	0	0		miR-711	0	0	0	0	0	0	0	0	0	0	0	0	0	0	0	0
miR-718	0	0	0	0		miR-718	0	0	0	0	0	0	0	0	0	0	0	0	0	0	0	0
miR-2861	0	0	0	0		miR-2861	0	0	0	0	0	0	0	0	0	0	0	0	0	0	0	0
miR-2909	0	0	0	0		miR-2909	0	0	0	0	0	0	0	0	0	0	0	0	0	0	0	0
miR-3115	6.84812e-06	6.10124e-06	4.77336e-06	1.14356e-05		miR-3115	16	1	3	9	26	4	6	8	15	2	0	4	1	0	0	2
miR-3116	0	2.77329e-07	0	0		miR-3116	0	0	0	0	0	1	1	0	0	0	0	0	0	0	0	0
miR-3117-5p	0	0	0	0		miR-3117-5p	0	0	0	0	0	0	0	0	0	0	0	0	0	0	0	0
miR-3117-3p	4.72284e-07	6.93323e-07	2.27303e-07	0		miR-3117-3p	2	0	0	0	2	1	0	2	0	1	0	0	0	0	0	0
miR-3118	2.36142e-07	0	0	0		miR-3118	0	0	0	1	0	0	0	0	0	0	0	0	0	0	0	0
miR-3119	0	0	0	0		miR-3119	0	0	0	0	0	0	0	0	0	0	0	0	0	0	0	0
miR-3120-5p	0	0	0	0		miR-3120-5p	0	0	0	0	0	0	0	0	0	0	0	0	0	0	0	0
miR-3120-3p	2.36142e-07	1.10932e-06	9.09212e-07	0		miR-3120-3p	0	1	0	0	5	0	2	1	4	0	0	0	0	0	0	0
miR-3121-5p	2.36142e-07	1.38665e-07	0	0		miR-3121-5p	0	0	0	1	0	1	0	0	0	0	0	0	0	0	0	0
miR-3121-3p	1.65299e-06	2.77329e-07	4.54606e-07	0		miR-3121-3p	3	2	0	2	2	0	0	0	1	0	0	1	0	0	0	0
miR-3122	0	0	0	0		miR-3122	0	0	0	0	0	0	0	0	0	0	0	0	0	0	0	0
miR-3123	5.66741e-06	1.38665e-07	2.04573e-06	3.81188e-06		miR-3123	10	4	2	8	1	0	0	0	8	0	0	1	0	0	0	1
miR-3124-5p	7.08426e-07	6.93323e-07	2.27303e-07	0		miR-3124-5p	0	0	2	1	4	0	1	0	0	0	0	1	0	0	0	0
miR-3124-3p	7.08426e-07	2.77329e-07	6.81909e-07	0		miR-3124-3p	0	3	0	0	1	0	0	1	3	0	0	0	0	0	0	0
miR-548s	1.41685e-06	1.38665e-06	1.36382e-06	0		miR-548s	2	1	2	1	5	0	3	2	4	2	0	0	0	0	0	0
miR-3125	0	0	0	0		miR-3125	0	0	0	0	0	0	0	0	0	0	0	0	0	0	0	0
miR-3126-5p	1.41685e-06	8.31987e-07	4.54606e-07	0		miR-3126-5p	1	0	0	5	1	2	0	3	2	0	0	0	0	0	0	0
miR-3126-3p	0	2.77329e-07	4.54606e-07	0		miR-3126-3p	0	0	0	0	1	0	0	1	1	0	0	1	0	0	0	0
miR-3127-5p	7.79269e-06	4.15994e-06	3.18224e-06	3.81188e-06		miR-3127-5p	12	5	9	7	21	1	3	5	8	3	0	3	0	1	0	0
miR-3127-3p	2.8337e-06	2.3573e-06	2.72763e-06	3.81188e-06		miR-3127-3p	9	1	1	1	12	1	1	3	7	3	0	2	0	0	0	1
miR-3128	0	1.38665e-07	0	0		miR-3128	0	0	0	0	0	0	1	0	0	0	0	0	0	0	0	0
miR-3129-5p	0	0	2.27303e-07	0		miR-3129-5p	0	0	0	0	0	0	0	0	1	0	0	0	0	0	0	0
miR-3129-3p	0	0	2.27303e-07	0		miR-3129-3p	0	0	0	0	0	0	0	0	1	0	0	0	0	0	0	0
miR-3130-5p	4.72284e-07	4.15994e-07	4.54606e-07	0		miR-3130-5p	0	0	2	0	2	0	0	1	2	0	0	0	0	0	0	0
miR-3130-3p	2.36142e-07	0	2.27303e-07	0		miR-3130-3p	0	0	1	0	0	0	0	0	1	0	0	0	0	0	0	0
miR-3131	5.90355e-06	6.93323e-06	6.59178e-06	3.81188e-06		miR-3131	8	7	6	4	23	4	10	13	21	4	0	4	0	0	0	1
miR-3132	4.72284e-07	2.77329e-07	0	0		miR-3132	2	0	0	0	1	0	0	1	0	0	0	0	0	0	0	0
miR-3133	7.08426e-06	2.3573e-06	2.50033e-06	0		miR-3133	4	7	5	14	6	3	3	5	6	1	0	4	0	0	0	0
miR-378b	0	0	0	0		miR-378b	0	0	0	0	0	0	0	0	0	0	0	0	0	0	0	0
miR-3134	0	5.54658e-07	2.27303e-07	0		miR-3134	0	0	0	0	0	1	0	3	0	0	0	1	0	0	0	0
miR-3135a	2.36142e-07	2.77329e-07	0	0		miR-3135a	0	0	0	1	1	0	0	1	0	0	0	0	0	0	0	0
miR-466	0	0	0	0		miR-466	0	0	0	0	0	0	0	0	0	0	0	0	0	0	0	0
miR-3136-5p	3.30599e-06	4.71459e-06	4.77336e-06	3.81188e-06		miR-3136-5p	4	0	2	8	20	6	6	2	10	4	0	7	0	0	0	1
miR-3136-3p	0	0	0	0		miR-3136-3p	0	0	0	0	0	0	0	0	0	0	0	0	0	0	0	0
miR-544b	0	0	0	0		miR-544b	0	0	0	0	0	0	0	0	0	0	0	0	0	0	0	0
miR-3137	2.36142e-07	2.77329e-07	4.54606e-07	0		miR-3137	0	0	1	0	2	0	0	0	1	1	0	0	0	0	0	0
miR-3138	1.18071e-06	2.77329e-07	4.54606e-07	0		miR-3138	5	0	0	0	2	0	0	0	1	1	0	0	0	0	0	0
miR-3139	9.44568e-07	1.9413e-06	2.27303e-06	0		miR-3139	2	2	0	0	4	4	2	4	6	2	0	2	0	0	0	0
miR-3140-5p	0	2.77329e-07	6.81909e-07	0		miR-3140-5p	0	0	0	0	1	1	0	0	1	1	0	1	0	0	0	0
miR-3140-3p	1.88914e-06	9.70652e-07	9.09212e-07	3.81188e-06		miR-3140-3p	4	2	2	0	4	0	0	3	3	1	0	0	0	0	0	1
miR-548t-5p	0	4.15994e-07	2.27303e-07	0		miR-548t-5p	0	0	0	0	0	0	0	3	1	0	0	0	0	0	0	0
miR-548t-3p	2.33781e-05	2.92582e-05	3.68231e-05	3.43069e-05		miR-548t-3p	42	15	8	34	107	31	40	33	100	23	1	38	2	2	1	4
miR-3141	0	0	0	0		miR-3141	0	0	0	0	0	0	0	0	0	0	0	0	0	0	0	0
miR-3142	0	0	0	0		miR-3142	0	0	0	0	0	0	0	0	0	0	0	0	0	0	0	0
miR-3143	3.77827e-06	1.38665e-06	4.09145e-06	1.52475e-05		miR-3143	10	0	0	6	6	2	1	1	13	2	0	3	0	0	1	3
miR-548u	3.54213e-06	4.2986e-06	5.90988e-06	3.81188e-06		miR-548u	5	1	4	5	16	2	7	6	18	1	0	7	1	0	0	0
miR-3144-5p	0	0	0	0		miR-3144-5p	0	0	0	0	0	0	0	0	0	0	0	0	0	0	0	0
miR-3144-3p	1.88914e-06	2.07997e-06	2.04573e-06	3.81188e-06		miR-3144-3p	5	0	0	3	7	3	4	1	6	3	0	0	1	0	0	0
miR-3145-5p	1.41685e-06	8.31987e-07	4.54606e-07	0		miR-3145-5p	1	4	0	1	5	1	0	0	0	1	0	1	0	0	0	0
miR-3145-3p	2.36142e-07	1.80264e-06	1.59112e-06	0		miR-3145-3p	0	1	0	0	4	4	3	2	4	1	0	2	0	0	0	0
miR-1273c	2.36142e-07	4.15994e-07	1.36382e-06	0		miR-1273c	1	0	0	0	2	0	1	0	4	0	0	2	0	0	0	0
miR-3146	2.12528e-06	2.77329e-07	1.36382e-06	3.81188e-06		miR-3146	4	2	1	2	1	1	0	0	2	0	0	4	0	0	1	0
miR-3147	0	0	0	0		miR-3147	0	0	0	0	0	0	0	0	0	0	0	0	0	0	0	0
miR-548v	2.12528e-06	1.9413e-06	2.50033e-06	0		miR-548v	4	4	0	1	4	5	4	1	8	0	0	3	0	0	0	0
miR-3148	0	0	2.27303e-07	0		miR-3148	0	0	0	0	0	0	0	0	1	0	0	0	0	0	0	0
miR-3149	1.65299e-06	1.66397e-06	6.81909e-07	0		miR-3149	4	0	0	3	8	0	2	2	1	0	0	2	0	0	0	0
miR-3150a-5p	1.41685e-06	1.52531e-06	1.36382e-06	0		miR-3150a-5p	2	3	0	1	6	1	1	3	4	1	0	1	0	0	0	0
miR-3150a-3p	0	6.93323e-07	0	0		miR-3150a-3p	0	0	0	0	2	1	1	1	0	0	0	0	0	0	0	0
miR-3151-5p	2.36142e-07	0	2.27303e-07	0		miR-3151-5p	1	0	0	0	0	0	0	0	1	0	0	0	0	0	0	0
miR-3151-3p	0	0	0	0		miR-3151-3p	0	0	0	0	0	0	0	0	0	0	0	0	0	0	0	0
miR-3152-5p	0	0	0	0		miR-3152-5p	0	0	0	0	0	0	0	0	0	0	0	0	0	0	0	0
miR-3152-3p	0	0	0	0		miR-3152-3p	0	0	0	0	0	0	0	0	0	0	0	0	0	0	0	0
miR-3153	2.36142e-07	0	2.27303e-07	0		miR-3153	1	0	0	0	0	0	0	0	1	0	0	0	0	0	0	0
miR-3074-5p	7.08426e-07	6.93323e-07	6.81909e-07	0		miR-3074-5p	2	0	1	0	4	0	1	0	2	0	0	1	0	0	0	0
miR-3074-3p	5.19512e-06	6.93323e-06	8.41021e-06	0		miR-3074-3p	7	3	1	11	20	10	15	5	23	10	0	4	0	0	0	0
miR-3154	0	0	0	0		miR-3154	0	0	0	0	0	0	0	0	0	0	0	0	0	0	0	0
miR-3155a	0	1.38665e-07	0	0		miR-3155a	0	0	0	0	0	1	0	0	0	0	0	0	0	0	0	0
miR-3156-5p	0	0	0	0		miR-3156-5p	0	0	0	0	0	0	0	0	0	0	0	0	0	0	0	0
miR-3156-3p	0	0	0	0		miR-3156-3p	0	0	0	0	0	0	0	0	0	0	0	0	0	0	0	0
miR-3157-5p	1.39324e-05	2.64849e-05	1.86388e-05	2.66831e-05		miR-3157-5p	19	4	15	21	85	21	40	45	58	7	0	17	5	0	1	1
miR-3157-3p	3.06985e-06	9.70652e-07	9.09212e-07	1.14356e-05		miR-3157-3p	8	1	1	3	4	0	1	2	2	1	0	1	0	0	0	3
miR-3158-5p	2.36142e-07	4.15994e-07	4.54606e-07	0		miR-3158-5p	0	0	0	1	2	0	1	0	1	0	0	1	0	0	0	0
miR-3158-3p	3.77827e-06	7.34922e-06	5.00066e-06	3.81188e-06		miR-3158-3p	9	0	1	6	27	5	6	15	11	2	0	9	0	0	0	1
miR-3159	7.08426e-07	9.70652e-07	4.54606e-07	0		miR-3159	1	1	0	1	4	1	1	1	1	1	0	0	0	0	0	0
miR-3160-5p	0	0	0	0		miR-3160-5p	0	0	0	0	0	0	0	0	0	0	0	0	0	0	0	0
miR-3160-3p	0	0	6.81909e-07	0		miR-3160-3p	0	0	0	0	0	0	0	0	1	0	0	2	0	0	0	0
miR-3161	1.65299e-06	1.10932e-06	9.09212e-07	0		miR-3161	2	4	0	1	2	2	2	2	0	2	0	2	0	0	0	0
miR-3162-5p	0	4.15994e-07	0	0		miR-3162-5p	0	0	0	0	1	2	0	0	0	0	0	0	0	0	0	0
miR-3162-3p	0	1.38665e-07	0	0		miR-3162-3p	0	0	0	0	0	1	0	0	0	0	0	0	0	0	0	0
miR-3163	7.08426e-07	0	0	3.81188e-06		miR-3163	0	0	1	2	0	0	0	0	0	0	0	0	0	0	0	1
miR-3164	1.65299e-06	2.07997e-06	1.81842e-06	3.81188e-06		miR-3164	3	3	0	1	7	2	2	4	6	2	0	0	0	1	0	0
miR-3165	0	2.77329e-07	2.27303e-07	0		miR-3165	0	0	0	0	0	2	0	0	0	0	0	1	0	0	0	0
miR-3166	0	0	0	0		miR-3166	0	0	0	0	0	0	0	0	0	0	0	0	0	0	0	0
miR-1260b	3.30599e-05	4.18767e-05	7.79649e-05	6.48019e-05		miR-1260b	59	18	16	47	161	43	46	52	216	48	1	78	8	0	1	8
miR-3167	0	0	0	0		miR-3167	0	0	0	0	0	0	0	0	0	0	0	0	0	0	0	0
miR-3168	1.18071e-06	1.66397e-06	2.04573e-06	1.52475e-05		miR-3168	2	0	1	2	6	0	1	5	2	0	3	4	1	0	1	2
miR-3169	0	0	0	0		miR-3169	0	0	0	0	0	0	0	0	0	0	0	0	0	0	0	0
miR-3170	2.36142e-07	1.38665e-07	2.27303e-07	0		miR-3170	0	1	0	0	1	0	0	0	1	0	0	0	0	0	0	0
miR-3171	4.72284e-07	5.54658e-07	0	0		miR-3171	1	1	0	0	2	0	0	2	0	0	0	0	0	0	0	0
miR-3173-5p	9.68182e-06	7.48788e-06	9.09212e-06	1.14356e-05		miR-3173-5p	15	9	2	15	23	8	11	12	26	9	0	5	1	1	0	1
miR-3173-3p	3.06985e-06	1.10932e-06	6.81909e-07	3.81188e-06		miR-3173-3p	4	1	3	5	5	2	0	1	2	1	0	0	0	0	0	1
miR-1193	0	0	0	0		miR-1193	0	0	0	0	0	0	0	0	0	0	0	0	0	0	0	0
miR-323b-5p	0	0	0	0		miR-323b-5p	0	0	0	0	0	0	0	0	0	0	0	0	0	0	0	0
miR-323b-3p	0	0	0	0		miR-323b-3p	0	0	0	0	0	0	0	0	0	0	0	0	0	0	0	0
miR-3174	2.8337e-06	1.66397e-06	1.81842e-06	0		miR-3174	7	2	1	2	7	3	2	0	5	0	0	3	0	0	0	0
miR-3175	4.72284e-07	2.77329e-07	4.54606e-07	0		miR-3175	2	0	0	0	0	0	1	1	2	0	0	0	0	0	0	0
miR-3176	4.72284e-07	4.15994e-07	9.09212e-07	0		miR-3176	0	0	0	2	1	1	1	0	4	0	0	0	0	0	0	0
miR-3177-5p	1.41685e-06	4.02127e-06	2.04573e-06	3.81188e-06		miR-3177-5p	4	0	0	2	14	6	2	7	6	0	0	3	1	0	0	0
miR-3177-3p	3.06985e-06	4.02127e-06	2.72763e-06	0		miR-3177-3p	1	4	2	6	15	6	3	5	5	4	0	3	0	0	0	0
miR-3178	0	0	0	0		miR-3178	0	0	0	0	0	0	0	0	0	0	0	0	0	0	0	0
miR-3179	5.43127e-06	4.2986e-06	3.86415e-06	3.81188e-06		miR-3179	15	0	5	3	10	3	10	8	8	4	0	5	1	0	0	0
miR-3180-5p	1.41685e-06	7.48788e-06	7.501e-06	0		miR-3180-5p	2	2	1	1	32	11	5	6	21	6	0	6	0	0	0	0
miR-3180-3p	1.88914e-06	2.80102e-05	1.59112e-05	3.81188e-06		miR-3180-3p	2	2	1	3	113	34	33	22	45	9	1	15	0	1	0	0
miR-548w	1.86552e-05	1.17865e-05	1.54566e-05	7.62375e-06		miR-548w	40	1	13	25	33	11	16	25	44	7	0	17	1	0	0	1
miR-3181	0	0	0	0		miR-3181	0	0	0	0	0	0	0	0	0	0	0	0	0	0	0	0
miR-3182	1.88914e-06	0	4.54606e-07	0		miR-3182	4	0	1	3	0	0	0	0	2	0	0	0	0	0	0	0
miR-3183	1.88914e-06	4.15994e-07	2.27303e-07	3.81188e-06		miR-3183	2	1	3	2	2	0	1	0	1	0	0	0	0	0	0	1
miR-3184-5p	2.36142e-07	4.15994e-07	6.81909e-07	0		miR-3184-5p	0	0	1	0	1	0	2	0	3	0	0	0	0	0	0	0
miR-3184-3p	0	0	0	0		miR-3184-3p	0	0	0	0	0	0	0	0	0	0	0	0	0	0	0	0
miR-3185	0	0	0	0		miR-3185	0	0	0	0	0	0	0	0	0	0	0	0	0	0	0	0
miR-3065-5p	0.000191039	0.000189138	0.000261626	0.000102921		miR-3065-5p	378	41	69	321	698	201	276	189	663	239	0	249	8	2	6	11
miR-3065-3p	1.95998e-05	4.45113e-05	4.79609e-05	7.62375e-06		miR-3065-3p	48	13	3	19	158	54	72	37	121	51	0	39	0	0	0	2
miR-3186-5p	0	0	0	0		miR-3186-5p	0	0	0	0	0	0	0	0	0	0	0	0	0	0	0	0
miR-3186-3p	0	0	0	0		miR-3186-3p	0	0	0	0	0	0	0	0	0	0	0	0	0	0	0	0
miR-3187-5p	2.36142e-07	9.70652e-07	1.13651e-06	0		miR-3187-5p	0	0	0	1	4	1	1	1	4	0	0	1	0	0	0	0
miR-3187-3p	9.20954e-06	1.28958e-05	7.9556e-06	0		miR-3187-3p	14	4	6	15	49	13	18	13	17	10	0	8	0	0	0	0
miR-3188	3.54213e-06	3.46661e-06	2.27303e-06	0		miR-3188	6	4	3	2	18	2	3	2	3	5	0	2	0	0	0	0
miR-3189-5p	0	0	0	0		miR-3189-5p	0	0	0	0	0	0	0	0	0	0	0	0	0	0	0	0
miR-3189-3p	0	0	0	0		miR-3189-3p	0	0	0	0	0	0	0	0	0	0	0	0	0	0	0	0
miR-320e	0	0	0	0		miR-320e	0	0	0	0	0	0	0	0	0	0	0	0	0	0	0	0
miR-3190-5p	0	0	0	0		miR-3190-5p	0	0	0	0	0	0	0	0	0	0	0	0	0	0	0	0
miR-3190-3p	0	0	0	0		miR-3190-3p	0	0	0	0	0	0	0	0	0	0	0	0	0	0	0	0
miR-3191-5p	0	0	0	0		miR-3191-5p	0	0	0	0	0	0	0	0	0	0	0	0	0	0	0	0
miR-3191-3p	0	0	0	0		miR-3191-3p	0	0	0	0	0	0	0	0	0	0	0	0	0	0	0	0
miR-3192-5p	1.88914e-06	1.10932e-06	6.81909e-07	3.81188e-06		miR-3192-5p	3	2	0	3	6	0	1	1	3	0	0	0	1	0	0	0
miR-3192-3p	0	0	0	0		miR-3192-3p	0	0	0	0	0	0	0	0	0	0	0	0	0	0	0	0
miR-3193	0	0	0	0		miR-3193	0	0	0	0	0	0	0	0	0	0	0	0	0	0	0	0
miR-3194-5p	0	0	0	0		miR-3194-5p	0	0	0	0	0	0	0	0	0	0	0	0	0	0	0	0
miR-3194-3p	0	1.38665e-07	4.54606e-07	0		miR-3194-3p	0	0	0	0	1	0	0	0	1	0	0	1	0	0	0	0
miR-3195	0	0	4.54606e-07	0		miR-3195	0	0	0	0	0	0	0	0	2	0	0	0	0	0	0	0
miR-3196	4.72284e-07	1.38665e-07	6.81909e-07	3.81188e-06		miR-3196	1	0	0	1	1	0	0	0	3	0	0	0	0	0	1	0
miR-548x-5p	7.08426e-07	4.15994e-07	1.13651e-06	0		miR-548x-5p	1	0	1	1	1	0	1	1	4	1	0	0	0	0	0	0
miR-548x-3p	0	0	0	0		miR-548x-3p	0	0	0	0	0	0	0	0	0	0	0	0	0	0	0	0
miR-3197	0	5.54658e-07	4.54606e-07	3.81188e-06		miR-3197	0	0	0	0	2	1	0	1	2	0	0	0	0	0	1	0
miR-3198	7.08426e-07	4.15994e-07	4.54606e-07	0		miR-3198	2	0	0	1	0	1	1	1	0	1	0	1	0	0	0	0
miR-3199	0	0	0	0		miR-3199	0	0	0	0	0	0	0	0	0	0	0	0	0	0	0	0
miR-3200-5p	9.44568e-07	3.32795e-06	2.04573e-06	0		miR-3200-5p	0	2	1	1	6	2	12	4	4	2	0	3	0	0	0	0
miR-3200-3p	3.09346e-05	6.4479e-05	5.40981e-05	6.48019e-05		miR-3200-3p	54	21	19	37	214	59	99	93	136	40	0	62	7	1	3	6
miR-3201	0	0	0	0		miR-3201	0	0	0	0	0	0	0	0	0	0	0	0	0	0	0	0
miR-514b-5p	0	5.54658e-07	0	0		miR-514b-5p	0	0	0	0	3	0	0	1	0	0	0	0	0	0	0	0
miR-514b-3p	0	0	0	0		miR-514b-3p	0	0	0	0	0	0	0	0	0	0	0	0	0	0	0	0
miR-3202	0	1.38665e-07	2.27303e-07	0		miR-3202	0	0	0	0	1	0	0	0	0	0	0	1	0	0	0	0
miR-4295	0	0	0	0		miR-4295	0	0	0	0	0	0	0	0	0	0	0	0	0	0	0	0
miR-4296	0	0	0	0		miR-4296	0	0	0	0	0	0	0	0	0	0	0	0	0	0	0	0
miR-4297	0	0	0	0		miR-4297	0	0	0	0	0	0	0	0	0	0	0	0	0	0	0	0
miR-378c	5.45488e-05	5.53271e-05	8.27383e-05	9.1485e-05		miR-378c	94	20	28	89	220	33	68	78	248	46	0	70	4	2	2	16
miR-4293	0	0	0	0		miR-4293	0	0	0	0	0	0	0	0	0	0	0	0	0	0	0	0
miR-4294	0	0	0	0		miR-4294	0	0	0	0	0	0	0	0	0	0	0	0	0	0	0	0
miR-4301	0	0	0	0		miR-4301	0	0	0	0	0	0	0	0	0	0	0	0	0	0	0	0
miR-4299	0	0	0	0		miR-4299	0	0	0	0	0	0	0	0	0	0	0	0	0	0	0	0
miR-4298	0	0	0	0		miR-4298	0	0	0	0	0	0	0	0	0	0	0	0	0	0	0	0
miR-4300	0	0	0	0		miR-4300	0	0	0	0	0	0	0	0	0	0	0	0	0	0	0	0
miR-4304	0	0	0	0		miR-4304	0	0	0	0	0	0	0	0	0	0	0	0	0	0	0	0
miR-4302	0	0	0	0		miR-4302	0	0	0	0	0	0	0	0	0	0	0	0	0	0	0	0
miR-4303	0	0	0	0		miR-4303	0	0	0	0	0	0	0	0	0	0	0	0	0	0	0	0
miR-4305	0	0	0	0		miR-4305	0	0	0	0	0	0	0	0	0	0	0	0	0	0	0	0
miR-4306	0	0	0	0		miR-4306	0	0	0	0	0	0	0	0	0	0	0	0	0	0	0	0
miR-4309	0	0	0	0		miR-4309	0	0	0	0	0	0	0	0	0	0	0	0	0	0	0	0
miR-4307	0	0	0	0		miR-4307	0	0	0	0	0	0	0	0	0	0	0	0	0	0	0	0
miR-4308	0	0	0	0		miR-4308	0	0	0	0	0	0	0	0	0	0	0	0	0	0	0	0
miR-4310	0	0	0	0		miR-4310	0	0	0	0	0	0	0	0	0	0	0	0	0	0	0	0
miR-4311	0	0	0	0		miR-4311	0	0	0	0	0	0	0	0	0	0	0	0	0	0	0	0
miR-4312	0	0	0	0		miR-4312	0	0	0	0	0	0	0	0	0	0	0	0	0	0	0	0
miR-4313	0	0	0	0		miR-4313	0	0	0	0	0	0	0	0	0	0	0	0	0	0	0	0
miR-4315	0	0	0	0		miR-4315	0	0	0	0	0	0	0	0	0	0	0	0	0	0	0	0
miR-4316	0	0	0	0		miR-4316	0	0	0	0	0	0	0	0	0	0	0	0	0	0	0	0
miR-4314	0	0	0	0		miR-4314	0	0	0	0	0	0	0	0	0	0	0	0	0	0	0	0
miR-4318	0	0	0	0		miR-4318	0	0	0	0	0	0	0	0	0	0	0	0	0	0	0	0
miR-4319	0	0	0	0		miR-4319	0	0	0	0	0	0	0	0	0	0	0	0	0	0	0	0
miR-4320	0	0	0	0		miR-4320	0	0	0	0	0	0	0	0	0	0	0	0	0	0	0	0
miR-4317	0	0	0	0		miR-4317	0	0	0	0	0	0	0	0	0	0	0	0	0	0	0	0
miR-4322	0	0	0	0		miR-4322	0	0	0	0	0	0	0	0	0	0	0	0	0	0	0	0
miR-4321	0	0	0	0		miR-4321	0	0	0	0	0	0	0	0	0	0	0	0	0	0	0	0
miR-4323	0	0	0	0		miR-4323	0	0	0	0	0	0	0	0	0	0	0	0	0	0	0	0
miR-4324	0	0	0	0		miR-4324	0	0	0	0	0	0	0	0	0	0	0	0	0	0	0	0
miR-4256	0	0	0	0		miR-4256	0	0	0	0	0	0	0	0	0	0	0	0	0	0	0	0
miR-4257	0	0	0	0		miR-4257	0	0	0	0	0	0	0	0	0	0	0	0	0	0	0	0
miR-4258	0	0	0	0		miR-4258	0	0	0	0	0	0	0	0	0	0	0	0	0	0	0	0
miR-4259	0	0	0	0		miR-4259	0	0	0	0	0	0	0	0	0	0	0	0	0	0	0	0
miR-4260	0	0	0	0		miR-4260	0	0	0	0	0	0	0	0	0	0	0	0	0	0	0	0
miR-4253	0	0	0	0		miR-4253	0	0	0	0	0	0	0	0	0	0	0	0	0	0	0	0
miR-4251	0	0	0	0		miR-4251	0	0	0	0	0	0	0	0	0	0	0	0	0	0	0	0
miR-4254	1.18071e-06	2.21863e-06	1.59112e-06	3.81188e-06		miR-4254	4	1	0	0	9	2	3	2	1	3	0	3	1	0	0	0
miR-4255	0	0	0	0		miR-4255	0	0	0	0	0	0	0	0	0	0	0	0	0	0	0	0
miR-4252	0	0	0	0		miR-4252	0	0	0	0	0	0	0	0	0	0	0	0	0	0	0	0
miR-4325	0	0	0	0		miR-4325	0	0	0	0	0	0	0	0	0	0	0	0	0	0	0	0
miR-4326	0	1.38665e-07	0	0		miR-4326	0	0	0	0	0	1	0	0	0	0	0	0	0	0	0	0
miR-4327	0	0	0	0		miR-4327	0	0	0	0	0	0	0	0	0	0	0	0	0	0	0	0
miR-4261	0	0	0	0		miR-4261	0	0	0	0	0	0	0	0	0	0	0	0	0	0	0	0
miR-4265	0	0	0	0		miR-4265	0	0	0	0	0	0	0	0	0	0	0	0	0	0	0	0
miR-4266	0	0	0	0		miR-4266	0	0	0	0	0	0	0	0	0	0	0	0	0	0	0	0
miR-4267	0	0	0	0		miR-4267	0	0	0	0	0	0	0	0	0	0	0	0	0	0	0	0
miR-4262	0	0	0	0		miR-4262	0	0	0	0	0	0	0	0	0	0	0	0	0	0	0	0
miR-2355-5p	0	5.54658e-07	2.27303e-07	0		miR-2355-5p	0	0	0	0	1	0	3	0	1	0	0	0	0	0	0	0
miR-2355-3p	4.72284e-07	1.38665e-07	2.27303e-07	3.81188e-06		miR-2355-3p	0	0	0	2	1	0	0	0	0	0	0	1	1	0	0	0
miR-4268	0	0	0	0		miR-4268	0	0	0	0	0	0	0	0	0	0	0	0	0	0	0	0
miR-4269	0	0	0	0		miR-4269	0	0	0	0	0	0	0	0	0	0	0	0	0	0	0	0
miR-4263	0	0	0	0		miR-4263	0	0	0	0	0	0	0	0	0	0	0	0	0	0	0	0
miR-4264	0	0	0	0		miR-4264	0	0	0	0	0	0	0	0	0	0	0	0	0	0	0	0
miR-4270	0	0	0	0		miR-4270	0	0	0	0	0	0	0	0	0	0	0	0	0	0	0	0
miR-4271	0	0	0	0		miR-4271	0	0	0	0	0	0	0	0	0	0	0	0	0	0	0	0
miR-4272	0	0	0	0		miR-4272	0	0	0	0	0	0	0	0	0	0	0	0	0	0	0	0
miR-4273	0	0	0	0		miR-4273	0	0	0	0	0	0	0	0	0	0	0	0	0	0	0	0
miR-4276	0	0	0	0		miR-4276	0	0	0	0	0	0	0	0	0	0	0	0	0	0	0	0
miR-4275	0	0	0	0		miR-4275	0	0	0	0	0	0	0	0	0	0	0	0	0	0	0	0
miR-4274	0	0	0	0		miR-4274	0	0	0	0	0	0	0	0	0	0	0	0	0	0	0	0
miR-4281	0	0	0	0		miR-4281	0	0	0	0	0	0	0	0	0	0	0	0	0	0	0	0
miR-4277	0	0	0	0		miR-4277	0	0	0	0	0	0	0	0	0	0	0	0	0	0	0	0
miR-4279	0	0	0	0		miR-4279	0	0	0	0	0	0	0	0	0	0	0	0	0	0	0	0
miR-4278	0	0	0	0		miR-4278	0	0	0	0	0	0	0	0	0	0	0	0	0	0	0	0
miR-4280	0	0	0	0		miR-4280	0	0	0	0	0	0	0	0	0	0	0	0	0	0	0	0
miR-4282	0	0	0	0		miR-4282	0	0	0	0	0	0	0	0	0	0	0	0	0	0	0	0
miR-4285	0	0	0	0		miR-4285	0	0	0	0	0	0	0	0	0	0	0	0	0	0	0	0
miR-4283	0	0	0	0		miR-4283	0	0	0	0	0	0	0	0	0	0	0	0	0	0	0	0
miR-4284	0	4.15994e-07	0	0		miR-4284	0	0	0	0	3	0	0	0	0	0	0	0	0	0	0	0
miR-4286	1.18071e-06	6.93323e-07	1.59112e-06	3.81188e-06		miR-4286	4	1	0	0	2	2	0	1	4	0	0	3	1	0	0	0
miR-4287	0	0	0	0		miR-4287	0	0	0	0	0	0	0	0	0	0	0	0	0	0	0	0
miR-4288	0	0	0	0		miR-4288	0	0	0	0	0	0	0	0	0	0	0	0	0	0	0	0
miR-4292	0	0	0	0		miR-4292	0	0	0	0	0	0	0	0	0	0	0	0	0	0	0	0
miR-4289	0	0	0	0		miR-4289	0	0	0	0	0	0	0	0	0	0	0	0	0	0	0	0
miR-4290	0	0	0	0		miR-4290	0	0	0	0	0	0	0	0	0	0	0	0	0	0	0	0
miR-4291	0	0	0	0		miR-4291	0	0	0	0	0	0	0	0	0	0	0	0	0	0	0	0
miR-4329	0	0	0	0		miR-4329	0	0	0	0	0	0	0	0	0	0	0	0	0	0	0	0
miR-4330	0	0	0	0		miR-4330	0	0	0	0	0	0	0	0	0	0	0	0	0	0	0	0
miR-500b-5p	0	0	0	0		miR-500b-5p	0	0	0	0	0	0	0	0	0	0	0	0	0	0	0	0
miR-500b-3p	0	0	0	0		miR-500b-3p	0	0	0	0	0	0	0	0	0	0	0	0	0	0	0	0
miR-4328	0	0	0	0		miR-4328	0	0	0	0	0	0	0	0	0	0	0	0	0	0	0	0
miR-3605-5p	4.72284e-07	6.93323e-07	4.54606e-07	3.81188e-06		miR-3605-5p	0	2	0	0	2	2	0	1	1	1	0	0	0	1	0	0
miR-3605-3p	3.06985e-06	1.9413e-06	5.90988e-06	0		miR-3605-3p	7	1	2	3	8	3	1	2	18	4	0	4	0	0	0	0
miR-3606-5p	0	0	0	0		miR-3606-5p	0	0	0	0	0	0	0	0	0	0	0	0	0	0	0	0
miR-3606-3p	0	0	0	0		miR-3606-3p	0	0	0	0	0	0	0	0	0	0	0	0	0	0	0	0
miR-3609	2.36142e-07	1.38665e-07	4.54606e-07	0		miR-3609	1	0	0	0	0	0	0	1	1	0	1	0	0	0	0	0
miR-3610	0	0	0	0		miR-3610	0	0	0	0	0	0	0	0	0	0	0	0	0	0	0	0
miR-3611	2.8337e-06	6.10124e-06	5.00066e-06	3.81188e-06		miR-3611	9	0	0	3	23	1	12	8	14	2	0	6	0	0	0	1
miR-3612	0	0	0	0		miR-3612	0	0	0	0	0	0	0	0	0	0	0	0	0	0	0	0
miR-3613-5p	0.000159868	0.000292027	0.000272309	0.000221089		miR-3613-5p	396	52	78	151	1082	217	419	388	773	148	0	277	20	4	7	27
miR-3613-3p	2.76286e-05	3.43888e-05	3.47773e-05	3.0495e-05		miR-3613-3p	55	17	11	34	145	33	42	28	102	24	0	27	4	2	0	2
miR-3614-5p	0	0	0	0		miR-3614-5p	0	0	0	0	0	0	0	0	0	0	0	0	0	0	0	0
miR-3614-3p	0	0	0	0		miR-3614-3p	0	0	0	0	0	0	0	0	0	0	0	0	0	0	0	0
miR-3615	5.43127e-06	8.31987e-06	8.63751e-06	7.62375e-06		miR-3615	10	4	4	5	23	12	10	15	23	10	0	5	1	0	1	0
miR-3616-5p	0	0	0	0		miR-3616-5p	0	0	0	0	0	0	0	0	0	0	0	0	0	0	0	0
miR-3616-3p	4.72284e-07	4.15994e-07	2.04573e-06	0		miR-3616-3p	2	0	0	0	1	0	0	2	7	0	0	2	0	0	0	0
miR-3617-5p	2.36142e-07	2.77329e-07	9.09212e-07	0		miR-3617-5p	1	0	0	0	0	1	1	0	4	0	0	0	0	0	0	0
miR-3617-3p	0	0	0	0		miR-3617-3p	0	0	0	0	0	0	0	0	0	0	0	0	0	0	0	0
miR-3618	4.72284e-07	0	0	0		miR-3618	1	0	0	1	0	0	0	0	0	0	0	0	0	0	0	0
miR-3619-5p	2.36142e-07	2.07997e-06	9.09212e-07	0		miR-3619-5p	1	0	0	0	6	1	6	2	4	0	0	0	0	0	0	0
miR-3619-3p	0	1.38665e-07	0	3.81188e-06		miR-3619-3p	0	0	0	0	1	0	0	0	0	0	0	0	0	0	0	1
miR-23c	2.36142e-07	1.38665e-07	0	0		miR-23c	1	0	0	0	1	0	0	0	0	0	0	0	0	0	0	0
miR-3620-5p	0	0	0	0		miR-3620-5p	0	0	0	0	0	0	0	0	0	0	0	0	0	0	0	0
miR-3620-3p	2.57395e-05	1.42824e-05	1.81842e-05	2.66831e-05		miR-3620-3p	36	19	12	42	40	27	23	13	40	30	0	10	1	2	0	4
miR-3621	0	0	0	0		miR-3621	0	0	0	0	0	0	0	0	0	0	0	0	0	0	0	0
miR-3622a-5p	2.36142e-07	1.38665e-07	2.27303e-07	3.81188e-06		miR-3622a-5p	0	0	0	1	1	0	0	0	1	0	0	0	1	0	0	0
miR-3622a-3p	0	2.77329e-07	0	0		miR-3622a-3p	0	0	0	0	0	2	0	0	0	0	0	0	0	0	0	0
miR-3622b-5p	0	0	0	0		miR-3622b-5p	0	0	0	0	0	0	0	0	0	0	0	0	0	0	0	0
miR-3622b-3p	0	0	0	0		miR-3622b-3p	0	0	0	0	0	0	0	0	0	0	0	0	0	0	0	0
miR-3646	0	0	0	0		miR-3646	0	0	0	0	0	0	0	0	0	0	0	0	0	0	0	0
miR-3648	0	0	2.27303e-07	0		miR-3648	0	0	0	0	0	0	0	0	0	0	0	1	0	0	0	0
miR-3649	0	0	0	0		miR-3649	0	0	0	0	0	0	0	0	0	0	0	0	0	0	0	0
miR-3650	0	0	0	0		miR-3650	0	0	0	0	0	0	0	0	0	0	0	0	0	0	0	0
miR-3651	0	8.31987e-07	0	0		miR-3651	0	0	0	0	5	0	0	1	0	0	0	0	0	0	0	0
miR-3652	0	0	0	0		miR-3652	0	0	0	0	0	0	0	0	0	0	0	0	0	0	0	0
miR-3654	0	0	0	0		miR-3654	0	0	0	0	0	0	0	0	0	0	0	0	0	0	0	0
miR-3655	0	0	0	0		miR-3655	0	0	0	0	0	0	0	0	0	0	0	0	0	0	0	0
miR-3657	8.9734e-06	1.53918e-05	1.52293e-05	2.28713e-05		miR-3657	21	1	2	14	50	17	16	28	34	8	1	24	2	0	0	4
miR-3658	0	0	0	0		miR-3658	0	0	0	0	0	0	0	0	0	0	0	0	0	0	0	0
miR-3659	2.36142e-07	4.15994e-07	0	3.81188e-06		miR-3659	1	0	0	0	1	0	1	1	0	0	0	0	0	1	0	0
miR-3660	1.65299e-06	2.77329e-07	0	0		miR-3660	1	1	0	5	0	2	0	0	0	0	0	0	0	0	0	0
miR-3661	2.12528e-06	6.79456e-06	2.50033e-06	0		miR-3661	4	2	0	3	17	9	15	8	3	4	0	4	0	0	0	0
miR-3662	0	1.38665e-07	0	0		miR-3662	0	0	0	0	0	0	1	0	0	0	0	0	0	0	0	0
miR-3663-5p	0	0	2.27303e-07	0		miR-3663-5p	0	0	0	0	0	0	0	0	1	0	0	0	0	0	0	0
miR-3663-3p	4.72284e-07	9.70652e-07	6.81909e-07	3.81188e-06		miR-3663-3p	1	0	0	1	2	2	3	0	2	0	0	1	0	0	0	1
miR-3664-5p	0	2.77329e-07	4.54606e-07	0		miR-3664-5p	0	0	0	0	1	1	0	0	2	0	0	0	0	0	0	0
miR-3664-3p	0	4.15994e-07	6.81909e-07	1.14356e-05		miR-3664-3p	0	0	0	0	1	0	0	2	3	0	0	0	0	0	0	3
miR-3665	0	0	0	0		miR-3665	0	0	0	0	0	0	0	0	0	0	0	0	0	0	0	0
miR-3666	0	0	0	0		miR-3666	0	0	0	0	0	0	0	0	0	0	0	0	0	0	0	0
miR-3667-5p	0	0	0	0		miR-3667-5p	0	0	0	0	0	0	0	0	0	0	0	0	0	0	0	0
miR-3667-3p	0	0	0	0		miR-3667-3p	0	0	0	0	0	0	0	0	0	0	0	0	0	0	0	0
miR-3668	0	0	0	0		miR-3668	0	0	0	0	0	0	0	0	0	0	0	0	0	0	0	0
miR-3670	0	0	0	0		miR-3670	0	0	0	0	0	0	0	0	0	0	0	0	0	0	0	0
miR-3671	0	0	0	0		miR-3671	0	0	0	0	0	0	0	0	0	0	0	0	0	0	0	0
miR-3672	0	0	0	0		miR-3672	0	0	0	0	0	0	0	0	0	0	0	0	0	0	0	0
miR-3674	0	0	0	0		miR-3674	0	0	0	0	0	0	0	0	0	0	0	0	0	0	0	0
miR-3675-5p	0	0	0	0		miR-3675-5p	0	0	0	0	0	0	0	0	0	0	0	0	0	0	0	0
miR-3675-3p	0	0	0	0		miR-3675-3p	0	0	0	0	0	0	0	0	0	0	0	0	0	0	0	0
miR-3677-5p	3.77827e-06	4.02127e-06	2.27303e-06	0		miR-3677-5p	7	1	3	5	18	2	6	3	8	0	1	1	0	0	0	0
miR-3677-3p	8.02883e-06	2.77329e-06	4.54606e-06	3.81188e-06		miR-3677-3p	15	2	8	9	14	0	4	2	14	2	0	4	0	0	0	1
miR-3678-5p	0	0	0	0		miR-3678-5p	0	0	0	0	0	0	0	0	0	0	0	0	0	0	0	0
miR-3678-3p	0	0	0	0		miR-3678-3p	0	0	0	0	0	0	0	0	0	0	0	0	0	0	0	0
miR-3679-5p	4.25056e-06	9.01319e-06	6.81909e-06	7.62375e-06		miR-3679-5p	14	2	0	2	41	5	10	9	16	6	0	8	1	0	1	0
miR-3679-3p	1.41685e-06	1.52531e-06	9.09212e-07	0		miR-3679-3p	4	0	1	1	5	1	5	0	4	0	0	0	0	0	0	0
miR-3680-5p	0	1.38665e-07	2.27303e-07	0		miR-3680-5p	0	0	0	0	1	0	0	0	1	0	0	0	0	0	0	0
miR-3680-3p	2.36142e-07	0	0	0		miR-3680-3p	1	0	0	0	0	0	0	0	0	0	0	0	0	0	0	0
miR-3681-5p	0	0	0	0		miR-3681-5p	0	0	0	0	0	0	0	0	0	0	0	0	0	0	0	0
miR-3681-3p	0	0	0	0		miR-3681-3p	0	0	0	0	0	0	0	0	0	0	0	0	0	0	0	0
miR-3682-5p	4.72284e-07	5.54658e-07	0	0		miR-3682-5p	2	0	0	0	2	0	0	2	0	0	0	0	0	0	0	0
miR-3682-3p	9.44568e-07	2.77329e-07	0	0		miR-3682-3p	3	1	0	0	1	0	1	0	0	0	0	0	0	0	0	0
miR-3683	0	0	0	0		miR-3683	0	0	0	0	0	0	0	0	0	0	0	0	0	0	0	0
miR-3684	1.88914e-06	8.31987e-07	2.95494e-06	0		miR-3684	3	2	1	2	2	1	2	1	11	1	0	1	0	0	0	0
miR-3685	1.41685e-06	1.38665e-06	2.27303e-07	0		miR-3685	0	1	1	4	4	2	1	3	1	0	0	0	0	0	0	0
miR-3686	0	0	0	0		miR-3686	0	0	0	0	0	0	0	0	0	0	0	0	0	0	0	0
miR-3688-5p	0	0	0	0		miR-3688-5p	0	0	0	0	0	0	0	0	0	0	0	0	0	0	0	0
miR-3688-3p	4.72284e-07	5.54658e-07	6.81909e-07	0		miR-3688-3p	1	0	0	1	2	0	1	1	2	1	0	0	0	0	0	0
miR-3689a-5p	0	0	0	0		miR-3689a-5p	0	0	0	0	0	0	0	0	0	0	0	0	0	0	0	0
miR-3689a-3p	0	0	0	0		miR-3689a-3p	0	0	0	0	0	0	0	0	0	0	0	0	0	0	0	0
miR-3690	0	0	0	0		miR-3690	0	0	0	0	0	0	0	0	0	0	0	0	0	0	0	0
miR-3691-5p	3.30599e-06	1.38665e-06	6.81909e-07	0		miR-3691-5p	3	3	5	3	4	3	3	0	2	0	0	1	0	0	0	0
miR-3691-3p	2.36142e-07	4.15994e-07	0	0		miR-3691-3p	0	0	1	0	3	0	0	0	0	0	0	0	0	0	0	0
miR-3692-5p	0	8.31987e-07	2.27303e-07	0		miR-3692-5p	0	0	0	0	4	0	2	0	1	0	0	0	0	0	0	0
miR-3692-3p	0	0	2.27303e-07	0		miR-3692-3p	0	0	0	0	0	0	0	0	0	1	0	0	0	0	0	0
miR-3713	0	0	0	0		miR-3713	0	0	0	0	0	0	0	0	0	0	0	0	0	0	0	0
miR-3714	0	0	0	0		miR-3714	0	0	0	0	0	0	0	0	0	0	0	0	0	0	0	0
miR-3180	0	8.31987e-07	6.81909e-07	0		miR-3180	0	0	0	0	4	1	1	0	3	0	0	0	0	0	0	0
miR-3907	0	0	0	0		miR-3907	0	0	0	0	0	0	0	0	0	0	0	0	0	0	0	0
miR-3689b-5p	0	0	0	0		miR-3689b-5p	0	0	0	0	0	0	0	0	0	0	0	0	0	0	0	0
miR-3689b-3p	0	0	0	0		miR-3689b-3p	0	0	0	0	0	0	0	0	0	0	0	0	0	0	0	0
miR-3908	0	0	0	0		miR-3908	0	0	0	0	0	0	0	0	0	0	0	0	0	0	0	0
miR-3909	5.19512e-06	7.07189e-06	5.00066e-06	3.81188e-06		miR-3909	11	1	4	6	29	6	8	8	18	3	0	1	0	0	0	1
miR-3910	2.36142e-07	0	0	0		miR-3910	0	1	0	0	0	0	0	0	0	0	0	0	0	0	0	0
miR-3911	1.88914e-06	1.9413e-06	9.09212e-07	0		miR-3911	3	0	0	5	11	0	2	1	3	1	0	0	0	0	0	0
miR-3912-5p	2.36142e-07	1.38665e-07	2.27303e-07	0		miR-3912-5p	0	0	0	1	0	0	0	1	1	0	0	0	0	0	0	0
miR-3912-3p	1.41685e-06	1.80264e-06	2.27303e-06	0		miR-3912-3p	2	0	1	3	5	1	2	5	7	0	0	3	0	0	0	0
miR-3913-5p	2.36142e-07	0	4.54606e-07	0		miR-3913-5p	0	0	0	1	0	0	0	0	1	1	0	0	0	0	0	0
miR-3913-3p	0	0	0	0		miR-3913-3p	0	0	0	0	0	0	0	0	0	0	0	0	0	0	0	0
miR-3914	0	0	0	0		miR-3914	0	0	0	0	0	0	0	0	0	0	0	0	0	0	0	0
miR-3915	0	0	0	0		miR-3915	0	0	0	0	0	0	0	0	0	0	0	0	0	0	0	0
miR-3916	0	0	0	0		miR-3916	0	0	0	0	0	0	0	0	0	0	0	0	0	0	0	0
miR-3917	0	0	0	0		miR-3917	0	0	0	0	0	0	0	0	0	0	0	0	0	0	0	0
miR-3918	0	1.38665e-07	0	0		miR-3918	0	0	0	0	1	0	0	0	0	0	0	0	0	0	0	0
miR-3919	0	0	0	0		miR-3919	0	0	0	0	0	0	0	0	0	0	0	0	0	0	0	0
miR-3150b-5p	0	0	0	0		miR-3150b-5p	0	0	0	0	0	0	0	0	0	0	0	0	0	0	0	0
miR-3150b-3p	0	0	0	0		miR-3150b-3p	0	0	0	0	0	0	0	0	0	0	0	0	0	0	0	0
miR-3920	0	0	0	0		miR-3920	0	0	0	0	0	0	0	0	0	0	0	0	0	0	0	0
miR-3921	0	0	0	0		miR-3921	0	0	0	0	0	0	0	0	0	0	0	0	0	0	0	0
miR-3922-5p	0	2.77329e-07	2.27303e-07	0		miR-3922-5p	0	0	0	0	0	0	1	1	0	0	0	1	0	0	0	0
miR-3922-3p	0	0	0	0		miR-3922-3p	0	0	0	0	0	0	0	0	0	0	0	0	0	0	0	0
miR-3923	0	1.38665e-07	0	0		miR-3923	0	0	0	0	0	1	0	0	0	0	0	0	0	0	0	0
miR-3924	0	0	0	0		miR-3924	0	0	0	0	0	0	0	0	0	0	0	0	0	0	0	0
miR-3925-5p	0	0	0	0		miR-3925-5p	0	0	0	0	0	0	0	0	0	0	0	0	0	0	0	0
miR-3925-3p	0	0	0	0		miR-3925-3p	0	0	0	0	0	0	0	0	0	0	0	0	0	0	0	0
miR-3926	0	0	0	0		miR-3926	0	0	0	0	0	0	0	0	0	0	0	0	0	0	0	0
miR-3927-5p	0	0	0	0		miR-3927-5p	0	0	0	0	0	0	0	0	0	0	0	0	0	0	0	0
miR-3927-3p	0	0	0	0		miR-3927-3p	0	0	0	0	0	0	0	0	0	0	0	0	0	0	0	0
miR-676-5p	9.44568e-07	6.93323e-07	2.72763e-06	3.81188e-06		miR-676-5p	1	0	1	2	3	2	0	0	9	2	0	1	0	0	0	1
miR-676-3p	2.17251e-05	1.59464e-05	1.02286e-05	1.52475e-05		miR-676-3p	35	14	9	34	60	13	25	17	32	10	0	3	0	1	1	2
miR-3928-5p	0	2.77329e-07	0	0		miR-3928-5p	0	0	0	0	1	0	1	0	0	0	0	0	0	0	0	0
miR-3928-3p	1.18071e-06	2.21863e-06	6.81909e-07	0		miR-3928-3p	3	0	1	1	10	1	4	1	2	0	0	1	0	0	0	0
miR-3929	1.41685e-06	1.10932e-06	2.72763e-06	0		miR-3929	3	0	3	0	4	2	0	2	8	1	0	3	0	0	0	0
miR-3934-5p	2.36142e-07	2.77329e-07	0	0		miR-3934-5p	0	0	1	0	1	0	1	0	0	0	0	0	0	0	0	0
miR-3934-3p	0	1.38665e-07	0	0		miR-3934-3p	0	0	0	0	1	0	0	0	0	0	0	0	0	0	0	0
miR-3935	0	0	0	0		miR-3935	0	0	0	0	0	0	0	0	0	0	0	0	0	0	0	0
miR-3936	7.08426e-07	4.15994e-07	4.54606e-07	0		miR-3936	2	0	0	1	2	1	0	0	2	0	0	0	0	0	0	0
miR-3937	0	0	0	0		miR-3937	0	0	0	0	0	0	0	0	0	0	0	0	0	0	0	0
miR-3938	2.36142e-07	9.70652e-07	2.27303e-06	0		miR-3938	0	0	0	1	4	2	1	0	5	4	0	1	0	0	0	0
miR-548y	3.30599e-06	2.91195e-06	4.09145e-06	0		miR-548y	4	2	2	6	14	4	3	0	9	2	0	7	0	0	0	0
miR-3939	3.06985e-06	1.66397e-06	3.86415e-06	3.81188e-06		miR-3939	2	5	1	5	4	3	4	1	11	3	0	3	1	0	0	0
miR-3940-5p	1.41685e-06	1.38665e-07	9.09212e-07	3.81188e-06		miR-3940-5p	1	1	0	4	0	1	0	0	3	0	0	1	0	0	0	1
miR-3940-3p	9.44568e-06	8.73586e-06	1.00013e-05	1.14356e-05		miR-3940-3p	13	6	10	11	29	13	14	7	30	7	0	7	0	1	0	2
miR-3941	0	0	4.54606e-07	0		miR-3941	0	0	0	0	0	0	0	0	1	1	0	0	0	0	0	0
miR-3942-5p	0	1.38665e-07	2.27303e-07	0		miR-3942-5p	0	0	0	0	0	0	0	1	1	0	0	0	0	0	0	0
miR-3942-3p	2.36142e-07	2.77329e-07	4.54606e-07	0		miR-3942-3p	1	0	0	0	0	2	0	0	2	0	0	0	0	0	0	0
miR-3943	1.41685e-06	2.49596e-06	2.50033e-06	0		miR-3943	3	2	1	0	5	2	2	9	9	0	0	2	0	0	0	0
miR-3944-5p	4.72284e-07	9.70652e-07	4.54606e-07	0		miR-3944-5p	0	0	2	0	1	0	4	2	1	1	0	0	0	0	0	0
miR-3944-3p	7.79269e-06	7.62655e-06	4.54606e-06	7.62375e-06		miR-3944-3p	18	4	2	9	23	13	12	7	7	6	0	7	1	1	0	0
miR-3945	0	0	0	0		miR-3945	0	0	0	0	0	0	0	0	0	0	0	0	0	0	0	0
miR-374c-5p	4.72284e-06	2.63463e-06	1.13651e-06	0		miR-374c-5p	11	1	1	7	15	1	1	2	5	0	0	0	0	0	0	0
miR-374c-3p	2.36142e-07	0	0	0		miR-374c-3p	1	0	0	0	0	0	0	0	0	0	0	0	0	0	0	0
miR-642b-5p	0	0	0	0		miR-642b-5p	0	0	0	0	0	0	0	0	0	0	0	0	0	0	0	0
miR-642b-3p	0	0	0	0		miR-642b-3p	0	0	0	0	0	0	0	0	0	0	0	0	0	0	0	0
miR-550b-2-5p	0	1.38665e-07	2.27303e-07	0		miR-550b-2-5p	0	0	0	0	1	0	0	0	1	0	0	0	0	0	0	0
miR-550b-3p	0	0	0	0		miR-550b-3p	0	0	0	0	0	0	0	0	0	0	0	0	0	0	0	0
miR-548z	2.90455e-05	2.01064e-05	3.27316e-05	7.62375e-06		miR-548z	44	13	21	45	59	19	35	32	89	21	0	34	0	0	0	2
miR-548aa	2.31419e-05	3.14768e-05	3.59139e-05	3.0495e-05		miR-548aa	37	12	8	41	122	31	42	32	111	19	0	28	1	0	2	5
miR-548o-5p	8.26497e-06	7.90388e-06	1.22744e-05	3.81188e-06		miR-548o-5p	22	1	4	8	29	7	7	14	40	2	0	12	1	0	0	0
miR-1268b	2.36142e-07	4.15994e-07	2.27303e-06	7.62375e-06		miR-1268b	0	0	0	1	1	1	1	0	4	1	0	5	0	0	0	2
miR-378e	2.36142e-07	2.77329e-07	2.27303e-07	0		miR-378e	0	0	0	1	2	0	0	0	1	0	0	0	0	0	0	0
miR-548ab	1.41685e-06	2.07997e-06	1.81842e-06	0		miR-548ab	4	0	0	2	9	1	4	1	6	0	0	2	0	0	0	0
miR-4418	0	0	0	0		miR-4418	0	0	0	0	0	0	0	0	0	0	0	0	0	0	0	0
miR-378f	2.36142e-07	2.77329e-07	2.27303e-07	0		miR-378f	0	0	0	1	0	0	2	0	1	0	0	0	0	0	0	0
miR-4420	0	0	0	0		miR-4420	0	0	0	0	0	0	0	0	0	0	0	0	0	0	0	0
miR-4421	1.41685e-06	5.26925e-06	3.86415e-06	0		miR-4421	2	2	1	1	19	7	3	9	12	3	0	2	0	0	0	0
miR-4422	0	8.31987e-07	4.54606e-07	0		miR-4422	0	0	0	0	3	0	0	3	1	1	0	0	0	0	0	0
miR-4423-5p	3.06985e-06	2.21863e-06	1.13651e-06	7.62375e-06		miR-4423-5p	1	6	3	3	4	5	1	6	2	2	0	1	0	0	0	2
miR-4423-3p	4.72284e-07	1.10932e-06	4.54606e-07	0		miR-4423-3p	2	0	0	0	5	0	0	3	1	0	0	1	0	0	0	0
miR-378g	0	0	2.27303e-07	0		miR-378g	0	0	0	0	0	0	0	0	1	0	0	0	0	0	0	0
miR-548ac	0	0	6.81909e-07	0		miR-548ac	0	0	0	0	0	0	0	0	3	0	0	0	0	0	0	0
miR-4424	0	2.77329e-07	0	0		miR-4424	0	0	0	0	2	0	0	0	0	0	0	0	0	0	0	0
miR-4425	0	0	0	0		miR-4425	0	0	0	0	0	0	0	0	0	0	0	0	0	0	0	0
miR-4426	0	0	0	0		miR-4426	0	0	0	0	0	0	0	0	0	0	0	0	0	0	0	0
miR-4427	0	0	0	0		miR-4427	0	0	0	0	0	0	0	0	0	0	0	0	0	0	0	0
miR-4428	0	2.77329e-07	2.27303e-07	0		miR-4428	0	0	0	0	1	0	0	1	0	1	0	0	0	0	0	0
miR-4429	0	0	0	0		miR-4429	0	0	0	0	0	0	0	0	0	0	0	0	0	0	0	0
miR-4430	0	0	0	0		miR-4430	0	0	0	0	0	0	0	0	0	0	0	0	0	0	0	0
miR-548ad-5p	4.72284e-07	0	4.54606e-07	0		miR-548ad-5p	2	0	0	0	0	0	0	0	1	1	0	0	0	0	0	0
miR-548ad-3p	0	0	0	0		miR-548ad-3p	0	0	0	0	0	0	0	0	0	0	0	0	0	0	0	0
miR-4431	0	0	0	0		miR-4431	0	0	0	0	0	0	0	0	0	0	0	0	0	0	0	0
miR-4432	0	0	0	0		miR-4432	0	0	0	0	0	0	0	0	0	0	0	0	0	0	0	0
miR-4433a-5p	0	0	0	0		miR-4433a-5p	0	0	0	0	0	0	0	0	0	0	0	0	0	0	0	0
miR-4433a-3p	0	0	2.27303e-07	0		miR-4433a-3p	0	0	0	0	0	0	0	0	0	0	0	1	0	0	0	0
miR-4434	0	0	0	0		miR-4434	0	0	0	0	0	0	0	0	0	0	0	0	0	0	0	0
miR-4435	0	1.38665e-07	0	0		miR-4435	0	0	0	0	0	0	1	0	0	0	0	0	0	0	0	0
miR-4436a	0	0	0	0		miR-4436a	0	0	0	0	0	0	0	0	0	0	0	0	0	0	0	0
miR-4437	0	0	0	0		miR-4437	0	0	0	0	0	0	0	0	0	0	0	0	0	0	0	0
miR-548ae-3p	0	0	0	0		miR-548ae-3p	0	0	0	0	0	0	0	0	0	0	0	0	0	0	0	0
miR-548ae-5p	2.8337e-06	1.66397e-06	1.13651e-06	3.81188e-06		miR-548ae-5p	8	0	0	4	11	0	0	1	3	1	0	1	0	0	0	1
miR-4438	0	0	0	0		miR-4438	0	0	0	0	0	0	0	0	0	0	0	0	0	0	0	0
miR-4439	0	0	0	0		miR-4439	0	0	0	0	0	0	0	0	0	0	0	0	0	0	0	0
miR-4440	9.68182e-06	6.51723e-06	3.86415e-06	3.81188e-06		miR-4440	14	10	5	12	14	17	10	6	9	5	0	3	0	0	0	1
miR-4441	0	0	0	0		miR-4441	0	0	0	0	0	0	0	0	0	0	0	0	0	0	0	0
miR-4442	0	0	0	0		miR-4442	0	0	0	0	0	0	0	0	0	0	0	0	0	0	0	0
miR-4443	0	1.38665e-07	9.09212e-07	0		miR-4443	0	0	0	0	1	0	0	0	1	3	0	0	0	0	0	0
miR-4444	0	0	0	0		miR-4444	0	0	0	0	0	0	0	0	0	0	0	0	0	0	0	0
miR-4445-5p	0	0	0	0		miR-4445-5p	0	0	0	0	0	0	0	0	0	0	0	0	0	0	0	0
miR-4445-3p	0	0	0	0		miR-4445-3p	0	0	0	0	0	0	0	0	0	0	0	0	0	0	0	0
miR-4446-5p	0	1.38665e-07	0	0		miR-4446-5p	0	0	0	0	0	0	0	1	0	0	0	0	0	0	0	0
miR-4446-3p	1.18071e-06	1.80264e-06	9.09212e-07	0		miR-4446-3p	1	1	0	3	7	1	4	1	4	0	0	0	0	0	0	0
miR-4447	0	0	0	0		miR-4447	0	0	0	0	0	0	0	0	0	0	0	0	0	0	0	0
miR-4448	1.25155e-05	2.77329e-07	1.11378e-05	3.81188e-06		miR-4448	16	2	10	25	2	0	0	0	30	5	0	14	0	0	0	1
miR-4449	0	0	0	0		miR-4449	0	0	0	0	0	0	0	0	0	0	0	0	0	0	0	0
miR-548ag	0	1.38665e-07	0	0		miR-548ag	0	0	0	0	1	0	0	0	0	0	0	0	0	0	0	0
miR-4450	0	1.38665e-07	0	0		miR-4450	0	0	0	0	0	0	0	1	0	0	0	0	0	0	0	0
miR-548ah-5p	0	0	0	0		miR-548ah-5p	0	0	0	0	0	0	0	0	0	0	0	0	0	0	0	0
miR-548ah-3p	1.88914e-06	1.24798e-06	1.59112e-06	0		miR-548ah-3p	5	0	1	2	4	2	1	2	3	1	0	3	0	0	0	0
miR-4451	0	0	0	0		miR-4451	0	0	0	0	0	0	0	0	0	0	0	0	0	0	0	0
miR-4452	0	0	0	0		miR-4452	0	0	0	0	0	0	0	0	0	0	0	0	0	0	0	0
miR-4453	0	0	0	0		miR-4453	0	0	0	0	0	0	0	0	0	0	0	0	0	0	0	0
miR-4454	1.58215e-05	1.60851e-05	2.38668e-05	5.33663e-05		miR-4454	27	7	11	22	60	12	23	21	62	20	0	23	5	3	2	4
miR-4455	3.30599e-06	1.9413e-06	2.04573e-06	3.81188e-06		miR-4455	2	0	3	9	7	2	3	2	3	1	0	5	0	0	0	1
miR-4456	0	0	0	0		miR-4456	0	0	0	0	0	0	0	0	0	0	0	0	0	0	0	0
miR-4457	0	6.93323e-07	2.27303e-07	0		miR-4457	0	0	0	0	4	1	0	0	1	0	0	0	0	0	0	0
miR-4458	0	2.77329e-07	0	0		miR-4458	0	0	0	0	0	0	0	2	0	0	0	0	0	0	0	0
miR-4460	0	0	0	0		miR-4460	0	0	0	0	0	0	0	0	0	0	0	0	0	0	0	0
miR-378h	0	1.38665e-07	0	0		miR-378h	0	0	0	0	0	0	0	1	0	0	0	0	0	0	0	0
miR-3135b	0	0	0	0		miR-3135b	0	0	0	0	0	0	0	0	0	0	0	0	0	0	0	0
miR-4462	0	0	0	0		miR-4462	0	0	0	0	0	0	0	0	0	0	0	0	0	0	0	0
miR-4463	0	0	0	0		miR-4463	0	0	0	0	0	0	0	0	0	0	0	0	0	0	0	0
miR-4464	0	0	0	0		miR-4464	0	0	0	0	0	0	0	0	0	0	0	0	0	0	0	0
miR-548ai	2.36142e-07	1.9413e-06	1.13651e-06	0		miR-548ai	1	0	0	0	10	1	1	2	3	0	0	2	0	0	0	0
miR-548aj-3p	0	1.38665e-07	0	0		miR-548aj-3p	0	0	0	0	0	0	1	0	0	0	0	0	0	0	0	0
miR-548aj-5p	1.65299e-06	2.07997e-06	4.54606e-07	0		miR-548aj-5p	1	0	1	5	5	2	5	3	2	0	0	0	0	0	0	0
miR-4465	0	0	0	0		miR-4465	0	0	0	0	0	0	0	0	0	0	0	0	0	0	0	0
miR-4466	2.36142e-07	1.38665e-07	0	0		miR-4466	0	0	0	1	0	0	0	1	0	0	0	0	0	0	0	0
miR-4467	7.29679e-05	3.10608e-05	2.31849e-05	8.76732e-05		miR-4467	112	33	42	122	101	34	42	47	51	26	0	25	6	3	4	10
miR-4468	0	0	0	0		miR-4468	0	0	0	0	0	0	0	0	0	0	0	0	0	0	0	0
miR-4469	0	2.77329e-07	0	0		miR-4469	0	0	0	0	1	0	0	1	0	0	0	0	0	0	0	0
miR-4470	0	0	4.54606e-07	0		miR-4470	0	0	0	0	0	0	0	0	2	0	0	0	0	0	0	0
miR-4471	0	0	0	0		miR-4471	0	0	0	0	0	0	0	0	0	0	0	0	0	0	0	0
miR-4472	0	0	0	0		miR-4472	0	0	0	0	0	0	0	0	0	0	0	0	0	0	0	0
miR-4473	8.9734e-06	9.98384e-06	8.41021e-06	1.52475e-05		miR-4473	9	11	2	16	42	12	8	10	21	10	0	6	2	0	1	1
miR-4474-5p	0	6.93323e-07	4.54606e-07	0		miR-4474-5p	0	0	0	0	3	0	0	2	1	0	0	1	0	0	0	0
miR-4474-3p	4.01441e-06	2.63463e-06	1.59112e-06	7.62375e-06		miR-4474-3p	6	1	1	9	4	4	2	9	2	1	0	4	1	0	0	1
miR-4475	0	1.38665e-07	4.54606e-07	0		miR-4475	0	0	0	0	0	0	1	0	2	0	0	0	0	0	0	0
miR-4476	0	0	0	0		miR-4476	0	0	0	0	0	0	0	0	0	0	0	0	0	0	0	0
miR-4477a	7.08426e-07	2.07997e-06	2.72763e-06	0		miR-4477a	2	1	0	0	9	2	3	1	3	4	0	5	0	0	0	0
miR-4477b	9.44568e-07	2.77329e-07	1.13651e-06	0		miR-4477b	0	2	0	2	0	1	1	0	1	4	0	0	0	0	0	0
miR-4478	0	0	0	0		miR-4478	0	0	0	0	0	0	0	0	0	0	0	0	0	0	0	0
miR-3689c	0	0	0	0		miR-3689c	0	0	0	0	0	0	0	0	0	0	0	0	0	0	0	0
miR-3689d	0	0	0	0		miR-3689d	0	0	0	0	0	0	0	0	0	0	0	0	0	0	0	0
miR-3689e	0	0	0	0		miR-3689e	0	0	0	0	0	0	0	0	0	0	0	0	0	0	0	0
miR-3689f	0	0	0	0		miR-3689f	0	0	0	0	0	0	0	0	0	0	0	0	0	0	0	0
miR-4479	2.36142e-07	4.15994e-07	4.54606e-07	0		miR-4479	0	1	0	0	2	0	0	1	1	0	0	1	0	0	0	0
miR-3155b	0	0	0	0		miR-3155b	0	0	0	0	0	0	0	0	0	0	0	0	0	0	0	0
miR-548ak	9.44568e-07	1.38665e-07	4.54606e-07	0		miR-548ak	3	1	0	0	1	0	0	0	2	0	0	0	0	0	0	0
miR-4480	0	0	0	0		miR-4480	0	0	0	0	0	0	0	0	0	0	0	0	0	0	0	0
miR-4481	0	0	0	0		miR-4481	0	0	0	0	0	0	0	0	0	0	0	0	0	0	0	0
miR-4482-5p	0	0	0	0		miR-4482-5p	0	0	0	0	0	0	0	0	0	0	0	0	0	0	0	0
miR-4482-3p	0	0	0	0		miR-4482-3p	0	0	0	0	0	0	0	0	0	0	0	0	0	0	0	0
miR-4483	2.36142e-07	4.15994e-07	0	0		miR-4483	0	0	0	1	0	0	0	3	0	0	0	0	0	0	0	0
miR-4484	0	0	2.27303e-07	0		miR-4484	0	0	0	0	0	0	0	0	0	0	0	1	0	0	0	0
miR-4485-5p	0	0	0	0		miR-4485-5p	0	0	0	0	0	0	0	0	0	0	0	0	0	0	0	0
miR-4485-3p	1.65299e-06	1.38665e-07	2.27303e-07	0		miR-4485-3p	1	0	0	6	0	0	0	1	0	1	0	0	0	0	0	0
miR-4486	0	0	0	0		miR-4486	0	0	0	0	0	0	0	0	0	0	0	0	0	0	0	0
miR-4487	0	0	0	0		miR-4487	0	0	0	0	0	0	0	0	0	0	0	0	0	0	0	0
miR-4488	4.72284e-07	0	0	0		miR-4488	0	0	0	2	0	0	0	0	0	0	0	0	0	0	0	0
miR-4489	0	0	0	0		miR-4489	0	0	0	0	0	0	0	0	0	0	0	0	0	0	0	0
miR-548al	4.72284e-07	0	0	0		miR-548al	2	0	0	0	0	0	0	0	0	0	0	0	0	0	0	0
miR-4490	0	0	0	0		miR-4490	0	0	0	0	0	0	0	0	0	0	0	0	0	0	0	0
miR-4491	0	0	0	0		miR-4491	0	0	0	0	0	0	0	0	0	0	0	0	0	0	0	0
miR-4492	0	1.38665e-07	0	0		miR-4492	0	0	0	0	1	0	0	0	0	0	0	0	0	0	0	0
miR-4493	0	0	0	0		miR-4493	0	0	0	0	0	0	0	0	0	0	0	0	0	0	0	0
miR-4494	0	0	0	0		miR-4494	0	0	0	0	0	0	0	0	0	0	0	0	0	0	0	0
miR-4495	0	0	0	0		miR-4495	0	0	0	0	0	0	0	0	0	0	0	0	0	0	0	0
miR-4496	0	0	0	0		miR-4496	0	0	0	0	0	0	0	0	0	0	0	0	0	0	0	0
miR-4497	7.08426e-07	6.93323e-07	0	0		miR-4497	1	0	1	1	4	0	1	0	0	0	0	0	0	0	0	0
miR-4498	0	4.15994e-07	0	0		miR-4498	0	0	0	0	3	0	0	0	0	0	0	0	0	0	0	0
miR-4499	0	0	0	0		miR-4499	0	0	0	0	0	0	0	0	0	0	0	0	0	0	0	0
miR-4500	0	0	0	0		miR-4500	0	0	0	0	0	0	0	0	0	0	0	0	0	0	0	0
miR-4501	4.72284e-07	4.15994e-07	6.81909e-07	0		miR-4501	0	1	0	1	1	1	1	0	1	2	0	0	0	0	0	0
miR-4502	0	0	0	0		miR-4502	0	0	0	0	0	0	0	0	0	0	0	0	0	0	0	0
miR-4503	2.36142e-07	0	4.54606e-07	0		miR-4503	0	0	0	1	0	0	0	0	0	2	0	0	0	0	0	0
miR-4504	5.43127e-06	5.54658e-07	2.27303e-06	0		miR-4504	4	4	9	6	1	1	2	0	6	2	0	2	0	0	0	0
miR-4505	0	0	0	0		miR-4505	0	0	0	0	0	0	0	0	0	0	0	0	0	0	0	0
miR-4506	0	0	0	0		miR-4506	0	0	0	0	0	0	0	0	0	0	0	0	0	0	0	0
miR-2392	0	0	0	0		miR-2392	0	0	0	0	0	0	0	0	0	0	0	0	0	0	0	0
miR-4507	0	0	0	0		miR-4507	0	0	0	0	0	0	0	0	0	0	0	0	0	0	0	0
miR-4508	0	5.54658e-07	0	0		miR-4508	0	0	0	0	3	0	0	1	0	0	0	0	0	0	0	0
miR-4509	0	0	0	0		miR-4509	0	0	0	0	0	0	0	0	0	0	0	0	0	0	0	0
miR-4510	0	0	0	0		miR-4510	0	0	0	0	0	0	0	0	0	0	0	0	0	0	0	0
miR-4511	2.36142e-07	8.31987e-07	1.13651e-06	0		miR-4511	1	0	0	0	2	1	2	1	3	1	0	1	0	0	0	0
miR-4512	1.18071e-06	2.3573e-06	6.81909e-07	0		miR-4512	3	1	1	0	7	0	2	8	2	0	0	1	0	0	0	0
miR-4513	0	0	0	0		miR-4513	0	0	0	0	0	0	0	0	0	0	0	0	0	0	0	0
miR-4514	0	0	0	0		miR-4514	0	0	0	0	0	0	0	0	0	0	0	0	0	0	0	0
miR-4515	2.36142e-07	1.38665e-07	0	0		miR-4515	1	0	0	0	1	0	0	0	0	0	0	0	0	0	0	0
miR-4516	0	4.15994e-07	0	0		miR-4516	0	0	0	0	3	0	0	0	0	0	0	0	0	0	0	0
miR-4517	0	2.77329e-07	0	0		miR-4517	0	0	0	0	0	0	1	1	0	0	0	0	0	0	0	0
miR-4518	0	0	0	0		miR-4518	0	0	0	0	0	0	0	0	0	0	0	0	0	0	0	0
miR-4519	0	0	0	0		miR-4519	0	0	0	0	0	0	0	0	0	0	0	0	0	0	0	0
miR-4520-5p	0	0	0	0		miR-4520-5p	0	0	0	0	0	0	0	0	0	0	0	0	0	0	0	0
miR-4520-3p	0	0	0	0		miR-4520-3p	0	0	0	0	0	0	0	0	0	0	0	0	0	0	0	0
miR-4521	3.30599e-06	2.91195e-06	6.13718e-06	2.28713e-05		miR-4521	2	2	4	6	11	2	2	6	19	2	0	6	1	0	2	3
miR-1269b	0.000156798	0.000131177	0.000109105	0.000148663		miR-1269b	299	53	53	259	432	165	162	187	282	72	4	122	7	1	7	24
miR-4522	0	0	0	0		miR-4522	0	0	0	0	0	0	0	0	0	0	0	0	0	0	0	0
miR-4523	1.65299e-06	1.66397e-06	5.00066e-06	0		miR-4523	4	0	1	2	6	1	3	2	20	0	0	2	0	0	0	0
miR-4524a-5p	0	0	0	0		miR-4524a-5p	0	0	0	0	0	0	0	0	0	0	0	0	0	0	0	0
miR-4524a-3p	7.08426e-07	5.54658e-07	0	0		miR-4524a-3p	2	0	0	1	2	1	1	0	0	0	0	0	0	0	0	0
miR-4525	2.36142e-07	4.15994e-07	0	0		miR-4525	0	0	0	1	3	0	0	0	0	0	0	0	0	0	0	0
miR-4526	0	0	0	0		miR-4526	0	0	0	0	0	0	0	0	0	0	0	0	0	0	0	0
miR-4527	0	0	0	0		miR-4527	0	0	0	0	0	0	0	0	0	0	0	0	0	0	0	0
miR-4528	0	0	0	0		miR-4528	0	0	0	0	0	0	0	0	0	0	0	0	0	0	0	0
miR-4529-5p	0	0	0	0		miR-4529-5p	0	0	0	0	0	0	0	0	0	0	0	0	0	0	0	0
miR-4529-3p	0	0	0	0		miR-4529-3p	0	0	0	0	0	0	0	0	0	0	0	0	0	0	0	0
miR-4530	0	0	0	0		miR-4530	0	0	0	0	0	0	0	0	0	0	0	0	0	0	0	0
miR-4531	0	0	2.27303e-07	0		miR-4531	0	0	0	0	0	0	0	0	1	0	0	0	0	0	0	0
miR-4533	0	0	0	0		miR-4533	0	0	0	0	0	0	0	0	0	0	0	0	0	0	0	0
miR-4534	0	0	0	0		miR-4534	0	0	0	0	0	0	0	0	0	0	0	0	0	0	0	0
miR-378i	0	1.38665e-07	9.09212e-07	0		miR-378i	0	0	0	0	0	0	0	1	2	0	0	2	0	0	0	0
miR-4535	0	0	0	0		miR-4535	0	0	0	0	0	0	0	0	0	0	0	0	0	0	0	0
miR-548am-5p	8.73725e-06	6.79456e-06	7.9556e-06	3.81188e-06		miR-548am-5p	18	3	7	9	22	5	9	13	20	4	0	11	0	0	0	1
miR-548am-3p	1.88914e-06	1.10932e-06	2.50033e-06	0		miR-548am-3p	6	0	1	1	5	0	0	3	7	3	0	1	0	0	0	0
miR-1587	0	0	0	0		miR-1587	0	0	0	0	0	0	0	0	0	0	0	0	0	0	0	0
miR-4536-5p	0	0	0	0		miR-4536-5p	0	0	0	0	0	0	0	0	0	0	0	0	0	0	0	0
miR-4536-3p	0	0	0	0		miR-4536-3p	0	0	0	0	0	0	0	0	0	0	0	0	0	0	0	0
miR-548an	2.36142e-07	1.38665e-07	0	0		miR-548an	0	0	0	1	1	0	0	0	0	0	0	0	0	0	0	0
miR-4537	0	0	0	0		miR-4537	0	0	0	0	0	0	0	0	0	0	0	0	0	0	0	0
miR-4538	0	0	0	0		miR-4538	0	0	0	0	0	0	0	0	0	0	0	0	0	0	0	0
miR-4539	0	0	0	0		miR-4539	0	0	0	0	0	0	0	0	0	0	0	0	0	0	0	0
miR-4540	0	0	0	0		miR-4540	0	0	0	0	0	0	0	0	0	0	0	0	0	0	0	0
miR-3960	4.01441e-06	2.49596e-06	4.09145e-06	0		miR-3960	8	2	2	5	12	1	0	5	12	2	0	4	0	0	0	0
miR-3972	0	0	0	0		miR-3972	0	0	0	0	0	0	0	0	0	0	0	0	0	0	0	0
miR-3973	0	0	0	0		miR-3973	0	0	0	0	0	0	0	0	0	0	0	0	0	0	0	0
miR-3974	0	0	0	0		miR-3974	0	0	0	0	0	0	0	0	0	0	0	0	0	0	0	0
miR-3975	0	0	0	0		miR-3975	0	0	0	0	0	0	0	0	0	0	0	0	0	0	0	0
miR-3976	0	0	0	0		miR-3976	0	0	0	0	0	0	0	0	0	0	0	0	0	0	0	0
miR-3977	0	0	0	0		miR-3977	0	0	0	0	0	0	0	0	0	0	0	0	0	0	0	0
miR-3978	0	0	0	0		miR-3978	0	0	0	0	0	0	0	0	0	0	0	0	0	0	0	0
miR-4632-5p	0	0	0	0		miR-4632-5p	0	0	0	0	0	0	0	0	0	0	0	0	0	0	0	0
miR-4632-3p	0	0	0	0		miR-4632-3p	0	0	0	0	0	0	0	0	0	0	0	0	0	0	0	0
miR-4633-5p	0	0	0	0		miR-4633-5p	0	0	0	0	0	0	0	0	0	0	0	0	0	0	0	0
miR-4633-3p	0	0	0	0		miR-4633-3p	0	0	0	0	0	0	0	0	0	0	0	0	0	0	0	0
miR-4634	0	0	0	0		miR-4634	0	0	0	0	0	0	0	0	0	0	0	0	0	0	0	0
miR-4635	0	0	0	0		miR-4635	0	0	0	0	0	0	0	0	0	0	0	0	0	0	0	0
miR-4636	0	0	0	0		miR-4636	0	0	0	0	0	0	0	0	0	0	0	0	0	0	0	0
miR-4637	4.72284e-07	6.93323e-07	2.27303e-07	0		miR-4637	2	0	0	0	0	3	0	2	0	0	0	1	0	0	0	0
miR-4638-5p	0	0	0	0		miR-4638-5p	0	0	0	0	0	0	0	0	0	0	0	0	0	0	0	0
miR-4638-3p	2.36142e-07	6.93323e-07	6.81909e-07	0		miR-4638-3p	1	0	0	0	2	0	0	3	1	0	0	2	0	0	0	0
miR-4639-5p	7.08426e-07	4.15994e-07	6.81909e-07	0		miR-4639-5p	2	0	0	1	0	0	3	0	2	0	0	1	0	0	0	0
miR-4639-3p	0	0	0	0		miR-4639-3p	0	0	0	0	0	0	0	0	0	0	0	0	0	0	0	0
miR-4640-5p	0	0	0	0		miR-4640-5p	0	0	0	0	0	0	0	0	0	0	0	0	0	0	0	0
miR-4640-3p	0	0	2.27303e-07	0		miR-4640-3p	0	0	0	0	0	0	0	0	1	0	0	0	0	0	0	0
miR-4641	4.72284e-07	1.38665e-07	4.54606e-07	0		miR-4641	1	0	0	1	0	0	1	0	0	1	0	1	0	0	0	0
miR-4642	0	1.38665e-07	2.27303e-07	3.81188e-06		miR-4642	0	0	0	0	1	0	0	0	1	0	0	0	1	0	0	0
miR-4643	4.72284e-07	2.77329e-07	0	0		miR-4643	2	0	0	0	0	1	0	1	0	0	0	0	0	0	0	0
miR-4644	2.36142e-07	2.77329e-07	2.27303e-07	0		miR-4644	0	1	0	0	0	1	1	0	1	0	0	0	0	0	0	0
miR-4645-5p	0	0	0	0		miR-4645-5p	0	0	0	0	0	0	0	0	0	0	0	0	0	0	0	0
miR-4645-3p	0	0	0	0		miR-4645-3p	0	0	0	0	0	0	0	0	0	0	0	0	0	0	0	0
miR-4646-5p	0	0	0	0		miR-4646-5p	0	0	0	0	0	0	0	0	0	0	0	0	0	0	0	0
miR-4646-3p	2.36142e-07	0	0	0		miR-4646-3p	0	0	0	1	0	0	0	0	0	0	0	0	0	0	0	0
miR-4647	0	0	0	0		miR-4647	0	0	0	0	0	0	0	0	0	0	0	0	0	0	0	0
miR-4648	0	0	0	0		miR-4648	0	0	0	0	0	0	0	0	0	0	0	0	0	0	0	0
miR-4649-5p	0	0	0	0		miR-4649-5p	0	0	0	0	0	0	0	0	0	0	0	0	0	0	0	0
miR-4649-3p	0	0	0	0		miR-4649-3p	0	0	0	0	0	0	0	0	0	0	0	0	0	0	0	0
miR-4650-5p	0	0	0	0		miR-4650-5p	0	0	0	0	0	0	0	0	0	0	0	0	0	0	0	0
miR-4650-3p	0	0	0	0		miR-4650-3p	0	0	0	0	0	0	0	0	0	0	0	0	0	0	0	0
miR-4651	0	0	0	0		miR-4651	0	0	0	0	0	0	0	0	0	0	0	0	0	0	0	0
miR-4652-5p	3.54213e-06	5.54658e-07	9.09212e-07	0		miR-4652-5p	5	5	1	4	2	1	0	1	0	1	0	3	0	0	0	0
miR-4652-3p	2.8337e-06	2.07997e-06	2.72763e-06	3.81188e-06		miR-4652-3p	6	1	0	5	10	4	1	0	7	4	0	1	0	0	0	1
miR-4653-5p	0	0	0	0		miR-4653-5p	0	0	0	0	0	0	0	0	0	0	0	0	0	0	0	0
miR-4653-3p	0	1.38665e-07	2.27303e-07	0		miR-4653-3p	0	0	0	0	1	0	0	0	0	0	0	1	0	0	0	0
miR-4654	7.08426e-07	1.10932e-06	9.09212e-07	0		miR-4654	0	2	0	1	1	1	2	4	3	0	0	1	0	0	0	0
miR-4655-5p	9.44568e-07	0	2.27303e-07	7.62375e-06		miR-4655-5p	0	1	0	3	0	0	0	0	1	0	0	0	0	2	0	0
miR-4655-3p	0	0	0	0		miR-4655-3p	0	0	0	0	0	0	0	0	0	0	0	0	0	0	0	0
miR-4656	2.36142e-07	9.70652e-07	0	3.81188e-06		miR-4656	1	0	0	0	2	0	4	1	0	0	0	0	1	0	0	0
miR-4657	0	0	0	0		miR-4657	0	0	0	0	0	0	0	0	0	0	0	0	0	0	0	0
miR-4658	0	0	0	0		miR-4658	0	0	0	0	0	0	0	0	0	0	0	0	0	0	0	0
miR-4659a-5p	0	1.38665e-07	0	0		miR-4659a-5p	0	0	0	0	1	0	0	0	0	0	0	0	0	0	0	0
miR-4659a-3p	9.44568e-07	1.80264e-06	2.72763e-06	3.81188e-06		miR-4659a-3p	1	0	1	2	5	1	5	2	5	3	0	4	0	1	0	0
miR-4660	1.65299e-06	1.66397e-06	6.81909e-07	0		miR-4660	3	0	0	4	5	2	2	3	1	0	0	2	0	0	0	0
miR-4661-5p	8.9734e-06	1.80264e-06	3.40954e-06	3.81188e-06		miR-4661-5p	13	7	6	12	4	4	3	2	4	8	0	3	0	0	0	1
miR-4661-3p	2.36142e-07	0	0	0		miR-4661-3p	0	0	0	1	0	0	0	0	0	0	0	0	0	0	0	0
miR-4662a-5p	0	4.15994e-07	2.27303e-07	0		miR-4662a-5p	0	0	0	0	2	0	0	1	0	0	0	1	0	0	0	0
miR-4662a-3p	2.36142e-07	1.38665e-07	0	0		miR-4662a-3p	1	0	0	0	0	0	1	0	0	0	0	0	0	0	0	0
miR-4659b-5p	0	0	0	0		miR-4659b-5p	0	0	0	0	0	0	0	0	0	0	0	0	0	0	0	0
miR-4659b-3p	0	0	0	0		miR-4659b-3p	0	0	0	0	0	0	0	0	0	0	0	0	0	0	0	0
miR-4663	0	0	0	0		miR-4663	0	0	0	0	0	0	0	0	0	0	0	0	0	0	0	0
miR-4662b	0	0	0	0		miR-4662b	0	0	0	0	0	0	0	0	0	0	0	0	0	0	0	0
miR-4664-5p	1.67661e-05	2.05223e-05	2.20484e-05	4.57425e-05		miR-4664-5p	17	13	11	30	66	17	14	51	41	23	0	33	1	1	0	10
miR-4664-3p	2.12528e-06	6.93323e-07	1.59112e-06	3.81188e-06		miR-4664-3p	2	2	1	4	3	0	1	1	5	2	0	0	0	0	0	1
miR-4665-5p	5.90355e-06	7.34922e-06	2.72763e-06	7.62375e-06		miR-4665-5p	6	2	8	9	25	3	10	15	11	0	0	1	0	0	0	2
miR-4665-3p	0	1.38665e-07	0	0		miR-4665-3p	0	0	0	0	0	0	0	1	0	0	0	0	0	0	0	0
miR-4666a-5p	0	0	0	0		miR-4666a-5p	0	0	0	0	0	0	0	0	0	0	0	0	0	0	0	0
miR-4666a-3p	0	0	0	0		miR-4666a-3p	0	0	0	0	0	0	0	0	0	0	0	0	0	0	0	0
miR-4667-5p	0	1.38665e-07	0	0		miR-4667-5p	0	0	0	0	0	0	1	0	0	0	0	0	0	0	0	0
miR-4667-3p	0	2.77329e-07	2.27303e-07	0		miR-4667-3p	0	0	0	0	1	0	1	0	1	0	0	0	0	0	0	0
miR-4668-5p	0	4.15994e-07	2.27303e-07	0		miR-4668-5p	0	0	0	0	1	0	0	2	0	0	0	1	0	0	0	0
miR-4668-3p	1.88914e-06	1.38665e-06	2.72763e-06	0		miR-4668-3p	5	0	0	3	6	0	1	3	6	2	0	4	0	0	0	0
miR-219b-5p	5.19512e-06	4.85326e-06	4.09145e-06	1.14356e-05		miR-219b-5p	11	0	0	11	26	4	3	2	13	0	0	5	0	0	0	3
miR-219b-3p	1.65299e-06	1.66397e-06	2.04573e-06	0		miR-219b-3p	6	0	1	0	10	1	1	0	5	2	0	2	0	0	0	0
miR-4669	0	0	0	0		miR-4669	0	0	0	0	0	0	0	0	0	0	0	0	0	0	0	0
miR-4670-5p	0	0	0	0		miR-4670-5p	0	0	0	0	0	0	0	0	0	0	0	0	0	0	0	0
miR-4670-3p	0	0	0	0		miR-4670-3p	0	0	0	0	0	0	0	0	0	0	0	0	0	0	0	0
miR-4671-5p	0	0	0	0		miR-4671-5p	0	0	0	0	0	0	0	0	0	0	0	0	0	0	0	0
miR-4671-3p	0	0	0	0		miR-4671-3p	0	0	0	0	0	0	0	0	0	0	0	0	0	0	0	0
miR-4672	2.36142e-07	4.15994e-07	0	0		miR-4672	0	0	0	1	1	0	2	0	0	0	0	0	0	0	0	0
miR-4673	0	1.38665e-07	2.27303e-07	0		miR-4673	0	0	0	0	0	1	0	0	1	0	0	0	0	0	0	0
miR-4674	0	0	0	0		miR-4674	0	0	0	0	0	0	0	0	0	0	0	0	0	0	0	0
miR-4675	0	0	0	0		miR-4675	0	0	0	0	0	0	0	0	0	0	0	0	0	0	0	0
miR-4676-5p	0	1.38665e-07	0	0		miR-4676-5p	0	0	0	0	1	0	0	0	0	0	0	0	0	0	0	0
miR-4676-3p	1.18071e-06	1.38665e-06	0	0		miR-4676-3p	2	0	0	3	7	0	2	1	0	0	0	0	0	0	0	0
miR-4677-5p	6.37583e-06	1.26185e-05	6.81909e-06	2.66831e-05		miR-4677-5p	13	1	3	10	40	4	28	19	15	3	0	12	0	0	0	7
miR-4677-3p	1.79468e-05	1.49758e-05	2.023e-05	1.14356e-05		miR-4677-3p	24	11	10	31	38	17	36	17	68	14	0	7	1	0	0	2
miR-4678	0	0	0	0		miR-4678	0	0	0	0	0	0	0	0	0	0	0	0	0	0	0	0
miR-4679	0	0	0	0		miR-4679	0	0	0	0	0	0	0	0	0	0	0	0	0	0	0	0
miR-4680-5p	0	0	0	0		miR-4680-5p	0	0	0	0	0	0	0	0	0	0	0	0	0	0	0	0
miR-4680-3p	0	0	0	0		miR-4680-3p	0	0	0	0	0	0	0	0	0	0	0	0	0	0	0	0
miR-4681	0	0	0	0		miR-4681	0	0	0	0	0	0	0	0	0	0	0	0	0	0	0	0
miR-4682	0	0	0	0		miR-4682	0	0	0	0	0	0	0	0	0	0	0	0	0	0	0	0
miR-4683	0	1.38665e-07	4.54606e-07	0		miR-4683	0	0	0	0	0	0	1	0	0	0	0	2	0	0	0	0
miR-4684-5p	2.36142e-07	1.38665e-07	2.27303e-07	0		miR-4684-5p	0	0	0	1	0	0	0	1	1	0	0	0	0	0	0	0
miR-4684-3p	9.44568e-07	4.15994e-07	0	0		miR-4684-3p	1	0	3	0	3	0	0	0	0	0	0	0	0	0	0	0
miR-4685-5p	0	0	0	0		miR-4685-5p	0	0	0	0	0	0	0	0	0	0	0	0	0	0	0	0
miR-4685-3p	4.72284e-07	2.21863e-06	1.13651e-06	3.81188e-06		miR-4685-3p	0	0	1	1	4	8	2	2	1	2	0	2	0	1	0	0
miR-4686	0	0	2.27303e-07	0		miR-4686	0	0	0	0	0	0	0	0	0	0	0	1	0	0	0	0
miR-4687-5p	1.65299e-06	2.3573e-06	9.09212e-07	3.81188e-06		miR-4687-5p	4	2	0	1	6	4	2	5	1	1	0	2	0	0	0	1
miR-4687-3p	0	0	0	7.62375e-06		miR-4687-3p	0	0	0	0	0	0	0	0	0	0	0	0	0	0	0	2
miR-1343-5p	2.36142e-07	1.52531e-06	0	0		miR-1343-5p	0	1	0	0	8	0	1	2	0	0	0	0	0	0	0	0
miR-1343-3p	2.59756e-06	5.26925e-06	3.63685e-06	1.14356e-05		miR-1343-3p	3	0	4	4	16	3	5	14	12	0	0	4	2	0	0	1
miR-4688	0	0	0	3.81188e-06		miR-4688	0	0	0	0	0	0	0	0	0	0	0	0	0	1	0	0
miR-4689	7.08426e-07	8.31987e-07	2.27303e-07	0		miR-4689	1	2	0	0	5	1	0	0	1	0	0	0	0	0	0	0
miR-4690-5p	0	0	0	0		miR-4690-5p	0	0	0	0	0	0	0	0	0	0	0	0	0	0	0	0
miR-4690-3p	0	0	0	0		miR-4690-3p	0	0	0	0	0	0	0	0	0	0	0	0	0	0	0	0
miR-4691-5p	0	1.38665e-07	0	0		miR-4691-5p	0	0	0	0	1	0	0	0	0	0	0	0	0	0	0	0
miR-4691-3p	4.72284e-07	1.52531e-06	4.54606e-07	0		miR-4691-3p	0	2	0	0	5	4	0	2	0	1	0	1	0	0	0	0
miR-4692	0	0	0	0		miR-4692	0	0	0	0	0	0	0	0	0	0	0	0	0	0	0	0
miR-4693-5p	0	0	0	0		miR-4693-5p	0	0	0	0	0	0	0	0	0	0	0	0	0	0	0	0
miR-4693-3p	0	0	0	0		miR-4693-3p	0	0	0	0	0	0	0	0	0	0	0	0	0	0	0	0
miR-4694-5p	0	0	0	0		miR-4694-5p	0	0	0	0	0	0	0	0	0	0	0	0	0	0	0	0
miR-4694-3p	0	0	0	0		miR-4694-3p	0	0	0	0	0	0	0	0	0	0	0	0	0	0	0	0
miR-4695-5p	0	0	0	0		miR-4695-5p	0	0	0	0	0	0	0	0	0	0	0	0	0	0	0	0
miR-4695-3p	0	0	0	0		miR-4695-3p	0	0	0	0	0	0	0	0	0	0	0	0	0	0	0	0
miR-4696	0	0	0	0		miR-4696	0	0	0	0	0	0	0	0	0	0	0	0	0	0	0	0
miR-4697-5p	0	0	0	0		miR-4697-5p	0	0	0	0	0	0	0	0	0	0	0	0	0	0	0	0
miR-4697-3p	0	0	0	0		miR-4697-3p	0	0	0	0	0	0	0	0	0	0	0	0	0	0	0	0
miR-4698	0	0	0	0		miR-4698	0	0	0	0	0	0	0	0	0	0	0	0	0	0	0	0
miR-4699-5p	0	0	0	0		miR-4699-5p	0	0	0	0	0	0	0	0	0	0	0	0	0	0	0	0
miR-4699-3p	2.36142e-07	0	0	0		miR-4699-3p	0	0	0	1	0	0	0	0	0	0	0	0	0	0	0	0
miR-4700-5p	0	0	0	0		miR-4700-5p	0	0	0	0	0	0	0	0	0	0	0	0	0	0	0	0
miR-4700-3p	0	0	0	0		miR-4700-3p	0	0	0	0	0	0	0	0	0	0	0	0	0	0	0	0
miR-4701-5p	0	1.38665e-07	0	0		miR-4701-5p	0	0	0	0	0	0	1	0	0	0	0	0	0	0	0	0
miR-4701-3p	0	0	0	0		miR-4701-3p	0	0	0	0	0	0	0	0	0	0	0	0	0	0	0	0
miR-4703-5p	0	0	0	0		miR-4703-5p	0	0	0	0	0	0	0	0	0	0	0	0	0	0	0	0
miR-4703-3p	0	0	0	0		miR-4703-3p	0	0	0	0	0	0	0	0	0	0	0	0	0	0	0	0
miR-4704-5p	0	0	0	0		miR-4704-5p	0	0	0	0	0	0	0	0	0	0	0	0	0	0	0	0
miR-4704-3p	0	0	0	0		miR-4704-3p	0	0	0	0	0	0	0	0	0	0	0	0	0	0	0	0
miR-4705	0	0	0	0		miR-4705	0	0	0	0	0	0	0	0	0	0	0	0	0	0	0	0
miR-4706	0	9.70652e-07	2.27303e-07	7.62375e-06		miR-4706	0	0	0	0	4	1	1	1	1	0	0	0	2	0	0	0
miR-4707-5p	0	0	0	0		miR-4707-5p	0	0	0	0	0	0	0	0	0	0	0	0	0	0	0	0
miR-4707-3p	2.36142e-07	8.31987e-07	4.54606e-07	0		miR-4707-3p	0	0	1	0	2	1	2	1	1	0	0	1	0	0	0	0
miR-4708-5p	0	0	0	0		miR-4708-5p	0	0	0	0	0	0	0	0	0	0	0	0	0	0	0	0
miR-4708-3p	0	1.38665e-07	0	0		miR-4708-3p	0	0	0	0	1	0	0	0	0	0	0	0	0	0	0	0
miR-4709-5p	0	0	0	0		miR-4709-5p	0	0	0	0	0	0	0	0	0	0	0	0	0	0	0	0
miR-4709-3p	0	0	0	0		miR-4709-3p	0	0	0	0	0	0	0	0	0	0	0	0	0	0	0	0
miR-203b-5p	0	0	0	0		miR-203b-5p	0	0	0	0	0	0	0	0	0	0	0	0	0	0	0	0
miR-203b-3p	4.72284e-07	9.70652e-07	0	0		miR-203b-3p	1	0	1	0	4	1	0	2	0	0	0	0	0	0	0	0
miR-4710	0	0	0	0		miR-4710	0	0	0	0	0	0	0	0	0	0	0	0	0	0	0	0
miR-4711-5p	0	0	0	0		miR-4711-5p	0	0	0	0	0	0	0	0	0	0	0	0	0	0	0	0
miR-4711-3p	0	0	0	0		miR-4711-3p	0	0	0	0	0	0	0	0	0	0	0	0	0	0	0	0
miR-4712-5p	0	0	0	0		miR-4712-5p	0	0	0	0	0	0	0	0	0	0	0	0	0	0	0	0
miR-4712-3p	0	0	0	0		miR-4712-3p	0	0	0	0	0	0	0	0	0	0	0	0	0	0	0	0
miR-4713-5p	2.8337e-06	6.2399e-06	4.31876e-06	3.81188e-06		miR-4713-5p	7	2	0	3	19	9	10	7	11	4	0	4	1	0	0	0
miR-4713-3p	0	2.77329e-07	2.27303e-07	0		miR-4713-3p	0	0	0	0	1	0	1	0	0	0	0	1	0	0	0	0
miR-4714-5p	2.36142e-07	9.70652e-07	6.81909e-07	0		miR-4714-5p	1	0	0	0	6	0	0	1	3	0	0	0	0	0	0	0
miR-4714-3p	4.72284e-07	2.77329e-07	6.81909e-07	0		miR-4714-3p	2	0	0	0	2	0	0	0	3	0	0	0	0	0	0	0
miR-4715-5p	0	0	0	0		miR-4715-5p	0	0	0	0	0	0	0	0	0	0	0	0	0	0	0	0
miR-4715-3p	0	0	0	0		miR-4715-3p	0	0	0	0	0	0	0	0	0	0	0	0	0	0	0	0
miR-4716-5p	0	0	0	0		miR-4716-5p	0	0	0	0	0	0	0	0	0	0	0	0	0	0	0	0
miR-4716-3p	0	0	0	0		miR-4716-3p	0	0	0	0	0	0	0	0	0	0	0	0	0	0	0	0
miR-3529-5p	0	2.77329e-07	2.27303e-07	0		miR-3529-5p	0	0	0	0	2	0	0	0	0	0	0	1	0	0	0	0
miR-3529-3p	0	0	0	0		miR-3529-3p	0	0	0	0	0	0	0	0	0	0	0	0	0	0	0	0
miR-4717-5p	0	0	0	0		miR-4717-5p	0	0	0	0	0	0	0	0	0	0	0	0	0	0	0	0
miR-4717-3p	0	1.38665e-07	0	0		miR-4717-3p	0	0	0	0	1	0	0	0	0	0	0	0	0	0	0	0
miR-4718	0	0	0	0		miR-4718	0	0	0	0	0	0	0	0	0	0	0	0	0	0	0	0
miR-4719	0	0	0	0		miR-4719	0	0	0	0	0	0	0	0	0	0	0	0	0	0	0	0
miR-4720-5p	0	0	0	0		miR-4720-5p	0	0	0	0	0	0	0	0	0	0	0	0	0	0	0	0
miR-4720-3p	0	0	0	0		miR-4720-3p	0	0	0	0	0	0	0	0	0	0	0	0	0	0	0	0
miR-4721	0	4.15994e-07	0	0		miR-4721	0	0	0	0	1	1	1	0	0	0	0	0	0	0	0	0
miR-4722-5p	0	2.77329e-07	0	0		miR-4722-5p	0	0	0	0	2	0	0	0	0	0	0	0	0	0	0	0
miR-4722-3p	0	0	0	0		miR-4722-3p	0	0	0	0	0	0	0	0	0	0	0	0	0	0	0	0
miR-4520-2-3p	0	0	0	0		miR-4520-2-3p	0	0	0	0	0	0	0	0	0	0	0	0	0	0	0	0
miR-4723-5p	2.36142e-07	2.77329e-07	0	0		miR-4723-5p	0	0	0	1	1	1	0	0	0	0	0	0	0	0	0	0
miR-4723-3p	2.36142e-07	4.15994e-07	0	0		miR-4723-3p	0	0	0	1	2	0	0	1	0	0	0	0	0	0	0	0
miR-451b	0	0	0	0		miR-451b	0	0	0	0	0	0	0	0	0	0	0	0	0	0	0	0
miR-4724-5p	0	0	0	0		miR-4724-5p	0	0	0	0	0	0	0	0	0	0	0	0	0	0	0	0
miR-4724-3p	0	0	0	0		miR-4724-3p	0	0	0	0	0	0	0	0	0	0	0	0	0	0	0	0
miR-4725-5p	0	0	0	0		miR-4725-5p	0	0	0	0	0	0	0	0	0	0	0	0	0	0	0	0
miR-4725-3p	7.08426e-07	1.10932e-06	0	0		miR-4725-3p	1	0	1	1	6	2	0	0	0	0	0	0	0	0	0	0
miR-4726-5p	2.36142e-07	4.15994e-07	2.27303e-07	0		miR-4726-5p	1	0	0	0	2	0	0	1	0	1	0	0	0	0	0	0
miR-4726-3p	0	0	0	0		miR-4726-3p	0	0	0	0	0	0	0	0	0	0	0	0	0	0	0	0
miR-4727-5p	0	0	0	0		miR-4727-5p	0	0	0	0	0	0	0	0	0	0	0	0	0	0	0	0
miR-4727-3p	0	1.38665e-07	0	0		miR-4727-3p	0	0	0	0	0	1	0	0	0	0	0	0	0	0	0	0
miR-4728-5p	2.36142e-07	2.77329e-07	0	0		miR-4728-5p	1	0	0	0	2	0	0	0	0	0	0	0	0	0	0	0
miR-4728-3p	1.88914e-06	1.24798e-06	2.95494e-06	0		miR-4728-3p	5	0	0	3	5	2	1	1	11	1	0	1	0	0	0	0
miR-4729	0	0	2.27303e-07	0		miR-4729	0	0	0	0	0	0	0	0	0	1	0	0	0	0	0	0
miR-4730	0	5.54658e-07	4.54606e-07	0		miR-4730	0	0	0	0	2	1	1	0	2	0	0	0	0	0	0	0
miR-4731-5p	0	4.15994e-07	1.13651e-06	0		miR-4731-5p	0	0	0	0	3	0	0	0	3	0	0	2	0	0	0	0
miR-4731-3p	0	0	4.54606e-07	0		miR-4731-3p	0	0	0	0	0	0	0	0	0	0	0	2	0	0	0	0
miR-4732-5p	0	0	0	0		miR-4732-5p	0	0	0	0	0	0	0	0	0	0	0	0	0	0	0	0
miR-4732-3p	0	0	0	0		miR-4732-3p	0	0	0	0	0	0	0	0	0	0	0	0	0	0	0	0
miR-4733-5p	0	0	0	0		miR-4733-5p	0	0	0	0	0	0	0	0	0	0	0	0	0	0	0	0
miR-4733-3p	0	1.38665e-07	0	0		miR-4733-3p	0	0	0	0	1	0	0	0	0	0	0	0	0	0	0	0
miR-4734	4.72284e-07	0	6.81909e-07	0		miR-4734	2	0	0	0	0	0	0	0	2	0	0	1	0	0	0	0
miR-4735-5p	4.72284e-07	2.77329e-07	9.09212e-07	3.81188e-06		miR-4735-5p	0	0	0	2	1	1	0	0	3	0	0	1	1	0	0	0
miR-4735-3p	0	0	0	0		miR-4735-3p	0	0	0	0	0	0	0	0	0	0	0	0	0	0	0	0
miR-4736	0	0	0	0		miR-4736	0	0	0	0	0	0	0	0	0	0	0	0	0	0	0	0
miR-4737	0	0	0	0		miR-4737	0	0	0	0	0	0	0	0	0	0	0	0	0	0	0	0
miR-3064-5p	2.36142e-07	9.70652e-07	2.27303e-07	0		miR-3064-5p	0	1	0	0	5	0	2	0	1	0	0	0	0	0	0	0
miR-3064-3p	4.72284e-07	1.38665e-06	9.09212e-07	3.81188e-06		miR-3064-3p	0	2	0	0	5	0	2	3	4	0	0	0	0	0	0	1
miR-4738-5p	0	0	0	0		miR-4738-5p	0	0	0	0	0	0	0	0	0	0	0	0	0	0	0	0
miR-4738-3p	0	4.15994e-07	2.27303e-07	0		miR-4738-3p	0	0	0	0	3	0	0	0	1	0	0	0	0	0	0	0
miR-4739	0	0	0	0		miR-4739	0	0	0	0	0	0	0	0	0	0	0	0	0	0	0	0
miR-4740-5p	0	0	0	0		miR-4740-5p	0	0	0	0	0	0	0	0	0	0	0	0	0	0	0	0
miR-4740-3p	0	0	0	0		miR-4740-3p	0	0	0	0	0	0	0	0	0	0	0	0	0	0	0	0
miR-4741	3.30599e-06	6.37857e-06	3.18224e-06	2.28713e-05		miR-4741	8	2	1	3	28	6	8	4	8	5	0	1	2	1	3	0
miR-4742-5p	2.36142e-06	2.49596e-06	3.86415e-06	0		miR-4742-5p	2	3	3	2	10	1	6	1	9	1	0	7	0	0	0	0
miR-4742-3p	5.19512e-06	4.57593e-06	4.31876e-06	7.62375e-06		miR-4742-3p	14	0	1	7	15	4	5	9	13	3	0	3	0	0	0	2
miR-4743-5p	0	0	2.27303e-07	0		miR-4743-5p	0	0	0	0	0	0	0	0	1	0	0	0	0	0	0	0
miR-4743-3p	0	0	0	0		miR-4743-3p	0	0	0	0	0	0	0	0	0	0	0	0	0	0	0	0
miR-4744	0	0	0	0		miR-4744	0	0	0	0	0	0	0	0	0	0	0	0	0	0	0	0
miR-122b-5p	0	0	6.81909e-07	0		miR-122b-5p	0	0	0	0	0	0	0	0	1	0	0	2	0	0	0	0
miR-122b-3p	0	0	0	0		miR-122b-3p	0	0	0	0	0	0	0	0	0	0	0	0	0	0	0	0
miR-4745-5p	0	8.31987e-07	0	0		miR-4745-5p	0	0	0	0	3	1	1	1	0	0	0	0	0	0	0	0
miR-4745-3p	0	2.77329e-07	0	0		miR-4745-3p	0	0	0	0	2	0	0	0	0	0	0	0	0	0	0	0
miR-4746-5p	1.88914e-06	4.85326e-06	1.81842e-06	7.62375e-06		miR-4746-5p	3	2	0	3	9	10	13	3	3	1	0	4	0	0	1	1
miR-4746-3p	0	0	0	0		miR-4746-3p	0	0	0	0	0	0	0	0	0	0	0	0	0	0	0	0
miR-4747-5p	0	5.54658e-07	9.09212e-07	0		miR-4747-5p	0	0	0	0	2	2	0	0	4	0	0	0	0	0	0	0
miR-4747-3p	2.36142e-07	4.15994e-07	0	0		miR-4747-3p	1	0	0	0	0	1	2	0	0	0	0	0	0	0	0	0
miR-4748	0	5.54658e-07	0	0		miR-4748	0	0	0	0	3	1	0	0	0	0	0	0	0	0	0	0
miR-4749-5p	0	5.54658e-07	1.13651e-06	0		miR-4749-5p	0	0	0	0	4	0	0	0	3	2	0	0	0	0	0	0
miR-4749-3p	0	1.38665e-07	0	3.81188e-06		miR-4749-3p	0	0	0	0	1	0	0	0	0	0	0	0	0	1	0	0
miR-4750-5p	0	5.54658e-07	0	0		miR-4750-5p	0	0	0	0	0	0	4	0	0	0	0	0	0	0	0	0
miR-4750-3p	0	0	0	0		miR-4750-3p	0	0	0	0	0	0	0	0	0	0	0	0	0	0	0	0
miR-4751	0	0	0	0		miR-4751	0	0	0	0	0	0	0	0	0	0	0	0	0	0	0	0
miR-4752	0	1.38665e-07	0	0		miR-4752	0	0	0	0	1	0	0	0	0	0	0	0	0	0	0	0
miR-4753-5p	0	0	0	0		miR-4753-5p	0	0	0	0	0	0	0	0	0	0	0	0	0	0	0	0
miR-4753-3p	0	4.15994e-07	4.54606e-07	0		miR-4753-3p	0	0	0	0	1	0	2	0	2	0	0	0	0	0	0	0
miR-371b-5p	0	0	0	0		miR-371b-5p	0	0	0	0	0	0	0	0	0	0	0	0	0	0	0	0
miR-371b-3p	0	0	0	0		miR-371b-3p	0	0	0	0	0	0	0	0	0	0	0	0	0	0	0	0
miR-4754	2.36142e-07	2.77329e-07	0	0		miR-4754	0	0	0	1	0	0	1	1	0	0	0	0	0	0	0	0
miR-4755-5p	2.36142e-07	5.54658e-07	2.27303e-07	0		miR-4755-5p	0	0	0	1	0	0	1	3	0	1	0	0	0	0	0	0
miR-4755-3p	0	0	4.54606e-07	0		miR-4755-3p	0	0	0	0	0	0	0	0	2	0	0	0	0	0	0	0
miR-499b-5p	0	2.77329e-07	0	0		miR-499b-5p	0	0	0	0	0	0	0	2	0	0	0	0	0	0	0	0
miR-499b-3p	2.36142e-07	0	0	0		miR-499b-3p	0	0	0	1	0	0	0	0	0	0	0	0	0	0	0	0
miR-4756-5p	0	0	0	0		miR-4756-5p	0	0	0	0	0	0	0	0	0	0	0	0	0	0	0	0
miR-4756-3p	0	0	0	0		miR-4756-3p	0	0	0	0	0	0	0	0	0	0	0	0	0	0	0	0
miR-4757-5p	0	0	0	0		miR-4757-5p	0	0	0	0	0	0	0	0	0	0	0	0	0	0	0	0
miR-4757-3p	0	0	0	0		miR-4757-3p	0	0	0	0	0	0	0	0	0	0	0	0	0	0	0	0
miR-4758-5p	0	0	0	0		miR-4758-5p	0	0	0	0	0	0	0	0	0	0	0	0	0	0	0	0
miR-4758-3p	0	0	0	0		miR-4758-3p	0	0	0	0	0	0	0	0	0	0	0	0	0	0	0	0
miR-4759	0	0	0	0		miR-4759	0	0	0	0	0	0	0	0	0	0	0	0	0	0	0	0
miR-4760-5p	0	0	0	0		miR-4760-5p	0	0	0	0	0	0	0	0	0	0	0	0	0	0	0	0
miR-4760-3p	0	0	0	0		miR-4760-3p	0	0	0	0	0	0	0	0	0	0	0	0	0	0	0	0
miR-4761-5p	0	1.38665e-07	1.59112e-06	3.81188e-06		miR-4761-5p	0	0	0	0	0	0	1	0	5	1	0	1	1	0	0	0
miR-4761-3p	0	1.38665e-07	2.27303e-07	0		miR-4761-3p	0	0	0	0	1	0	0	0	0	1	0	0	0	0	0	0
miR-4762-5p	0	1.38665e-07	0	3.81188e-06		miR-4762-5p	0	0	0	0	0	0	1	0	0	0	0	0	0	1	0	0
miR-4762-3p	2.36142e-07	0	6.81909e-07	0		miR-4762-3p	1	0	0	0	0	0	0	0	2	1	0	0	0	0	0	0
miR-4763-5p	0	0	0	0		miR-4763-5p	0	0	0	0	0	0	0	0	0	0	0	0	0	0	0	0
miR-4763-3p	2.36142e-07	0	0	0		miR-4763-3p	1	0	0	0	0	0	0	0	0	0	0	0	0	0	0	0
miR-4764-5p	0	0	0	0		miR-4764-5p	0	0	0	0	0	0	0	0	0	0	0	0	0	0	0	0
miR-4764-3p	9.44568e-07	0	2.27303e-07	0		miR-4764-3p	2	0	0	2	0	0	0	0	0	0	0	1	0	0	0	0
miR-4765	0	0	0	0		miR-4765	0	0	0	0	0	0	0	0	0	0	0	0	0	0	0	0
miR-4766-5p	0	1.38665e-07	0	0		miR-4766-5p	0	0	0	0	1	0	0	0	0	0	0	0	0	0	0	0
miR-4766-3p	9.44568e-07	5.54658e-07	2.27303e-06	0		miR-4766-3p	3	0	0	1	2	0	1	1	6	3	0	1	0	0	0	0
miR-4767	0	0	0	0		miR-4767	0	0	0	0	0	0	0	0	0	0	0	0	0	0	0	0
miR-4768-5p	4.72284e-07	1.38665e-07	9.09212e-07	3.81188e-06		miR-4768-5p	0	1	0	1	1	0	0	0	2	1	0	1	1	0	0	0
miR-4768-3p	0	0	0	0		miR-4768-3p	0	0	0	0	0	0	0	0	0	0	0	0	0	0	0	0
miR-4769-5p	0	0	0	0		miR-4769-5p	0	0	0	0	0	0	0	0	0	0	0	0	0	0	0	0
miR-4769-3p	0	0	0	0		miR-4769-3p	0	0	0	0	0	0	0	0	0	0	0	0	0	0	0	0
miR-4770	0	0	0	0		miR-4770	0	0	0	0	0	0	0	0	0	0	0	0	0	0	0	0
miR-4771	0	0	0	0		miR-4771	0	0	0	0	0	0	0	0	0	0	0	0	0	0	0	0
miR-4772-5p	4.72284e-07	4.15994e-07	0	0		miR-4772-5p	0	2	0	0	1	0	2	0	0	0	0	0	0	0	0	0
miR-4772-3p	1.65299e-06	8.31987e-07	4.54606e-07	0		miR-4772-3p	3	1	0	3	1	1	0	4	0	1	0	1	0	0	0	0
miR-4773	0	0	0	0		miR-4773	0	0	0	0	0	0	0	0	0	0	0	0	0	0	0	0
miR-4774-5p	2.36142e-07	0	2.27303e-07	0		miR-4774-5p	1	0	0	0	0	0	0	0	1	0	0	0	0	0	0	0
miR-4774-3p	0	0	0	0		miR-4774-3p	0	0	0	0	0	0	0	0	0	0	0	0	0	0	0	0
miR-4775	2.36142e-06	5.54658e-07	2.72763e-06	0		miR-4775	6	1	0	3	3	0	0	1	6	4	0	2	0	0	0	0
miR-4776-5p	0	0	0	0		miR-4776-5p	0	0	0	0	0	0	0	0	0	0	0	0	0	0	0	0
miR-4776-3p	0	0	0	0		miR-4776-3p	0	0	0	0	0	0	0	0	0	0	0	0	0	0	0	0
miR-4777-5p	4.72284e-07	4.15994e-07	4.54606e-07	0		miR-4777-5p	1	0	0	1	2	0	0	1	1	1	0	0	0	0	0	0
miR-4777-3p	0	0	0	0		miR-4777-3p	0	0	0	0	0	0	0	0	0	0	0	0	0	0	0	0
miR-4778-5p	7.08426e-07	1.38665e-06	4.54606e-07	0		miR-4778-5p	3	0	0	0	1	0	5	4	0	1	0	1	0	0	0	0
miR-4778-3p	9.20954e-06	8.45853e-06	2.11392e-05	7.62375e-06		miR-4778-3p	14	3	9	13	31	7	8	15	60	11	2	20	0	0	0	2
miR-4779	0	0	4.54606e-07	0		miR-4779	0	0	0	0	0	0	0	0	2	0	0	0	0	0	0	0
miR-4780	0	0	0	0		miR-4780	0	0	0	0	0	0	0	0	0	0	0	0	0	0	0	0
miR-4436b-5p	0	0	0	0		miR-4436b-5p	0	0	0	0	0	0	0	0	0	0	0	0	0	0	0	0
miR-4436b-3p	0	0	0	0		miR-4436b-3p	0	0	0	0	0	0	0	0	0	0	0	0	0	0	0	0
miR-4781-5p	0	0	0	0		miR-4781-5p	0	0	0	0	0	0	0	0	0	0	0	0	0	0	0	0
miR-4781-3p	2.36142e-07	0	0	0		miR-4781-3p	1	0	0	0	0	0	0	0	0	0	0	0	0	0	0	0
miR-4782-5p	0	0	0	0		miR-4782-5p	0	0	0	0	0	0	0	0	0	0	0	0	0	0	0	0
miR-4782-3p	0	0	0	0		miR-4782-3p	0	0	0	0	0	0	0	0	0	0	0	0	0	0	0	0
miR-4783-5p	0	0	0	0		miR-4783-5p	0	0	0	0	0	0	0	0	0	0	0	0	0	0	0	0
miR-4783-3p	4.72284e-06	8.5972e-06	5.45527e-06	3.81188e-06		miR-4783-3p	12	1	1	6	34	12	9	7	18	3	0	3	0	0	1	0
miR-4784	0	0	0	0		miR-4784	0	0	0	0	0	0	0	0	0	0	0	0	0	0	0	0
miR-4785	2.12528e-06	3.05062e-06	4.54606e-07	3.81188e-06		miR-4785	4	1	1	3	9	3	6	4	1	1	0	0	1	0	0	0
miR-1245b-5p	0	0	0	0		miR-1245b-5p	0	0	0	0	0	0	0	0	0	0	0	0	0	0	0	0
miR-1245b-3p	0	0	0	0		miR-1245b-3p	0	0	0	0	0	0	0	0	0	0	0	0	0	0	0	0
miR-2467-5p	3.06985e-06	3.18928e-06	3.18224e-06	7.62375e-06		miR-2467-5p	6	1	3	3	13	1	4	5	5	2	0	7	0	0	1	1
miR-2467-3p	0	1.38665e-07	0	0		miR-2467-3p	0	0	0	0	0	1	0	0	0	0	0	0	0	0	0	0
miR-4786-5p	5.66741e-06	1.9413e-06	1.59112e-06	0		miR-4786-5p	6	6	7	5	2	9	3	0	2	0	0	5	0	0	0	0
miR-4786-3p	1.18071e-06	3.46661e-06	1.59112e-06	0		miR-4786-3p	2	1	1	1	12	4	4	5	4	0	0	3	0	0	0	0
miR-4787-5p	9.44568e-07	1.38665e-07	9.09212e-07	0		miR-4787-5p	1	1	1	1	0	1	0	0	4	0	0	0	0	0	0	0
miR-4787-3p	8.40666e-05	0.000138942	8.2511e-05	0.00012198		miR-4787-3p	114	69	55	118	456	178	209	159	208	82	0	73	8	7	1	16
miR-4788	0	0	0	0		miR-4788	0	0	0	0	0	0	0	0	0	0	0	0	0	0	0	0
miR-4789-5p	0	0	0	0		miR-4789-5p	0	0	0	0	0	0	0	0	0	0	0	0	0	0	0	0
miR-4789-3p	0	0	0	0		miR-4789-3p	0	0	0	0	0	0	0	0	0	0	0	0	0	0	0	0
miR-4790-5p	0	0	0	0		miR-4790-5p	0	0	0	0	0	0	0	0	0	0	0	0	0	0	0	0
miR-4790-3p	0	0	0	0		miR-4790-3p	0	0	0	0	0	0	0	0	0	0	0	0	0	0	0	0
miR-4791	0	1.38665e-07	0	0		miR-4791	0	0	0	0	0	0	1	0	0	0	0	0	0	0	0	0
miR-4793-5p	0	1.38665e-07	0	0		miR-4793-5p	0	0	0	0	0	0	0	1	0	0	0	0	0	0	0	0
miR-4793-3p	0	0	0	0		miR-4793-3p	0	0	0	0	0	0	0	0	0	0	0	0	0	0	0	0
miR-4794	0	0	2.27303e-07	0		miR-4794	0	0	0	0	0	0	0	0	1	0	0	0	0	0	0	0
miR-4795-5p	0	0	0	0		miR-4795-5p	0	0	0	0	0	0	0	0	0	0	0	0	0	0	0	0
miR-4795-3p	7.08426e-07	0	2.27303e-07	0		miR-4795-3p	2	0	0	1	0	0	0	0	1	0	0	0	0	0	0	0
miR-4796-5p	0	1.38665e-07	0	0		miR-4796-5p	0	0	0	0	1	0	0	0	0	0	0	0	0	0	0	0
miR-4796-3p	0	0	0	0		miR-4796-3p	0	0	0	0	0	0	0	0	0	0	0	0	0	0	0	0
miR-4797-5p	0	0	0	0		miR-4797-5p	0	0	0	0	0	0	0	0	0	0	0	0	0	0	0	0
miR-4797-3p	0	0	0	0		miR-4797-3p	0	0	0	0	0	0	0	0	0	0	0	0	0	0	0	0
miR-4798-5p	0	0	0	0		miR-4798-5p	0	0	0	0	0	0	0	0	0	0	0	0	0	0	0	0
miR-4798-3p	4.72284e-07	0	0	0		miR-4798-3p	2	0	0	0	0	0	0	0	0	0	0	0	0	0	0	0
miR-4799-5p	9.44568e-07	2.77329e-07	0	0		miR-4799-5p	3	1	0	0	1	0	1	0	0	0	0	0	0	0	0	0
miR-4799-3p	0	0	0	0		miR-4799-3p	0	0	0	0	0	0	0	0	0	0	0	0	0	0	0	0
miR-4800-5p	0	0	0	0		miR-4800-5p	0	0	0	0	0	0	0	0	0	0	0	0	0	0	0	0
miR-4800-3p	0	0	0	0		miR-4800-3p	0	0	0	0	0	0	0	0	0	0	0	0	0	0	0	0
miR-4801	0	0	0	0		miR-4801	0	0	0	0	0	0	0	0	0	0	0	0	0	0	0	0
miR-4802-5p	2.12528e-06	2.91195e-06	2.27303e-06	0		miR-4802-5p	4	1	2	2	5	1	10	5	6	2	0	2	0	0	0	0
miR-4802-3p	7.08426e-07	9.70652e-07	0	0		miR-4802-3p	1	0	0	2	3	2	0	2	0	0	0	0	0	0	0	0
miR-4803	9.44568e-07	2.77329e-07	6.81909e-07	0		miR-4803	2	0	1	1	0	0	1	1	2	0	0	1	0	0	0	0
miR-4804-5p	2.36142e-07	9.70652e-07	4.54606e-07	0		miR-4804-5p	0	0	1	0	4	1	0	2	2	0	0	0	0	0	0	0
miR-4804-3p	2.36142e-07	5.54658e-07	0	0		miR-4804-3p	0	0	0	1	1	3	0	0	0	0	0	0	0	0	0	0
miR-4999-5p	4.72284e-07	0	6.81909e-07	0		miR-4999-5p	2	0	0	0	0	0	0	0	3	0	0	0	0	0	0	0
miR-4999-3p	0	0	0	0		miR-4999-3p	0	0	0	0	0	0	0	0	0	0	0	0	0	0	0	0
miR-5000-5p	1.18071e-06	2.07997e-06	9.09212e-07	0		miR-5000-5p	5	0	0	0	11	1	0	3	2	0	0	2	0	0	0	0
miR-5000-3p	1.41685e-06	1.9413e-06	1.13651e-06	3.81188e-06		miR-5000-3p	2	0	3	1	8	3	1	2	2	3	0	0	1	0	0	0
miR-5001-5p	3.30599e-06	6.93323e-07	0	0		miR-5001-5p	4	0	4	6	3	0	1	1	0	0	0	0	0	0	0	0
miR-5001-3p	2.43226e-05	4.2986e-05	2.023e-05	1.90594e-05		miR-5001-3p	49	10	12	32	160	50	51	49	58	13	0	18	1	0	0	4
miR-5002-5p	0	1.38665e-07	2.27303e-07	0		miR-5002-5p	0	0	0	0	0	0	1	0	1	0	0	0	0	0	0	0
miR-5002-3p	0	0	0	0		miR-5002-3p	0	0	0	0	0	0	0	0	0	0	0	0	0	0	0	0
miR-5003-5p	2.36142e-07	0	0	0		miR-5003-5p	0	0	1	0	0	0	0	0	0	0	0	0	0	0	0	0
miR-5003-3p	0	0	2.27303e-07	0		miR-5003-3p	0	0	0	0	0	0	0	0	0	1	0	0	0	0	0	0
miR-5004-5p	0	2.77329e-07	0	0		miR-5004-5p	0	0	0	0	0	0	0	2	0	0	0	0	0	0	0	0
miR-5004-3p	0	0	0	0		miR-5004-3p	0	0	0	0	0	0	0	0	0	0	0	0	0	0	0	0
miR-548ao-5p	4.72284e-07	6.93323e-07	2.27303e-07	0		miR-548ao-5p	0	1	0	1	2	1	1	1	1	0	0	0	0	0	0	0
miR-548ao-3p	0	0	2.27303e-07	0		miR-548ao-3p	0	0	0	0	0	0	0	0	0	0	0	1	0	0	0	0
miR-5006-5p	0	0	0	0		miR-5006-5p	0	0	0	0	0	0	0	0	0	0	0	0	0	0	0	0
miR-5006-3p	0	1.38665e-07	9.09212e-07	0		miR-5006-3p	0	0	0	0	1	0	0	0	2	0	0	2	0	0	0	0
miR-5007-5p	0	0	0	0		miR-5007-5p	0	0	0	0	0	0	0	0	0	0	0	0	0	0	0	0
miR-5007-3p	0	0	0	0		miR-5007-3p	0	0	0	0	0	0	0	0	0	0	0	0	0	0	0	0
miR-548ap-5p	0	0	0	0		miR-548ap-5p	0	0	0	0	0	0	0	0	0	0	0	0	0	0	0	0
miR-548ap-3p	0	0	0	0		miR-548ap-3p	0	0	0	0	0	0	0	0	0	0	0	0	0	0	0	0
miR-5008-5p	9.44568e-07	1.38665e-06	4.54606e-07	0		miR-5008-5p	2	0	0	2	6	0	0	4	2	0	0	0	0	0	0	0
miR-5008-3p	0	2.77329e-07	0	0		miR-5008-3p	0	0	0	0	1	0	1	0	0	0	0	0	0	0	0	0
miR-5009-5p	4.72284e-07	1.24798e-06	1.36382e-06	0		miR-5009-5p	1	0	0	1	5	3	1	0	4	1	0	1	0	0	0	0
miR-5009-3p	0	1.38665e-07	0	0		miR-5009-3p	0	0	0	0	1	0	0	0	0	0	0	0	0	0	0	0
miR-5010-5p	2.36142e-07	5.54658e-07	9.09212e-07	0		miR-5010-5p	1	0	0	0	4	0	0	0	2	2	0	0	0	0	0	0
miR-5010-3p	9.20954e-06	9.01319e-06	6.36448e-06	3.81188e-06		miR-5010-3p	10	6	7	16	20	13	12	20	11	6	0	11	0	0	0	1
miR-5011-5p	0	0	0	0		miR-5011-5p	0	0	0	0	0	0	0	0	0	0	0	0	0	0	0	0
miR-5011-3p	0	0	0	0		miR-5011-3p	0	0	0	0	0	0	0	0	0	0	0	0	0	0	0	0
miR-5047	0	0	0	0		miR-5047	0	0	0	0	0	0	0	0	0	0	0	0	0	0	0	0
miR-5087	0	0	0	0		miR-5087	0	0	0	0	0	0	0	0	0	0	0	0	0	0	0	0
miR-5088-5p	7.08426e-07	1.38665e-07	0	0		miR-5088-5p	0	0	0	3	0	0	1	0	0	0	0	0	0	0	0	0
miR-5088-3p	9.44568e-07	5.54658e-07	0	0		miR-5088-3p	3	0	1	0	4	0	0	0	0	0	0	0	0	0	0	0
miR-5089-5p	0	0	0	0		miR-5089-5p	0	0	0	0	0	0	0	0	0	0	0	0	0	0	0	0
miR-5089-3p	0	0	0	0		miR-5089-3p	0	0	0	0	0	0	0	0	0	0	0	0	0	0	0	0
miR-5090	2.36142e-07	4.15994e-07	0	0		miR-5090	0	1	0	0	2	1	0	0	0	0	0	0	0	0	0	0
miR-5091	0	0	0	0		miR-5091	0	0	0	0	0	0	0	0	0	0	0	0	0	0	0	0
miR-5092	0	1.38665e-07	0	0		miR-5092	0	0	0	0	1	0	0	0	0	0	0	0	0	0	0	0
miR-5093	0	0	0	0		miR-5093	0	0	0	0	0	0	0	0	0	0	0	0	0	0	0	0
miR-5094	3.06985e-06	1.66397e-06	1.36382e-06	0		miR-5094	3	1	3	6	8	1	1	2	2	1	0	3	0	0	0	0
miR-5186	0	0	0	0		miR-5186	0	0	0	0	0	0	0	0	0	0	0	0	0	0	0	0
miR-5187-5p	2.8337e-06	1.24798e-06	2.27303e-07	3.81188e-06		miR-5187-5p	5	3	1	3	5	2	1	1	0	0	0	1	0	0	1	0
miR-5187-3p	0	0	0	0		miR-5187-3p	0	0	0	0	0	0	0	0	0	0	0	0	0	0	0	0
miR-5188	0	0	0	0		miR-5188	0	0	0	0	0	0	0	0	0	0	0	0	0	0	0	0
miR-5189-5p	2.36142e-07	4.15994e-07	0	0		miR-5189-5p	1	0	0	0	1	0	0	2	0	0	0	0	0	0	0	0
miR-5189-3p	0	2.77329e-07	2.27303e-07	0		miR-5189-3p	0	0	0	0	1	0	1	0	0	1	0	0	0	0	0	0
miR-5190	0	0	0	0		miR-5190	0	0	0	0	0	0	0	0	0	0	0	0	0	0	0	0
miR-5191	0	0	0	0		miR-5191	0	0	0	0	0	0	0	0	0	0	0	0	0	0	0	0
miR-5192	0	0	0	0		miR-5192	0	0	0	0	0	0	0	0	0	0	0	0	0	0	0	0
miR-5193	0	0	0	0		miR-5193	0	0	0	0	0	0	0	0	0	0	0	0	0	0	0	0
miR-5194	0	0	0	0		miR-5194	0	0	0	0	0	0	0	0	0	0	0	0	0	0	0	0
miR-5195-5p	0	0	0	0		miR-5195-5p	0	0	0	0	0	0	0	0	0	0	0	0	0	0	0	0
miR-5195-3p	0	0	0	0		miR-5195-3p	0	0	0	0	0	0	0	0	0	0	0	0	0	0	0	0
miR-5196-5p	0	0	0	0		miR-5196-5p	0	0	0	0	0	0	0	0	0	0	0	0	0	0	0	0
miR-5196-3p	0	0	0	0		miR-5196-3p	0	0	0	0	0	0	0	0	0	0	0	0	0	0	0	0
miR-5197-5p	0	0	0	0		miR-5197-5p	0	0	0	0	0	0	0	0	0	0	0	0	0	0	0	0
miR-5197-3p	0	0	0	0		miR-5197-3p	0	0	0	0	0	0	0	0	0	0	0	0	0	0	0	0
miR-4524b-5p	0	0	0	0		miR-4524b-5p	0	0	0	0	0	0	0	0	0	0	0	0	0	0	0	0
miR-4524b-3p	0	0	0	0		miR-4524b-3p	0	0	0	0	0	0	0	0	0	0	0	0	0	0	0	0
miR-5571-5p	0	0	0	0		miR-5571-5p	0	0	0	0	0	0	0	0	0	0	0	0	0	0	0	0
miR-5571-3p	0	0	0	0		miR-5571-3p	0	0	0	0	0	0	0	0	0	0	0	0	0	0	0	0
miR-5100	0	1.38665e-07	2.27303e-07	0		miR-5100	0	0	0	0	0	1	0	0	0	1	0	0	0	0	0	0
miR-5572	0	0	0	0		miR-5572	0	0	0	0	0	0	0	0	0	0	0	0	0	0	0	0
miR-548aq-5p	4.01441e-06	2.91195e-06	4.09145e-06	0		miR-548aq-5p	10	1	3	3	12	1	5	3	12	3	0	3	0	0	0	0
miR-548aq-3p	1.03902e-05	5.13059e-06	9.77402e-06	3.81188e-06		miR-548aq-3p	16	5	6	17	18	7	4	8	30	3	0	10	0	0	1	0
miR-548ar-5p	1.18071e-06	1.66397e-06	2.50033e-06	0		miR-548ar-5p	2	0	1	2	7	1	1	3	6	3	0	2	0	0	0	0
miR-548ar-3p	4.72284e-06	8.18121e-06	6.81909e-06	3.81188e-06		miR-548ar-3p	9	3	1	7	34	9	4	12	16	4	0	10	0	1	0	0
miR-548as-5p	1.88914e-06	1.38665e-06	2.04573e-06	0		miR-548as-5p	1	0	1	6	4	1	3	2	6	0	0	3	0	0	0	0
miR-548as-3p	3.30599e-06	3.05062e-06	2.04573e-06	7.62375e-06		miR-548as-3p	6	1	1	6	10	1	5	6	4	1	0	4	0	0	0	2
miR-5579-5p	2.36142e-07	0	6.81909e-07	0		miR-5579-5p	1	0	0	0	0	0	0	0	3	0	0	0	0	0	0	0
miR-5579-3p	2.59756e-06	5.54658e-07	4.54606e-07	3.81188e-06		miR-5579-3p	5	2	1	3	2	0	2	0	0	0	0	2	0	0	1	0
miR-664b-5p	0	4.15994e-07	0	0		miR-664b-5p	0	0	0	0	2	0	1	0	0	0	0	0	0	0	0	0
miR-664b-3p	2.12528e-06	3.32795e-06	2.50033e-06	0		miR-664b-3p	3	1	2	3	6	6	2	10	4	6	0	1	0	0	0	0
miR-5580-5p	0	2.77329e-07	0	0		miR-5580-5p	0	0	0	0	2	0	0	0	0	0	0	0	0	0	0	0
miR-5580-3p	0	0	0	0		miR-5580-3p	0	0	0	0	0	0	0	0	0	0	0	0	0	0	0	0
miR-5581-5p	2.36142e-07	4.15994e-07	0	0		miR-5581-5p	1	0	0	0	3	0	0	0	0	0	0	0	0	0	0	0
miR-5581-3p	4.01441e-06	5.13059e-06	5.90988e-06	3.81188e-06		miR-5581-3p	10	2	0	5	10	11	9	7	13	4	0	9	0	0	0	1
miR-548at-5p	1.88914e-06	1.9413e-06	2.50033e-06	0		miR-548at-5p	4	2	1	1	8	2	3	1	5	4	0	2	0	0	0	0
miR-548at-3p	0	1.38665e-07	0	0		miR-548at-3p	0	0	0	0	0	1	0	0	0	0	0	0	0	0	0	0
miR-5582-5p	0	1.38665e-07	0	0		miR-5582-5p	0	0	0	0	1	0	0	0	0	0	0	0	0	0	0	0
miR-5582-3p	3.54213e-06	3.46661e-06	2.50033e-06	3.81188e-06		miR-5582-3p	6	5	1	3	17	4	3	1	7	3	0	1	0	0	1	0
miR-5583-5p	4.95898e-06	2.3573e-06	5.90988e-06	0		miR-5583-5p	6	2	5	8	13	2	1	1	13	5	1	7	0	0	0	0
miR-5583-3p	4.72284e-06	2.3573e-06	1.13651e-06	3.81188e-06		miR-5583-3p	10	1	1	8	8	3	2	4	5	0	0	0	1	0	0	0
miR-5584-5p	1.88914e-06	5.54658e-07	2.27303e-07	0		miR-5584-5p	3	2	1	2	0	2	2	0	1	0	0	0	0	0	0	0
miR-5584-3p	2.36142e-07	2.77329e-07	0	0		miR-5584-3p	0	0	0	1	1	1	0	0	0	0	0	0	0	0	0	0
miR-5585-5p	2.36142e-07	0	0	0		miR-5585-5p	0	0	1	0	0	0	0	0	0	0	0	0	0	0	0	0
miR-5585-3p	2.8337e-06	3.05062e-06	1.81842e-06	0		miR-5585-3p	7	1	0	4	4	5	6	7	6	2	0	0	0	0	0	0
miR-5586-5p	2.36142e-07	1.38665e-07	2.27303e-07	0		miR-5586-5p	0	0	1	0	0	0	0	1	0	0	0	1	0	0	0	0
miR-5586-3p	2.36142e-07	6.93323e-07	0	0		miR-5586-3p	0	0	0	1	3	2	0	0	0	0	0	0	0	0	0	0
miR-5587-5p	0	0	0	0		miR-5587-5p	0	0	0	0	0	0	0	0	0	0	0	0	0	0	0	0
miR-5587-3p	0	0	0	0		miR-5587-3p	0	0	0	0	0	0	0	0	0	0	0	0	0	0	0	0
miR-548au-5p	9.44568e-07	1.24798e-06	1.81842e-06	0		miR-548au-5p	3	0	0	1	2	1	4	2	5	1	0	2	0	0	0	0
miR-548au-3p	2.36142e-07	1.24798e-06	2.27303e-07	0		miR-548au-3p	0	1	0	0	6	1	2	0	0	1	0	0	0	0	0	0
miR-1295b-5p	0	0	0	0		miR-1295b-5p	0	0	0	0	0	0	0	0	0	0	0	0	0	0	0	0
miR-1295b-3p	0	0	0	0		miR-1295b-3p	0	0	0	0	0	0	0	0	0	0	0	0	0	0	0	0
miR-5588-5p	0	0	0	0		miR-5588-5p	0	0	0	0	0	0	0	0	0	0	0	0	0	0	0	0
miR-5588-3p	0	0	0	0		miR-5588-3p	0	0	0	0	0	0	0	0	0	0	0	0	0	0	0	0
miR-5589-5p	0	0	0	0		miR-5589-5p	0	0	0	0	0	0	0	0	0	0	0	0	0	0	0	0
miR-5589-3p	0	0	0	0		miR-5589-3p	0	0	0	0	0	0	0	0	0	0	0	0	0	0	0	0
miR-5590-5p	0	0	0	0		miR-5590-5p	0	0	0	0	0	0	0	0	0	0	0	0	0	0	0	0
miR-5590-3p	0	0	0	0		miR-5590-3p	0	0	0	0	0	0	0	0	0	0	0	0	0	0	0	0
miR-5591-5p	0	0	0	0		miR-5591-5p	0	0	0	0	0	0	0	0	0	0	0	0	0	0	0	0
miR-5591-3p	0	0	0	0		miR-5591-3p	0	0	0	0	0	0	0	0	0	0	0	0	0	0	0	0
miR-548av-5p	0	0	0	0		miR-548av-5p	0	0	0	0	0	0	0	0	0	0	0	0	0	0	0	0
miR-548av-3p	2.36142e-07	0	0	0		miR-548av-3p	1	0	0	0	0	0	0	0	0	0	0	0	0	0	0	0
miR-5680	0	0	0	0		miR-5680	0	0	0	0	0	0	0	0	0	0	0	0	0	0	0	0
miR-5681a	0	0	0	0		miR-5681a	0	0	0	0	0	0	0	0	0	0	0	0	0	0	0	0
miR-5682	0	0	6.81909e-07	0		miR-5682	0	0	0	0	0	0	0	0	1	2	0	0	0	0	0	0
miR-548aw	0	0	2.27303e-07	0		miR-548aw	0	0	0	0	0	0	0	0	1	0	0	0	0	0	0	0
miR-5683	2.36142e-06	6.6559e-06	7.9556e-06	1.52475e-05		miR-5683	2	4	2	2	19	7	11	11	16	9	0	10	0	2	0	2
miR-5684	0	0	0	0		miR-5684	0	0	0	0	0	0	0	0	0	0	0	0	0	0	0	0
miR-548ax	9.44568e-07	2.77329e-07	0	3.81188e-06		miR-548ax	3	0	0	1	0	1	0	1	0	0	0	0	0	0	0	1
[truncated: 659 more rows]
